# Supplementary material for: Sex-Stratified Single-Cell RNA-Seq Analysis Identifies Sex-Specific and Cell Type-Specific Transcriptional Responses in Alzheimer’s Disease Across Two Brain Regions
Source: Mol Neurobiol. 2021 Oct 20;59(1):276–93. doi: 10.1007/s12035-021-02591-8 (PMC8786804; doi:10.1007/s12035-021-02591-8)
Supplement: Supplementary file 1 — Supplementary file1 Additional file 1 (.xls) Supplementary Table 3: Prefrontal cortex cell type composition Supplementary Table 4: Entorhinal cortex cell type composition Supplementary Table 5: Prefrontal cortex differentially expressed genes Supplementary Table 6: Entorhinal cortex differentially expressed genes Supplementary Table 7: Enriched disease pathways in female cells in the Prefrontal cortex Supplementary Table 8: Enriched disease pathways in male cells in the Prefrontal cortex Supplementary Table 9: Enriched disease pathways in female cells in the Entorhinal cortex Supplementary Table 10: Enriched disease pathways in male cells in the Entorhinal cortex (XLS 1512 KB) [file 12035_2021_2591_MOESM1_ESM.xls]

## Sheet: Supplementary Table 1
Supplementary Table 2: Entorhinal cortex cohort
ID	Sex	APOE	Age	Diagnosis	Batch
ADF1	Female	2/3	90	AD	7
ADF2	Female	3/3	90	AD	3
ADF3	Female	3/4	90	AD	11
ADF4	Female	3/3	90	AD	5
ADF5	Female	3/3	90	AD	8
ADF6	Female	3/3	87	AD	10
ADF7	Female	3/4	76	AD	3
ADF8	Female	3/4	74	AD	2
ADF9	Female	4/4	82	AD	6
ADF10	Female	4/4	83	AD	7
ADM1	Male	2/3	86	AD	12
ADM2	Male	3/3	89	AD	5
ADM3	Male	3/4	89	AD	1
ADM4	Male	3/3	87	AD	10
ADM5	Male	3/4	85	AD	4
ADM6	Male	3/4	86	AD	9
ADM7	Male	3/3	83	AD	4
ADM8	Male	3/3	86	AD	2
ADM9	Male	3/3	80	AD	8
ADM10	Male	4/4	83	AD	11
CF1	Female	2/3	90	Control	2
CF2	Female	2/3	90	Control	3
CF3	Female	2/3	90	Control	5
CF4	Female	2/3	90	Control	7
CF5	Female	3/3	90	Control	11
CF6	Female	3/3	87	Control	9
CF7	Female	3/3	87	Control	10
CF8	Female	3/3	83	Control	6
CF9	Female	3/3	81	Control	7
CF10	Female	3/3	79	Control	3
CM1	Male	2/3	86	Control	10
CM2	Male	2/3	83	Control	11
CM3	Male	2/3	86	Control	12
CM4	Male	3/3	90	Control	5
CM5	Male	3/4	88	Control	1
CM6	Male	3/3	87	Control	12
CM7	Male	3/3	84	Control	4
CM8	Male	3/3	80	Control	8
CM9	Male	3/3	80	Control	1
CM10	Male	3/3	80	Control	9
CM11	Male	3/3	79	Control	2
CM12	Male	3/3	76	Control	4

## Sheet: Supplementary Table 2
Supplementary Table 2: Entorhinal cortex cohort
ID	Sex	APOE	Age	Diagnosis	Batch		ID	Sex	APOE	Age	Diagnosis	Batch
ADF1	Female	2021-04-04	67.8	AD	AD3_AD4		ADF1	Female	4/4	67.8	AD	AD3_AD4
ADF2	Female	2021-03-03	83	AD	AD3_AD4		ADF2	Female	3/3	83	AD	AD3_AD4
ADM1	Male	2021-03-04	91	AD	AD1_AD2		ADM1	Male	3/4	91	AD	AD1_AD2
ADM2	Male	2021-03-04	83.8	AD	AD1_AD2		ADM2	Male	3/4	83.8	AD	AD1_AD2
ADM3	Male	2021-04-04	73	AD	AD5_AD6		ADM3	Male	4/4	73	AD	AD5_AD6
ADM4	Male	2021-03-04	74.6	AD	AD5_AD6		ADM4	Male	3/4	74.6	AD	AD5_AD6
CF1	Female	2021-03-03	67.3	Control	Ct1_Ct2		CF1	Female	3/3	67.3	Control	Ct1_Ct2
CF2	Female	2021-03-03	82.7	Control	Ct1_Ct2		CF2	Female	3/3	82.7	Control	Ct1_Ct2
CM1	Male	2021-03-03	72.6	Control	Ct3_Ct4		CM1	Male	3/3	72.6	Control	Ct3_Ct4
CM2	Male	2021-03-04	75.6	Control	Ct3_Ct4		CM2	Male	3/4	75.6	Control	Ct3_Ct4
CM3	Male	2021-03-03	77.5	Control	Ct5_Ct6		CM3	Male	3/3	77.5	Control	Ct5_Ct6

## Sheet: Supplementary Table 3
Supplementary Table 1: Prefrontal Cortex Cohort Cell Type Composition
Cell Type	AD		Control		Total
	Male	Female	Male	Female
Astrocyte	576	974	820	654	3024
Excitatory neurons	6711	8695	8374	7422	31202
Inhibitory neurons	1517	2089	2629	1825	8060
Microglia	267	557	577	331	1732
Oligodendrocytes	3645	4355	4588	3836	16424
Oligodendrocyte progenitor cells	467	576	730	526	2299
Total	13183	17246	17718	14594	62741

## Sheet: Supplementary Table 4
Supplementary Table 2: Entorhinal Cortex Cohort Cell Type Composition
Cell Type	AD		Control		Total
	Male	Female	Male	Female
Astrocyte	363	234	1320	188	2105
Microglia	89	85	209	51	434
Neurons	209	107	232	71	619
Oligodendrocytes	2820	2089	1704	590	7203
Oligodendrocyte progenitor cells	148	63	620	92	923
Total	3629	2578	4085	992	11284

## Sheet: Supplementary Table 5
Supplementary Table 3: Prefrontal cortex differentially expressed genes
Male Differentially Expressed Genes in the Prefrontal Cortex												Female Differentially Expressed Genes in the Prefrontal Cortex
avg_logFC	AveExpr	t	p_val	p_val_adj	B	group	Sex	cell_type	gene	dir		avg_logFC	AveExpr	t	p_val	p_val_adj	B	group	Sex	cell_type	gene	dir
-0.367366	12.9029	-6.03128	1.64e-09	5.6e-08	11.2139	AstM	M	Ast	TENM2	neg		0.956322	12.7031	16.2176	4.99e-59	6.84e-57	123.342	AstF	F	Ast	LINGO1	pos
0.367089	13.0917	5.44353	5.24e-08	1.44e-06	7.84863	AstM	M	Ast	DPP10	pos		0.929508	12.7523	14.1892	1.26e-45	8.62e-44	92.7104	AstF	F	Ast	RASGEF1B	pos
-0.365208	13.507	-8.77895	1.69e-18	2.32e-16	31.2353	AstM	M	Ast	NRXN1	neg		0.776472	12.1179	11.6472	2.55e-31	1.17e-29	60.0867	AstF	F	Ast	SLC26A3	pos
0.36253	12.6708	7.36523	1.79e-13	1.23e-11	19.9868	AstM	M	Ast	DST	pos		-0.422949	11.4621	-9.80006	1.17e-22	4e-21	40.2259	AstF	F	Ast	SLC1A2	neg
0.270317	13.0267	6.16953	6.89e-10	3.15e-08	11.9626	AstM	M	Ast	CTNND2	pos		0.396138	12.6195	6.2002	5.67e-10	7.77e-09	11.6884	AstF	F	Ast	HSP90AA1	pos
0.264625	11.8088	4.4931	7.03e-06	0.000120421	3.25662	AstM	M	Ast	ERBB2IP	pos		0.394487	11.8326	5.86708	4.46e-09	4.7e-08	9.72026	AstF	F	Ast	DHFR	pos
0.251716	11.7599	4.51163	6.44e-06	0.000120421	3.24192	AstM	M	Ast	CDH20	pos		0.389709	11.5995	6.59524	4.28e-11	8.37e-10	14.2373	AstF	F	Ast	CRYAB	pos
0.238045	13.3216	4.88343	1.05e-06	2.39e-05	5.06741	AstM	M	Ast	DLGAP1	pos		0.349679	11.271	6.44797	1.14e-10	1.74e-09	13.2796	AstF	F	Ast	C10orf11	pos
0.203659	12.6195	2.93457	0.00334127	0.0305169	-2.43368	AstM	M	Ast	HSP90AA1	pos		-0.339424	12.9029	-6.14035	8.28e-10	1.03e-08	11.2841	AstF	F	Ast	TENM2	neg
0.198096	11.5995	3.13066	0.00174493	0.0170754	-1.82991	AstM	M	Ast	CRYAB	pos		-0.319186	12.7434	-5.27971	1.3e-07	1.05e-06	6.34942	AstF	F	Ast	FTH1	neg
0.185276	12.0747	2.81844	0.00482729	0.0407307	-2.74508	AstM	M	Ast	PLXDC2	pos		-0.310564	11.3319	-6.94364	3.86e-12	1.06e-10	16.4049	AstF	F	Ast	SLC1A3	neg
-0.178525	14.2628	-3.76065	0.000169624	0.00232385	0.144021	AstM	M	Ast	CADM2	neg		0.30742	11.5025	4.50842	6.54e-06	2.8e-05	2.70083	AstF	F	Ast	ADARB2	pos
-0.178514	13.003	-4.39743	1.1e-05	0.000167018	2.68893	AstM	M	Ast	GPM6A	neg		0.30703	12.9062	5.60781	2.06e-08	1.99e-07	8.23629	AstF	F	Ast	SNTG1	pos
-0.170283	11.6055	-3.30494	0.000950502	0.0108516	-1.46051	AstM	M	Ast	GPC5	neg		0.298215	12.0747	4.84869	1.25e-06	6.56e-06	4.28308	AstF	F	Ast	PLXDC2	pos
0.165889	12.4242	2.53675	0.011191	0.0730081	-3.48942	AstM	M	Ast	SPOCK1	pos		0.295302	11.3259	5.23013	1.7e-07	1.23e-06	6.20263	AstF	F	Ast	SPP1	pos
0.163498	12.4667	2.38918	0.0168891	0.1006	-3.858	AstM	M	Ast	GAPDH	pos		0.292918	12.6798	6.01727	1.78e-09	2.04e-08	10.4914	AstF	F	Ast	GPM6B	pos
-0.157183	13.4307	-2.77676	0.00549206	0.0418007	-3.05076	AstM	M	Ast	LRP1B	neg		0.288714	11.7749	4.89536	9.84e-07	5.39e-06	4.51288	AstF	F	Ast	SGK1	pos
0.153733	14.2357	3.23021	0.00123764	0.0130428	-1.59197	AstM	M	Ast	DLG2	pos		0.28205	11.6903	4.21985	2.45e-05	7.8e-05	1.4458	AstF	F	Ast	SGCZ	pos
-0.148912	14.5682	-3.47798	0.000505554	0.00629645	-0.898464	AstM	M	Ast	PCDH9	neg		0.272569	12.8557	5.59786	2.18e-08	1.99e-07	8.18118	AstF	F	Ast	RALYL	pos
0.146914	13.0332	2.30801	0.0210021	0.119887	-4.03676	AstM	M	Ast	NKAIN2	pos		0.271562	12.2046	4.35244	1.35e-05	4.99e-05	2.01063	AstF	F	Ast	EDIL3	pos
-0.14654	12.7434	-2.20667	0.0273407	0.144064	-4.34013	AstM	M	Ast	FTH1	neg		0.266784	12.8006	4.42528	9.65e-06	3.72e-05	2.3273	AstF	F	Ast	SLC24A2	pos
-0.138235	12.4774	-2.42339	0.0153792	0.0957705	-3.91794	AstM	M	Ast	WWOX	neg		-0.262166	12.8258	-5.11076	3.22e-07	2.1e-06	5.37421	AstF	F	Ast	NTM	neg
0.132609	12.2713	2.10519	0.0352791	0.172616	-4.50158	AstM	M	Ast	PDE4B	pos		0.261594	11.9379	4.48732	7.23e-06	3e-05	2.605	AstF	F	Ast	PLP1	pos
-0.127164	11.4621	-2.74821	0.00599396	0.0432196	-3.13351	AstM	M	Ast	SLC1A2	neg		0.259895	12.8065	5.45041	5.04e-08	4.32e-07	7.35261	AstF	F	Ast	PPP3CA	pos
-0.122301	13.2023	-2.54179	0.0110309	0.0730081	-3.55289	AstM	M	Ast	PDE4D	neg		0.258679	12.6418	5.16742	2.38e-07	1.63e-06	5.87358	AstF	F	Ast	DSCAM	pos
0.114489	11.9195	1.88149	0.0599102	0.264765	-4.9108	AstM	M	Ast	RNF220	pos		-0.255374	13.507	-6.60706	3.95e-11	8.37e-10	14.1182	AstF	F	Ast	NRXN1	neg
-0.110388	11.3319	-2.2856	0.0222808	0.122099	-4.26552	AstM	M	Ast	SLC1A3	neg		0.253347	12.8872	4.96853	6.76e-07	4.13e-06	4.86937	AstF	F	Ast	KCNQ5	pos
0.110193	11.271	1.89284	0.0583838	0.264765	-4.88672	AstM	M	Ast	C10orf11	pos		-0.253047	13.3558	-6.46439	1.02e-10	1.74e-09	13.2764	AstF	F	Ast	FAM155A	neg
-0.110142	13.8385	-1.67744	0.0934622	0.354541	-5.27047	AstM	M	Ast	KCNIP4	neg		0.252785	11.6627	4.42249	9.77e-06	3.72e-05	2.31828	AstF	F	Ast	ST18	pos
0.108868	12.9887	2.18897	0.0286027	0.145132	-4.41352	AstM	M	Ast	ADGRL3	pos		0.250122	12.7759	4.62847	3.69e-06	1.74e-05	3.24359	AstF	F	Ast	ATRNL1	pos
0.107842	12.7523	1.53595	0.124557	0.354541	-5.54237	AstM	M	Ast	RASGEF1B	pos		0.247706	11.5569	4.23022	2.34e-05	7.63e-05	1.48996	AstF	F	Ast	ZNF385D	pos
-0.104694	13.5552	-2.80366	0.00505418	0.0407307	-2.98241	AstM	M	Ast	NRG3	neg		0.247183	12.4941	4.60367	4.16e-06	1.9e-05	3.13013	AstF	F	Ast	TTLL7	pos
0.101054	13.6532	1.65901	0.0971185	0.354541	-5.30069	AstM	M	Ast	NRXN3	pos		0.242587	13.6956	4.95564	7.23e-07	4.13e-06	4.80346	AstF	F	Ast	CSMD1	pos
-0.100705	13.3383	-1.61009	0.107383	0.354541	-5.38322	AstM	M	Ast	LRRTM4	neg		0.240322	12.7988	4.20153	2.65e-05	8.27e-05	1.36562	AstF	F	Ast	IQCJ-SCHIP1	pos
0.098687	13.9445	1.69943	0.0892438	0.349326	-5.23652	AstM	M	Ast	PTPRD	pos		0.240051	13.3216	5.25756	1.46e-07	1.11e-06	6.33071	AstF	F	Ast	DLGAP1	pos
0.0982019	12.8555	1.88865	0.0589436	0.264765	-4.90321	AstM	M	Ast	MEF2C	pos		0.239301	12.3214	3.26319	0.00110226	0.00213406	-2.12249	AstF	F	Ast	CNTN5	pos
0.092436	12.6418	1.72662	0.0842401	0.349326	-5.18452	AstM	M	Ast	DSCAM	pos		0.239099	13.084	4.13944	3.49e-05	0.000106132	1.10733	AstF	F	Ast	NLGN1	pos
-0.0923845	13.8108	-1.73252	0.0831859	0.349326	-5.17972	AstM	M	Ast	RBFOX1	neg		-0.237013	11.6055	-4.95874	7.11e-07	4.13e-06	4.61394	AstF	F	Ast	GPC5	neg
0.0920619	12.7008	1.38846	0.165001	0.421281	-5.70727	AstM	M	Ast	FRMD5	pos		0.236858	12.2961	4.00466	6.22e-05	0.000170366	0.559752	AstF	F	Ast	ZEB2	pos
0.0906429	12.4051	1.58439	0.11311	0.354541	-5.4205	AstM	M	Ast	MAP7	pos		0.235911	12.1668	4.28323	1.84e-05	6.48e-05	1.71302	AstF	F	Ast	ELMO1	pos
0.0906186	12.1179	1.26781	0.204872	0.467791	-5.86895	AstM	M	Ast	SLC26A3	pos		0.2332	12.1483	4.02621	5.67e-05	0.000158668	0.648626	AstF	F	Ast	PLCL1	pos
0.0882737	12.5602	1.56826	0.116825	0.354541	-5.59146	AstM	M	Ast	SPARCL1	pos		0.231978	11.7133	3.92697	8.61e-05	0.000226875	0.257467	AstF	F	Ast	DOCK10	pos
-0.0879379	12.5705	-1.6235	0.104487	0.354541	-5.43894	AstM	M	Ast	FMNL2	neg		0.230665	11.3434	4.26829	1.97e-05	6.59e-05	1.65182	AstF	F	Ast	LHFPL3	pos
0.0878991	12.8006	1.36312	0.17285	0.424696	-5.73701	AstM	M	Ast	SLC24A2	pos		0.229225	12.8256	4.11103	3.94e-05	0.000117461	0.989837	AstF	F	Ast	MAP1B	pos
-0.0862327	12.8521	-1.63598	0.101849	0.354541	-5.36772	AstM	M	Ast	CLASP2	neg		0.227898	13.0276	4.46137	8.16e-06	3.29e-05	2.48672	AstF	F	Ast	ANK3	pos
0.0857822	12.5717	1.52462	0.127359	0.354541	-5.51348	AstM	M	Ast	AGAP1	pos		0.225175	11.9998	3.50808	0.000451667	0.000951975	-1.29487	AstF	F	Ast	SPOCK3	pos
-0.0841272	11.6361	-1.38502	0.166052	0.421281	-5.73693	AstM	M	Ast	NCKAP5	neg		0.22451	12.1242	3.96156	7.45e-05	0.000200248	0.392113	AstF	F	Ast	MBP	pos
-0.0835237	12.8258	-1.51651	0.129395	0.354541	-5.7324	AstM	M	Ast	NTM	neg		0.221901	12.3096	4.03688	5.42e-05	0.000154784	0.689611	AstF	F	Ast	SLC44A1	pos
0.0824334	12.8557	1.58292	0.113444	0.354541	-5.41862	AstM	M	Ast	RALYL	pos		0.221477	12.944	4.79715	1.61e-06	8.18e-06	4.03526	AstF	F	Ast	STXBP5L	pos
0.0819964	12.3096	1.39569	0.162814	0.421281	-5.69401	AstM	M	Ast	SLC44A1	pos		0.219965	11.9908	3.6273	0.000286629	0.00064466	-0.907261	AstF	F	Ast	TMTC2	pos
-0.0809026	13.0033	-1.64037	0.100934	0.354541	-5.3774	AstM	M	Ast	PLCB1	neg		0.216469	11.9676	3.8672	0.000110204	0.000284868	0.0241901	AstF	F	Ast	PRUNE2	pos
0.0808851	11.9676	1.35101	0.176698	0.424696	-5.75095	AstM	M	Ast	PRUNE2	pos		0.216117	12.452	3.60669	0.000310366	0.000685808	-0.948298	AstF	F	Ast	TUBA1B	pos
0.0793961	12.1058	1.70683	0.0878578	0.349326	-5.41317	AstM	M	Ast	DTNA	pos		0.214914	12.4378	3.64001	0.00027285	0.000633566	-0.826885	AstF	F	Ast	2021-03-01	pos
-0.0775616	11.9908	-1.18446	0.236237	0.498038	-5.98557	AstM	M	Ast	TMTC2	neg		-0.211563	13.0033	-4.7303	2.25e-06	1.1e-05	3.64113	AstF	F	Ast	PLCB1	neg
0.0768781	12.944	1.55733	0.119397	0.354541	-5.45875	AstM	M	Ast	STXBP5L	pos		0.21129	12.7008	3.40789	0.000655084	0.0013198	-1.64711	AstF	F	Ast	FRMD5	pos
0.0756301	12.4941	1.3174	0.187711	0.435871	-5.79708	AstM	M	Ast	TTLL7	pos		0.211006	11.6574	3.7561	0.00017274	0.000422596	-0.396308	AstF	F	Ast	CLDN11	pos
0.0748393	12.2961	1.18431	0.236296	0.498038	-5.96338	AstM	M	Ast	ZEB2	pos		0.207729	11.5572	3.668	0.000244658	0.000588037	-0.722866	AstF	F	Ast	TMEM144	pos
-0.0743497	13.6568	-1.53275	0.125342	0.354541	-5.72198	AstM	M	Ast	LSAMP	neg		0.207193	12.687	4.30436	1.68e-05	6.05e-05	1.80167	AstF	F	Ast	CCSER1	pos
0.0733973	12.1242	1.21095	0.225918	0.498038	-5.92753	AstM	M	Ast	MBP	pos		0.205103	11.8088	3.76795	0.000164744	0.000410363	-0.394436	AstF	F	Ast	ERBB2IP	pos
0.0727652	12.0314	1.19625	0.231605	0.498038	-5.95811	AstM	M	Ast	TCF12	pos		0.203794	11.614	4.0541	5.04e-05	0.000146877	0.617044	AstF	F	Ast	PTGDS	pos
0.0721608	12.8872	1.32337	0.185719	0.435871	-5.78959	AstM	M	Ast	KCNQ5	pos		0.199985	11.4424	3.26223	0.00110597	0.00213406	-2.12269	AstF	F	Ast	GRIK1	pos
-0.0701731	11.9462	-1.19486	0.232146	0.498038	-5.98537	AstM	M	Ast	PHLPP1	neg		0.199451	13.3673	4.27342	1.93e-05	6.59e-05	1.66815	AstF	F	Ast	OPCML	pos
0.0696306	12.687	1.35297	0.17607	0.424696	-5.75076	AstM	M	Ast	CCSER1	pos		0.198975	13.6883	4.59583	4.32e-06	1.91e-05	3.09072	AstF	F	Ast	SYT1	pos
0.0676448	13.0925	1.03469	0.30082	0.580455	-6.22515	AstM	M	Ast	NCAM2	pos		0.196743	11.9072	2.92356	0.00346178	0.00608031	-3.16802	AstF	F	Ast	GALNTL6	pos
0.0669496	12.8256	1.12323	0.261345	0.531337	-6.03216	AstM	M	Ast	MAP1B	pos		0.192815	13.0925	3.25504	0.00113437	0.00215846	-2.2807	AstF	F	Ast	NCAM2	pos
-0.0668875	12.9749	-1.49235	0.135612	0.364291	-5.63245	AstM	M	Ast	CELF2	neg		0.19006	12.8045	3.62693	0.000287039	0.00064466	-0.876326	AstF	F	Ast	SNAP25	pos
-0.0650044	13.3558	-1.52266	0.127849	0.354541	-5.61238	AstM	M	Ast	FAM155A	neg		0.189092	13.0553	3.84921	0.000118615	0.000300932	-0.0496356	AstF	F	Ast	NEGR1	pos
0.0636146	11.3434	1.10029	0.271208	0.538485	-6.05071	AstM	M	Ast	LHFPL3	pos		0.186093	12.2409	2.69006	0.00714585	0.0119388	-3.82186	AstF	F	Ast	GRID2	pos
0.0618002	12.4378	0.978385	0.327888	0.585083	-6.17901	AstM	M	Ast	2021-03-01	pos		0.184972	12.1823	3.34409	0.000826002	0.00164003	-1.85573	AstF	F	Ast	CTNNA3	pos
-0.0608912	11.9806	-1.13882	0.254781	0.528863	-6.19746	AstM	M	Ast	ZBTB20	neg		-0.180192	12.5705	-3.65067	0.000261768	0.000618314	-0.898752	AstF	F	Ast	FMNL2	neg
0.0601429	13.084	0.973934	0.330093	0.585083	-6.18528	AstM	M	Ast	NLGN1	pos		0.179214	12.5888	2.24085	0.0250391	0.0362734	-4.92717	AstF	F	Ast	ROBO2	pos
0.0597536	11.9072	0.830352	0.406343	0.654929	-6.30955	AstM	M	Ast	GALNTL6	pos		0.177607	12.8229	3.5696	0.000357792	0.000765898	-1.16101	AstF	F	Ast	TCF4	pos
0.0592636	11.3259	0.980996	0.326598	0.585083	-6.17232	AstM	M	Ast	SPP1	pos		-0.176469	12.4989	-3.4752	0.000510809	0.00104449	-1.63386	AstF	F	Ast	NPAS3	neg
-0.0589197	12.1618	-1.02455	0.30558	0.581451	-6.32426	AstM	M	Ast	ERBB4	neg		0.176468	12.4242	2.88778	0.00388107	0.00673047	-3.27815	AstF	F	Ast	SPOCK1	pos
-0.0587287	12.5235	-1.03856	0.299012	0.580455	-6.15303	AstM	M	Ast	DNM3	neg		0.174604	13.9445	3.21364	0.0013113	0.00246093	-2.28897	AstF	F	Ast	PTPRD	pos
0.0581602	11.6574	0.96787	0.333113	0.585083	-6.18632	AstM	M	Ast	CLDN11	pos		0.170435	12.8555	3.501	0.000463844	0.000962827	-1.3277	AstF	F	Ast	MEF2C	pos
0.0566092	11.7749	0.897283	0.369571	0.625078	-6.25141	AstM	M	Ast	SGK1	pos		0.166579	13.6893	3.1296	0.00175124	0.00315685	-2.55283	AstF	F	Ast	CNTNAP2	pos
0.0554116	11.7133	0.876784	0.380607	0.635893	-6.26902	AstM	M	Ast	DOCK10	pos		0.159791	11.9195	2.80504	0.00503255	0.00861824	-3.5084	AstF	F	Ast	RNF220	pos
0.0540647	12.1668	0.91784	0.358706	0.614284	-6.23462	AstM	M	Ast	ELMO1	pos		0.158774	12.4667	2.49591	0.0125659	0.0200178	-4.34645	AstF	F	Ast	GAPDH	pos
0.0520101	11.4424	0.793116	0.427713	0.665872	-6.33728	AstM	M	Ast	GRIK1	pos		0.155997	14.2628	3.57632	0.000348722	0.000758331	-1.266	AstF	F	Ast	CADM2	pos
0.0512597	13.0276	0.938685	0.347896	0.603314	-6.21839	AstM	M	Ast	ANK3	pos		0.150597	12.6491	2.48575	0.0129305	0.0203619	-4.35054	AstF	F	Ast	PEX5L	pos
0.0507844	11.8112	0.846446	0.397307	0.647989	-6.29729	AstM	M	Ast	PIP4K2A	pos		0.146659	12.9173	2.94085	0.00327438	0.00582584	-3.13692	AstF	F	Ast	CHN1	pos
-0.0483302	13.82	-1.11763	0.263729	0.531337	-6.22279	AstM	M	Ast	ADGRB3	neg		-0.145398	12.7235	-3.14771	0.00164629	0.00300723	-2.71383	AstF	F	Ast	RORA	neg
0.0482527	12.5994	0.753872	0.450929	0.686414	-6.40782	AstM	M	Ast	LRRC4C	pos		0.137836	12.3267	2.58769	0.00966434	0.015952	-4.0918	AstF	F	Ast	GRIK2	pos
0.0480295	13.2579	0.97103	0.331537	0.585083	-6.37061	AstM	M	Ast	PPP2R2B	pos		0.136478	13.6532	2.39349	0.0166921	0.0254091	-4.577	AstF	F	Ast	NRXN3	pos
0.0459832	13.9398	0.977012	0.328567	0.585083	-6.36394	AstM	M	Ast	MAGI2	pos		0.134857	12.5038	2.21696	0.0266293	0.0371651	-4.97933	AstF	F	Ast	ASIC2	pos
0.0458522	12.2046	0.686993	0.49209	0.73641	-6.41673	AstM	M	Ast	EDIL3	pos		0.133515	13.4307	2.55111	0.0107405	0.0175172	-4.40939	AstF	F	Ast	LRP1B	pos
0.0455535	12.7016	0.854213	0.39299	0.647989	-6.36413	AstM	M	Ast	NCAM1	pos		-0.133325	12.4774	-2.54251	0.0110082	0.0177427	-4.39247	AstF	F	Ast	WWOX	neg
0.0446609	12.3267	0.784014	0.433035	0.666582	-6.34783	AstM	M	Ast	GRIK2	pos		-0.128286	13.3383	-2.20475	0.0274752	0.0376411	-5.01954	AstF	F	Ast	LRRTM4	neg
-0.0440241	12.4989	-0.807054	0.419639	0.665355	-6.55158	AstM	M	Ast	NPAS3	neg		-0.126488	14.5682	-3.16755	0.00153803	0.00284743	-2.66145	AstF	F	Ast	PCDH9	neg
0.0426025	12.452	0.665205	0.505922	0.745283	-6.43427	AstM	M	Ast	TUBA1B	pos		0.122044	11.8809	2.19044	0.0284958	0.0386528	-5.03819	AstF	F	Ast	MAN2A1	pos
0.041181	12.8065	0.802054	0.422525	0.665355	-6.34668	AstM	M	Ast	PPP3CA	pos		0.118324	12.3785	2.21931	0.026469	0.0371651	-4.97839	AstF	F	Ast	DLG1	pos
0.0403323	12.7031	0.636712	0.524315	0.756117	-6.49723	AstM	M	Ast	LINGO1	pos		0.113308	12.9644	1.93364	0.0531624	0.06871	-5.577	AstF	F	Ast	CALM1	pos
0.037153	12.3609	0.683136	0.494523	0.73641	-6.56226	AstM	M	Ast	QKI	pos		0.112012	12.5235	2.15333	0.0312963	0.0420352	-5.16774	AstF	F	Ast	DNM3	pos
0.0366129	12.1823	0.619059	0.53588	0.756861	-6.46109	AstM	M	Ast	CTNNA3	pos		-0.111695	13.82	-2.78973	0.00527685	0.00892504	-3.7482	AstF	F	Ast	ADGRB3	neg
0.0353508	11.614	0.624151	0.53253	0.756861	-6.55544	AstM	M	Ast	PTGDS	pos		0.111576	13.8108	2.23564	0.0253791	0.0362734	-4.94296	AstF	F	Ast	RBFOX1	pos
-0.0327213	13.0916	-0.644912	0.518987	0.756117	-6.45686	AstM	M	Ast	FRMD4A	neg		-0.11089	13.0155	-2.33213	0.0196968	0.0290157	-4.94804	AstF	F	Ast	CTNNA2	neg
0.03182	12.5038	0.489383	0.624572	0.828148	-6.53289	AstM	M	Ast	ASIC2	pos		-0.11069	11.9806	-2.23505	0.0254179	0.0362734	-5.13634	AstF	F	Ast	ZBTB20	neg
0.0315329	11.9379	0.505617	0.613128	0.823514	-6.52252	AstM	M	Ast	PLP1	pos		0.108723	13.6449	1.95451	0.0506459	0.0660808	-5.52786	AstF	F	Ast	IL1RAPL1	pos
0.0314914	12.9062	0.53777	0.590738	0.801298	-6.50909	AstM	M	Ast	SNTG1	pos		-0.10718	13.6568	-2.36577	0.0179957	0.026798	-4.87392	AstF	F	Ast	LSAMP	neg
0.0301498	12.6798	0.570787	0.568146	0.794245	-6.60456	AstM	M	Ast	GPM6B	pos		0.106899	13.1655	2.46841	0.0135743	0.0211327	-4.39524	AstF	F	Ast	FGF14	pos
0.0301444	12.8045	0.538442	0.590274	0.801298	-6.51071	AstM	M	Ast	SNAP25	pos		-0.102112	14.2357	-2.38501	0.0170814	0.025716	-4.718	AstF	F	Ast	DLG2	neg
0.0284145	13.0553	0.540834	0.588624	0.801298	-6.50963	AstM	M	Ast	NEGR1	pos		0.100906	12.9887	2.21365	0.0268565	0.0371651	-5.13459	AstF	F	Ast	ADGRL3	pos
0.0279478	12.7759	0.483606	0.628667	0.828148	-6.53608	AstM	M	Ast	ATRNL1	pos		0.0988111	12.3609	1.9928	0.0462878	0.0609753	-5.61694	AstF	F	Ast	QKI	pos
0.0272217	12.6491	0.420152	0.674376	0.856343	-6.56437	AstM	M	Ast	PEX5L	pos		-0.0927081	12.3835	-1.8579	0.0631877	0.0801548	-5.86335	AstF	F	Ast	DOCK4	neg
0.0268021	12.3214	0.341716	0.732566	0.896085	-6.5923	AstM	M	Ast	CNTN5	pos		0.0923478	13.003	2.43934	0.0147171	0.0226543	-4.69232	AstF	F	Ast	GPM6A	pos
0.0254239	12.7988	0.415735	0.677606	0.856343	-6.56642	AstM	M	Ast	IQCJ-SCHIP1	pos		0.0878972	13.0332	1.479	0.139145	0.173298	-6.34668	AstF	F	Ast	NKAIN2	pos
-0.0243572	11.5572	-0.40215	0.687575	0.856343	-6.56839	AstM	M	Ast	TMEM144	neg		-0.0867827	13.2023	-1.99613	0.045924	0.0609753	-5.56518	AstF	F	Ast	PDE4D	neg
-0.0240809	13.6449	-0.404928	0.685532	0.856343	-6.57291	AstM	M	Ast	IL1RAPL1	neg		0.0844866	12.2355	1.40514	0.159984	0.195695	-6.44819	AstF	F	Ast	UNC5C	pos
0.0234023	12.3785	0.410604	0.681364	0.856343	-6.57192	AstM	M	Ast	DLG1	pos		-0.0810191	13.9398	-1.86362	0.0623802	0.07987	-5.89562	AstF	F	Ast	MAGI2	neg
0.0231409	11.6627	0.378416	0.705123	0.870287	-6.57673	AstM	M	Ast	ST18	pos		0.080975	11.7599	1.57365	0.115574	0.145262	-6.372	AstF	F	Ast	CDH20	pos
0.0227663	12.9173	0.425935	0.670156	0.856343	-6.57683	AstM	M	Ast	CHN1	pos		0.0800391	13.8385	1.30409	0.192209	0.227006	-6.58552	AstF	F	Ast	KCNIP4	pos
-0.01903	12.8615	-0.306881	0.758935	0.901007	-6.62128	AstM	M	Ast	RTN4	neg		0.0790095	12.0314	1.39328	0.163541	0.198275	-6.476	AstF	F	Ast	TCF12	pos
0.0178552	11.5025	0.244743	0.806656	0.901007	-6.61734	AstM	M	Ast	ADARB2	pos		-0.0704539	12.1618	-1.32406	0.185489	0.222912	-6.75936	AstF	F	Ast	ERBB4	neg
0.0172966	12.2409	0.233847	0.815105	0.901007	-6.62266	AstM	M	Ast	GRID2	pos		0.0701734	12.7016	1.44272	0.149104	0.184029	-6.4898	AstF	F	Ast	NCAM1	pos
0.0150622	13.1655	0.325314	0.744945	0.901007	-6.60132	AstM	M	Ast	FGF14	pos		0.0621234	13.5704	1.31511	0.188478	0.224535	-6.5836	AstF	F	Ast	ANKS1B	pos
0.0150153	13.256	0.317578	0.750806	0.901007	-6.73882	AstM	M	Ast	ANK2	pos		0.0572049	12.6708	1.27778	0.20133	0.235746	-6.77935	AstF	F	Ast	DST	pos
0.0145319	11.6903	0.20325	0.83894	0.901007	-6.6271	AstM	M	Ast	SGCZ	pos		0.056152	12.4051	1.05222	0.292702	0.331406	-6.88409	AstF	F	Ast	MAP7	pos
0.0142769	11.9998	0.207936	0.835279	0.901007	-6.62681	AstM	M	Ast	SPOCK3	pos		-0.0525199	12.8521	-1.07812	0.280984	0.32079	-6.89627	AstF	F	Ast	CLASP2	neg
0.0140214	12.6343	0.253822	0.799634	0.901007	-6.67517	AstM	M	Ast	SIK3	pos		-0.0514954	12.1058	-1.19487	0.232143	0.269522	-6.93109	AstF	F	Ast	DTNA	neg
-0.0136411	13.6956	-0.26072	0.794309	0.901007	-6.62033	AstM	M	Ast	CSMD1	neg		0.0486831	11.9462	0.896276	0.370109	0.412235	-7.07742	AstF	F	Ast	PHLPP1	pos
-0.0136182	12.2355	-0.211562	0.832449	0.901007	-6.63087	AstM	M	Ast	UNC5C	neg		-0.0462174	12.9749	-1.13953	0.254488	0.292982	-6.89468	AstF	F	Ast	CELF2	neg
-0.0135425	12.7897	-0.246025	0.805664	0.901007	-6.67344	AstM	M	Ast	AUTS2	neg		-0.0430739	12.7897	-0.856879	0.391515	0.432561	-7.1395	AstF	F	Ast	AUTS2	neg
-0.0126578	12.3835	-0.23206	0.816492	0.901007	-6.75686	AstM	M	Ast	DOCK4	neg		-0.0425328	13.0916	-0.897801	0.369295	0.412235	-7.03945	AstF	F	Ast	FRMD4A	neg
-0.012591	12.9644	-0.200589	0.841021	0.901007	-6.64052	AstM	M	Ast	CALM1	neg		0.0389911	13.0917	0.615158	0.538453	0.585461	-7.36025	AstF	F	Ast	DPP10	pos
-0.0122344	13.6893	-0.214927	0.829825	0.901007	-6.63209	AstM	M	Ast	CNTNAP2	neg		-0.0353115	12.2713	-0.608337	0.542966	0.58572	-7.29202	AstF	F	Ast	PDE4B	neg
0.0116361	11.5569	0.185764	0.852631	0.901007	-6.6299	AstM	M	Ast	ZNF385D	pos		0.031109	13.0267	0.761228	0.446523	0.48939	-7.35078	AstF	F	Ast	CTNND2	pos
0.0112107	13.3673	0.224722	0.822196	0.901007	-6.62786	AstM	M	Ast	OPCML	pos		-0.0310181	12.5602	-0.594533	0.552158	0.590981	-7.4187	AstF	F	Ast	SPARCL1	neg
0.00941554	12.7235	0.189485	0.849714	0.901007	-6.8527	AstM	M	Ast	RORA	pos		0.029976	11.8112	0.534872	0.59274	0.623992	-7.28617	AstF	F	Ast	PIP4K2A	pos
-0.00930117	13.0155	-0.182781	0.85497	0.901007	-6.86377	AstM	M	Ast	CTNNA2	neg		0.0298977	12.8615	0.516906	0.605223	0.628149	-7.31523	AstF	F	Ast	RTN4	pos
-0.0065321	12.8229	-0.120141	0.904372	0.945793	-6.70545	AstM	M	Ast	TCF4	neg		0.0290071	12.6343	0.57299	0.566653	0.601795	-7.34207	AstF	F	Ast	SIK3	pos
0.00575911	11.8809	0.096546	0.923087	0.958053	-6.64514	AstM	M	Ast	MAN2A1	pos		0.0280541	11.6361	0.497581	0.618781	0.637391	-7.34365	AstF	F	Ast	NCKAP5	pos
-0.0044412	13.5704	-0.0875369	0.930245	0.958222	-6.65922	AstM	M	Ast	ANKS1B	neg		0.027814	12.5717	0.529207	0.596664	0.623992	-7.29648	AstF	F	Ast	AGAP1	pos
0.0024149	13.6883	0.0521666	0.958396	0.979853	-6.65301	AstM	M	Ast	SYT1	pos		0.0194672	12.5994	0.332221	0.739724	0.750683	-7.43226	AstF	F	Ast	LRRC4C	pos
-0.00189112	12.5888	-0.022122	0.982351	0.989574	-6.65134	AstM	M	Ast	ROBO2	neg		-0.0142552	13.5552	-0.411047	0.68104	0.696287	-7.57392	AstF	F	Ast	NRG3	neg
-0.00187836	12.1483	-0.0303363	0.975799	0.989574	-6.64945	AstM	M	Ast	PLCL1	neg		-0.0107764	13.256	-0.251123	0.80172	0.807615	-7.56653	AstF	F	Ast	ANK2	neg
-9.6e-06	11.8326	-0.000133408	0.999894	0.999894	-6.64849	AstM	M	Ast	DHFR	neg		0.00602658	13.2579	0.132403	0.894666	0.894666	-7.62404	AstF	F	Ast	PPP2R2B	pos
0.48295	11.8326	23.5568	3.64e-122	1.66e-120	267.956	ExM	M	Ex	DHFR	pos		1.05819	12.7523	55.2525	0	0	1481.36	ExF	F	Ex	RASGEF1B	pos
0.448743	11.3259	24.5583	1.5e-132	2.05e-130	291.814	ExM	M	Ex	SPP1	pos		1.03792	12.1179	53.3395	0	0	1382.19	ExF	F	Ex	SLC26A3	pos
0.427751	11.6055	22.6738	2.33e-113	6.38e-112	247.752	ExM	M	Ex	GPC5	pos		0.794661	12.7031	46.2863	0	0	1044.35	ExF	F	Ex	LINGO1	pos
0.426492	11.3319	23.7963	1.3e-124	8.93e-123	273.587	ExM	M	Ex	SLC1A3	pos		0.772982	11.8326	39.1056	0	0	746.592	ExF	F	Ex	DHFR	pos
0.407697	11.5025	18.5851	6.83e-77	4.07e-76	164.099	ExM	M	Ex	ADARB2	pos		0.45424	11.9379	24.9795	4.79e-137	1.31e-135	301.763	ExF	F	Ex	PLP1	pos
0.406711	11.9379	21.973	1.32e-106	3.02e-105	232.254	ExM	M	Ex	PLP1	pos		0.438403	11.3259	24.4238	3.93e-131	7.69e-130	288.189	ExF	F	Ex	SPP1	pos
0.400501	11.614	21.284	3.62e-100	4.96e-99	217.487	ExM	M	Ex	PTGDS	pos		0.411165	11.614	22.2728	1.8e-109	2.47e-108	238.41	ExF	F	Ex	PTGDS	pos
0.39902	11.6627	21.8017	5.49e-105	9.41e-104	228.543	ExM	M	Ex	ST18	pos		0.410925	11.3319	23.3177	9.5e-120	1.63e-118	262.032	ExF	F	Ex	SLC1A3	pos
0.398229	11.5572	21.8821	9.59e-106	1.88e-104	230.284	ExM	M	Ex	TMEM144	pos		0.398696	11.5025	18.4794	4.82e-76	3e-75	161.658	ExF	F	Ex	ADARB2	pos
0.394294	11.3434	22.6819	1.94e-113	6.38e-112	247.942	ExM	M	Ex	LHFPL3	pos		0.389143	12.1618	19.1742	1.04e-81	7.52e-81	174.64	ExF	F	Ex	ERBB4	pos
0.393932	12.7523	20.0137	7.93e-89	8.36e-88	191.402	ExM	M	Ex	RASGEF1B	pos		0.386517	11.6627	21.4539	9.76e-102	1.22e-100	220.647	ExF	F	Ex	ST18	pos
0.390997	11.7133	20.6866	9.48e-95	1.18e-93	205.054	ExM	M	Ex	DOCK10	pos		0.386285	11.5995	20.8639	2.43e-96	2.56e-95	208.247	ExF	F	Ex	CRYAB	pos
0.382861	11.271	21.7846	7.95e-105	1.21e-103	228.177	ExM	M	Ex	C10orf11	pos		-0.383476	12.5602	-22.3938	1.23e-110	1.87e-109	240.98	ExF	F	Ex	SPARCL1	neg
0.373286	11.6361	19.7938	6.21e-87	5.32e-86	187.125	ExM	M	Ex	NCKAP5	pos		0.377519	12.3609	21.0059	1.26e-97	1.44e-96	211.179	ExF	F	Ex	QKI	pos
0.372727	11.5995	19.6768	6.2e-86	5e-85	184.831	ExM	M	Ex	CRYAB	pos		0.374708	11.6361	20.2148	1.41e-90	1.21e-89	195.017	ExF	F	Ex	NCKAP5	pos
0.371394	12.0747	19.9781	1.61e-88	1.58e-87	190.73	ExM	M	Ex	PLXDC2	pos		0.363716	11.7133	19.5716	4.85e-85	3.91e-84	182.306	ExF	F	Ex	DOCK10	pos
0.368496	11.7599	18.7912	1.46e-78	1e-77	167.918	ExM	M	Ex	CDH20	pos		0.363695	11.5572	20.3292	1.4e-91	1.28e-90	197.323	ExF	F	Ex	TMEM144	pos
0.357908	11.5569	19.2569	2.14e-82	1.63e-81	176.714	ExM	M	Ex	ZNF385D	pos		0.350944	11.3434	20.5574	1.35e-93	1.32e-92	201.956	ExF	F	Ex	LHFPL3	pos
0.356317	11.6574	19.8536	1.91e-87	1.74e-86	188.3	ExM	M	Ex	CLDN11	pos		0.331917	11.271	19.2484	2.52e-82	1.92e-81	176.077	ExF	F	Ex	C10orf11	pos
0.355363	11.6903	16.9968	1.21e-64	6.14e-64	136.003	ExM	M	Ex	SGCZ	pos		-0.323145	13.0033	-24.599	5.55e-133	1.27e-131	292.304	ExF	F	Ex	PLCB1	neg
0.348344	12.3609	18.9579	6.36e-80	4.59e-79	171.031	ExM	M	Ex	QKI	pos		-0.318745	12.5038	-18.9	1.9e-79	1.3e-78	169.352	ExF	F	Ex	ASIC2	neg
0.346333	11.7749	18.5821	7.22e-77	4.12e-76	164.033	ExM	M	Ex	SGK1	pos		0.316032	11.7599	16.4732	7.67e-61	3.89e-60	126.762	ExF	F	Ex	CDH20	pos
0.343137	12.1179	17.0612	4.05e-65	2.13e-64	137.061	ExM	M	Ex	SLC26A3	pos		0.301676	11.6574	17.0746	3.22e-65	1.77e-64	136.813	ExF	F	Ex	CLDN11	pos
-0.339908	12.9644	-20.6423	2.36e-94	2.69e-93	204.072	ExM	M	Ex	CALM1	neg		0.301098	11.9908	15.6053	8.5e-55	3.64e-54	112.889	ExF	F	Ex	TMTC2	pos
0.332872	12.1618	16.0998	3.35e-58	1.43e-57	121.248	ExM	M	Ex	ERBB4	pos		0.295471	11.5569	16.2456	3.17e-59	1.5e-58	123.055	ExF	F	Ex	ZNF385D	pos
0.322797	11.4621	18.6575	1.78e-77	1.11e-76	165.433	ExM	M	Ex	SLC1A2	pos		0.295114	11.4424	15.2841	1.22e-52	5.05e-52	107.975	ExF	F	Ex	GRIK1	pos
-0.313671	12.8615	-18.7178	5.79e-78	3.78e-77	166.481	ExM	M	Ex	RTN4	neg		0.291405	11.8112	16.6915	2.06e-62	1.09e-61	130.363	ExF	F	Ex	PIP4K2A	pos
0.311462	11.9806	16.2664	2.26e-59	1.03e-58	123.93	ExM	M	Ex	ZBTB20	pos		0.289222	11.7749	15.8578	1.6e-56	7.06e-56	116.854	ExF	F	Ex	SGK1	pos
0.305476	11.4424	15.5367	2.47e-54	9.96e-54	112.399	ExM	M	Ex	GRIK1	pos		0.285584	11.9195	16.2645	2.33e-59	1.14e-58	123.35	ExF	F	Ex	RNF220	pos
0.294314	11.8088	16.3688	4.26e-60	2.01e-59	125.592	ExM	M	Ex	ERBB2IP	pos		0.276591	12.2046	14.9612	1.61e-50	6.13e-50	103.053	ExF	F	Ex	EDIL3	pos
0.292314	11.8112	16.386	3.21e-60	1.57e-59	125.875	ExM	M	Ex	PIP4K2A	pos		0.272588	11.4621	16.0881	4.04e-58	1.84e-57	120.527	ExF	F	Ex	SLC1A2	pos
0.28965	11.9462	16.1404	1.74e-58	7.69e-58	121.895	ExM	M	Ex	PHLPP1	pos		-0.269073	12.8521	-18.8406	5.81e-79	3.79e-78	168.244	ExF	F	Ex	CLASP2	neg
0.287594	12.2046	15.117	1.54e-51	6.04e-51	105.962	ExM	M	Ex	EDIL3	pos		0.267462	11.8088	15.2431	2.27e-52	9.16e-52	107.332	ExF	F	Ex	ERBB2IP	pos
0.28024	11.9998	13.9498	3.67e-44	1.32e-43	89.0953	ExM	M	Ex	SPOCK3	pos		0.26562	11.9806	14.1562	2.01e-45	7.24e-45	91.4177	ExF	F	Ex	ZBTB20	pos
-0.273	12.452	-15.9246	5.54e-57	2.3e-56	118.385	ExM	M	Ex	TUBA1B	neg		-0.264866	13.2579	-17.2897	8.04e-67	4.79e-66	140.362	ExF	F	Ex	PPP2R2B	neg
0.25629	11.9195	14.2575	4.75e-46	1.76e-45	93.4201	ExM	M	Ex	RNF220	pos		0.235375	11.9462	13.4094	6.07e-41	2.03e-40	81.1507	ExF	F	Ex	PHLPP1	pos
-0.244432	12.9173	-17.4773	3.1e-68	1.7e-67	144.15	ExM	M	Ex	CHN1	neg		-0.225935	13.6532	-14.8673	6.54e-50	2.42e-49	101.554	ExF	F	Ex	NRXN3	neg
-0.236506	12.6195	-12.4032	2.76e-35	9.45e-35	68.728	ExM	M	Ex	HSP90AA1	neg		0.223552	12.1242	12.9746	1.91e-38	6.23e-38	75.4233	ExF	F	Ex	MBP	pos
0.216648	12.1823	12.6968	6.84e-37	2.4e-36	72.4568	ExM	M	Ex	CTNNA3	pos		0.223316	11.9998	11.3946	4.76e-30	1.48e-29	56.2285	ExF	F	Ex	SPOCK3	pos
0.211376	12.7031	11.978	5.03e-33	1.6e-32	63.5522	ExM	M	Ex	LINGO1	pos		-0.223297	12.8615	-13.6175	3.62e-42	1.27e-41	83.8585	ExF	F	Ex	RTN4	neg
0.210083	12.1242	11.9266	9.34e-33	2.91e-32	63.0154	ExM	M	Ex	MBP	pos		0.218869	13.0925	11.7102	1.22e-31	3.89e-31	59.7639	ExF	F	Ex	NCAM2	pos
-0.209604	12.8045	-14.331	1.66e-46	6.31e-46	94.3714	ExM	M	Ex	SNAP25	neg		-0.218692	13.5704	-17.1949	4.11e-66	2.35e-65	138.703	ExF	F	Ex	ANKS1B	neg
0.203053	13.4307	11.3244	1.06e-29	3.23e-29	55.9251	ExM	M	Ex	LRP1B	pos		-0.216171	12.9644	-13.4503	3.5e-41	1.2e-40	81.579	ExF	F	Ex	CALM1	neg
0.201544	11.9908	10.1988	2.1e-24	5.42e-24	43.9716	ExM	M	Ex	TMTC2	pos		-0.213828	12.8045	-15.0159	7.08e-51	2.77e-50	103.786	ExF	F	Ex	SNAP25	neg
0.191322	11.8809	10.982	4.95e-28	1.44e-27	52.2349	ExM	M	Ex	MAN2A1	pos		0.185668	12.2961	10.6056	2.96e-26	8.43e-26	47.5341	ExF	F	Ex	ZEB2	pos
0.190491	12.8006	10.9729	5.47e-28	1.56e-27	52.0641	ExM	M	Ex	SLC24A2	pos		0.179443	12.0747	9.89451	4.57e-23	1.23e-22	40.2575	ExF	F	Ex	PLXDC2	pos
-0.189451	13.6532	-12.2368	2.16e-34	7.23e-34	66.6338	ExM	M	Ex	NRXN3	neg		-0.169921	12.8256	-11.1719	5.96e-29	1.81e-28	53.609	ExF	F	Ex	MAP1B	neg
-0.175189	12.8256	-11.2373	2.85e-29	8.5e-29	54.965	ExM	M	Ex	MAP1B	neg		-0.168925	12.5705	-10.6577	1.69e-26	4.93e-26	48.0565	ExF	F	Ex	FMNL2	neg
0.174695	12.4242	9.61452	7.19e-22	1.76e-21	38.1452	ExM	M	Ex	SPOCK1	pos		0.158751	13.8385	9.8727	5.68e-23	1.5e-22	39.9237	ExF	F	Ex	KCNIP4	pos
-0.173741	12.7434	-8.87154	7.4e-19	1.75e-18	31.2687	ExM	M	Ex	FTH1	neg		0.157852	11.6055	8.64774	5.37e-18	1.27e-17	28.7531	ExF	F	Ex	GPC5	pos
-0.167629	13.0332	-10.0654	8.19e-24	2.08e-23	42.5144	ExM	M	Ex	NKAIN2	neg		-0.156543	13.0276	-11.136	8.92e-29	2.66e-28	53.2182	ExF	F	Ex	ANK3	neg
0.16493	12.2355	9.06111	1.33e-19	3.19e-19	33.0079	ExM	M	Ex	UNC5C	pos		-0.144761	12.3214	-6.9773	3.04e-12	6.03e-12	15.6446	ExF	F	Ex	CNTN5	neg
-0.160233	13.003	-12.1081	1.04e-33	3.41e-33	65.0905	ExM	M	Ex	GPM6A	neg		-0.140668	12.7434	-7.31321	2.64e-13	5.48e-13	18.0398	ExF	F	Ex	FTH1	neg
0.159181	12.9062	10.4754	1.18e-25	3.16e-25	46.7121	ExM	M	Ex	SNTG1	pos		0.139157	11.6903	6.80898	9.92e-12	1.91e-11	14.5643	ExF	F	Ex	SGCZ	pos
0.158724	12.0314	8.84361	9.5e-19	2.21e-18	31.0955	ExM	M	Ex	TCF12	pos		0.135486	12.7988	8.74403	2.3e-18	5.54e-18	29.4709	ExF	F	Ex	IQCJ-SCHIP1	pos
0.153883	12.2961	8.56429	1.11e-17	2.46e-17	28.6448	ExM	M	Ex	ZEB2	pos		-0.135241	12.9173	-9.91101	3.88e-23	1.06e-22	40.331	ExF	F	Ex	CHN1	neg
-0.147705	12.5602	-8.38208	5.31e-17	1.15e-16	27.05	ExM	M	Ex	SPARCL1	neg		0.133704	11.8809	7.8917	3.03e-15	6.92e-15	22.5047	ExF	F	Ex	MAN2A1	pos
-0.147268	13.0033	-10.9444	7.49e-28	2.09e-27	51.719	ExM	M	Ex	PLCB1	neg		-0.131979	13.0267	-9.57624	1.04e-21	2.64e-21	37.0896	ExF	F	Ex	CTNND2	neg
0.143496	11.9676	8.3184	9.09e-17	1.95e-16	26.5905	ExM	M	Ex	PRUNE2	pos		-0.125635	13.0155	-7.71796	1.2e-14	2.61e-14	21.0377	ExF	F	Ex	CTNNA2	neg
-0.142273	12.687	-10.4898	1.01e-25	2.77e-25	46.8767	ExM	M	Ex	CCSER1	neg		-0.12467	13.256	-9.0791	1.13e-19	2.8e-19	32.4498	ExF	F	Ex	ANK2	neg
-0.137506	13.3383	-8.61654	7.06e-18	1.59e-17	28.9879	ExM	M	Ex	LRRTM4	neg		-0.124552	12.5717	-8.24076	1.74e-16	4.05e-16	25.2548	ExF	F	Ex	AGAP1	neg
-0.137018	12.8555	-10.0436	1.02e-23	2.54e-23	42.2974	ExM	M	Ex	MEF2C	neg		-0.124071	12.944	-9.99405	1.69e-23	4.71e-23	41.1557	ExF	F	Ex	STXBP5L	neg
0.132552	12.6708	8.6522	5.17e-18	1.18e-17	29.3589	ExM	M	Ex	DST	pos		0.12081	12.0314	6.90526	5.06e-12	9.9e-12	15.2151	ExF	F	Ex	TCF12	pos
-0.130241	13.3216	-10.3909	2.86e-25	7.53e-25	45.8129	ExM	M	Ex	DLGAP1	neg		-0.119138	13.3216	-9.68825	3.51e-22	9.06e-22	38.1421	ExF	F	Ex	DLGAP1	neg
0.128332	12.3096	7.702	1.36e-14	2.78e-14	21.6459	ExM	M	Ex	SLC44A1	pos		-0.116423	12.8258	-6.44584	1.16e-10	2.17e-10	12.0728	ExF	F	Ex	NTM	neg
0.124116	12.1058	7.73849	1.02e-14	2.12e-14	21.9185	ExM	M	Ex	DTNA	pos		0.114856	12.9062	7.75495	8.97e-15	1.98e-14	21.3207	ExF	F	Ex	SNTG1	pos
0.123746	12.4378	7.16614	7.8e-13	1.55e-12	17.6381	ExM	M	Ex	2021-03-01	pos		-0.114179	12.7235	-7.07456	1.51e-12	3.05e-12	16.3091	ExF	F	Ex	RORA	neg
0.120917	13.0925	6.31464	2.73e-10	4.98e-10	11.8745	ExM	M	Ex	NCAM2	pos		0.112451	13.6956	8.758	2.04e-18	4.98e-18	29.5593	ExF	F	Ex	CSMD1	pos
-0.112831	12.9029	-6.80292	1.03e-11	1.97e-11	15.0554	ExM	M	Ex	TENM2	neg		-0.101985	12.8555	-7.67135	1.73e-14	3.7e-14	20.6808	ExF	F	Ex	MEF2C	neg
-0.112457	12.8521	-7.69454	1.44e-14	2.9e-14	21.5359	ExM	M	Ex	CLASP2	neg		0.099046	13.0553	7.48636	7.17e-14	1.51e-13	19.2698	ExF	F	Ex	NEGR1	pos
0.111472	12.6798	6.89948	5.27e-12	1.03e-11	15.7616	ExM	M	Ex	GPM6B	pos		-0.0961597	13.3673	-7.76991	7.97e-15	1.79e-14	21.4163	ExF	F	Ex	OPCML	neg
0.110921	12.3214	5.1793	2.23e-07	3.69e-07	5.39379	ExM	M	Ex	CNTN5	pos		0.0926966	12.8557	7.08105	1.45e-12	2.96e-12	16.3216	ExF	F	Ex	RALYL	pos
0.109647	12.4774	5.79163	7e-09	1.23e-08	8.76911	ExM	M	Ex	WWOX	pos		0.0899915	12.8229	5.98928	2.12e-09	3.82e-09	9.22516	ExF	F	Ex	TCF4	pos
0.104344	12.1668	6.23236	4.62e-10	8.33e-10	11.4318	ExM	M	Ex	ELMO1	pos		-0.0850741	12.687	-6.45347	1.1e-10	2.1e-10	12.0973	ExF	F	Ex	CCSER1	neg
0.103963	12.8557	7.77794	7.48e-15	1.58e-14	22.1403	ExM	M	Ex	RALYL	pos		-0.0843405	12.6418	-6.12705	9.01e-10	1.64e-09	10.0499	ExF	F	Ex	DSCAM	neg
-0.0992893	13.6449	-6.44878	1.14e-10	2.1e-10	12.708	ExM	M	Ex	IL1RAPL1	neg		-0.083004	13.0916	-6.41947	1.38e-10	2.55e-10	11.8631	ExF	F	Ex	FRMD4A	neg
0.0992534	12.2713	5.30112	1.15e-07	1.93e-07	6.08009	ExM	M	Ex	PDE4B	pos		-0.0822759	13.9398	-5.8927	3.82e-09	6.79e-09	8.59838	ExF	F	Ex	MAGI2	neg
0.0987083	12.1483	5.62843	1.83e-08	3.13e-08	7.85217	ExM	M	Ex	PLCL1	pos		-0.0822735	12.452	-4.92271	8.56e-07	1.47e-06	3.41451	ExF	F	Ex	TUBA1B	neg
0.0978079	12.4051	6.13917	8.34e-10	1.48e-09	10.8307	ExM	M	Ex	MAP7	pos		0.080208	12.2355	4.52128	6.16e-06	9.81e-06	1.57335	ExF	F	Ex	UNC5C	pos
-0.0965872	13.256	-6.87595	6.22e-12	1.2e-11	15.5497	ExM	M	Ex	ANK2	neg		-0.0799183	12.8006	-4.72485	2.31e-06	3.76e-06	2.46688	ExF	F	Ex	SLC24A2	neg
-0.0916338	12.5038	-5.30499	1.13e-07	1.91e-07	6.02411	ExM	M	Ex	ASIC2	neg		-0.0796014	12.6195	-4.2597	2.05e-05	3.23e-05	0.383518	ExF	F	Ex	HSP90AA1	neg
0.0888846	12.4989	4.59592	4.32e-06	6.72e-06	2.57982	ExM	M	Ex	NPAS3	pos		-0.0733282	12.7897	-4.82453	1.41e-06	2.35e-06	2.94059	ExF	F	Ex	AUTS2	neg
-0.0869196	13.2023	-6.48478	8.95e-11	1.68e-10	12.9277	ExM	M	Ex	PDE4D	neg		0.0711044	12.9887	4.9226	8.56e-07	1.47e-06	3.39228	ExF	F	Ex	ADGRL3	pos
0.0759987	12.5235	4.70317	2.57e-06	4.14e-06	3.05492	ExM	M	Ex	DNM3	pos		0.0704189	12.1823	4.20707	2.59e-05	3.99e-05	0.232647	ExF	F	Ex	CTNNA3	pos
-0.0743713	13.2579	-4.75151	2.02e-06	3.3e-06	3.23169	ExM	M	Ex	PPP2R2B	neg		0.0672343	11.9676	4.00478	6.21e-05	9.25e-05	-0.605572	ExF	F	Ex	PRUNE2	pos
-0.0735733	13.5704	-5.67503	1.39e-08	2.42e-08	8.0029	ExM	M	Ex	ANKS1B	neg		0.0663144	13.6893	4.69782	2.64e-06	4.25e-06	2.27978	ExF	F	Ex	CNTNAP2	pos
-0.0722392	12.7988	-4.54879	5.41e-06	8.32e-06	2.2807	ExM	M	Ex	IQCJ-SCHIP1	neg		0.0659927	12.2713	3.60175	0.000316324	0.000456172	-2.13643	ExF	F	Ex	PDE4B	pos
-0.0716932	12.4667	-3.81316	0.00013733	0.000198045	-0.750881	ExM	M	Ex	GAPDH	neg		-0.0657906	12.1058	-4.21448	2.51e-05	3.9e-05	0.227353	ExF	F	Ex	DTNA	neg
0.0707556	12.4941	4.47989	7.48e-06	1.14e-05	2.02729	ExM	M	Ex	TTLL7	pos		-0.0649706	12.7008	-3.6699	0.000242844	0.000353933	-1.94581	ExF	F	Ex	FRMD5	neg
0.0666694	14.2628	4.65904	3.18e-06	5.01e-06	2.73798	ExM	M	Ex	CADM2	pos		0.0642521	12.8065	4.87083	1.11e-06	1.88e-06	3.13372	ExF	F	Ex	PPP3CA	pos
0.0611706	13.6956	4.68362	2.82e-06	4.5e-06	2.86132	ExM	M	Ex	CSMD1	pos		-0.0632302	12.6491	-3.72127	0.0001984	0.000292267	-1.76955	ExF	F	Ex	PEX5L	neg
0.0603303	12.6418	4.28239	1.85e-05	2.76e-05	1.11963	ExM	M	Ex	DSCAM	pos		0.0625471	14.2357	4.96093	7.03e-07	1.24e-06	3.53264	ExF	F	Ex	DLG2	pos
-0.0588959	13.0276	-4.09466	4.23e-05	6.24e-05	0.334188	ExM	M	Ex	ANK3	neg		-0.062241	13.2023	-4.7347	2.2e-06	3.63e-06	2.46521	ExF	F	Ex	PDE4D	neg
-0.0544672	12.9749	-4.34951	1.37e-05	2.06e-05	1.3883	ExM	M	Ex	CELF2	neg		0.0603447	12.5888	2.7176	0.00657751	0.00842167	-5.00936	ExF	F	Ex	ROBO2	pos
-0.0542467	14.5682	-4.06277	4.86e-05	7.08e-05	0.138965	ExM	M	Ex	PCDH9	neg		-0.0599501	13.4307	-3.40775	0.000655416	0.000906989	-2.93291	ExF	F	Ex	LRP1B	neg
0.046995	12.3785	2.98359	0.00285001	0.00394395	-3.54886	ExM	M	Ex	DLG1	pos		0.0577824	12.3096	3.55334	0.000380646	0.000537613	-2.32721	ExF	F	Ex	SLC44A1	pos
0.0456481	12.7016	2.94178	0.00326449	0.00447235	-3.69086	ExM	M	Ex	NCAM1	pos		-0.0551259	12.3785	-3.58881	0.000332441	0.00047442	-2.22998	ExF	F	Ex	DLG1	neg
-0.045473	13.0267	-3.22599	0.00125604	0.00177399	-2.84958	ExM	M	Ex	CTNND2	neg		-0.0546075	12.3835	-3.24791	0.00116317	0.00159354	-3.39096	ExF	F	Ex	DOCK4	neg
-0.0452355	12.7008	-2.48905	0.0128109	0.0168759	-4.90928	ExM	M	Ex	FRMD5	neg		-0.0545477	13.8108	-4.16623	3.1e-05	4.72e-05	-0.0862385	ExF	F	Ex	RBFOX1	neg
-0.044888	13.8108	-3.37221	0.000746137	0.0010648	-2.41724	ExM	M	Ex	RBFOX1	neg		-0.0526192	13.6449	-3.49336	0.000477304	0.000667251	-2.62837	ExF	F	Ex	IL1RAPL1	neg
0.0434963	12.6343	2.70568	0.00681826	0.00915786	-4.33963	ExM	M	Ex	SIK3	pos		-0.05143	12.2409	-2.57848	0.00992582	0.0124756	-5.33818	ExF	F	Ex	GRID2	neg
0.0425432	12.2409	2.0732	0.0381578	0.0484039	-5.8387	ExM	M	Ex	GRID2	pos		0.0492051	12.4242	2.79649	0.00516762	0.00680735	-4.75978	ExF	F	Ex	SPOCK1	pos
0.039698	12.5717	2.56876	0.0102085	0.0135782	-4.70722	ExM	M	Ex	AGAP1	pos		0.0465829	13.6883	4.09861	4.16e-05	6.27e-05	-0.363722	ExF	F	Ex	SYT1	pos
-0.0394867	13.0916	-2.99126	0.00277937	0.00388545	-3.59237	ExM	M	Ex	FRMD4A	neg		-0.0456497	13.084	-2.88928	0.00386259	0.00523936	-4.54356	ExF	F	Ex	NLGN1	neg
0.0393277	13.0553	2.90582	0.00366415	0.00497018	-3.8458	ExM	M	Ex	NEGR1	pos		-0.0445059	12.4051	-2.86185	0.00421316	0.00565885	-4.56549	ExF	F	Ex	MAP7	neg
0.0385509	12.7235	2.3288	0.0198726	0.025929	-5.3174	ExM	M	Ex	RORA	pos		-0.0430244	12.6343	-2.74219	0.00610483	0.00789021	-4.90921	ExF	F	Ex	SIK3	neg
0.0348055	13.0155	2.09239	0.0364076	0.0466154	-5.86818	ExM	M	Ex	CTNNA2	pos		0.0419442	13.3383	2.68357	0.0072859	0.00924231	-5.14684	ExF	F	Ex	LRRTM4	pos
0.0330955	12.5888	1.45319	0.146176	0.171163	-6.97308	ExM	M	Ex	ROBO2	pos		-0.0408135	13.0917	-2.12368	0.0337004	0.040858	-6.47859	ExF	F	Ex	DPP10	neg
-0.0294537	12.7759	-1.95582	0.050491	0.0628843	-6.13878	ExM	M	Ex	ATRNL1	neg		0.040551	12.4667	2.21516	0.0267527	0.0330191	-6.23411	ExF	F	Ex	GAPDH	pos
-0.0289293	13.507	-2.22502	0.0260834	0.0337116	-5.61267	ExM	M	Ex	NRXN1	neg		0.0386776	14.2628	2.75057	0.00595084	0.00776444	-4.9874	ExF	F	Ex	CADM2	pos
-0.0274019	13.9398	-1.92376	0.0543887	0.0671284	-6.23839	ExM	M	Ex	MAGI2	neg		-0.0376056	12.1668	-2.30396	0.0212282	0.0264387	-5.98033	ExF	F	Ex	ELMO1	neg
-0.026249	13.82	-2.00598	0.0448623	0.0563866	-6.08169	ExM	M	Ex	ADGRB3	neg		0.0342662	12.4378	2.03478	0.0418777	0.0503267	-6.60348	ExF	F	Ex	2021-03-01	pos
0.0261444	13.084	1.61523	0.106267	0.128837	-6.74117	ExM	M	Ex	NLGN1	pos		-0.0331942	13.1655	-2.85606	0.00429069	0.00570704	-4.65956	ExF	F	Ex	FGF14	neg
0.0241339	13.6568	1.54858	0.121488	0.14473	-6.87871	ExM	M	Ex	LSAMP	pos		-0.0317646	12.4774	-1.72001	0.085435	0.0988829	-7.17261	ExF	F	Ex	WWOX	neg
0.0219711	12.8229	1.42005	0.155598	0.180652	-7.01665	ExM	M	Ex	TCF4	pos		0.031205	11.9072	1.57681	0.114844	0.128513	-7.39803	ExF	F	Ex	GALNTL6	pos
-0.0217054	12.8065	-1.5998	0.109647	0.131769	-6.7694	ExM	M	Ex	PPP3CA	neg		0.0304224	12.4941	1.9706	0.0487744	0.0581052	-6.72421	ExF	F	Ex	TTLL7	pos
-0.0206419	13.3673	-1.6376	0.10151	0.124169	-6.74229	ExM	M	Ex	OPCML	neg		-0.0280859	12.9029	-1.73498	0.0827484	0.0977287	-7.22069	ExF	F	Ex	TENM2	neg
-0.0205186	12.5994	-1.14277	0.253138	0.28195	-7.36066	ExM	M	Ex	LRRC4C	neg		0.0276896	13.82	2.1553	0.0311419	0.0380932	-6.43586	ExF	F	Ex	ADGRB3	pos
0.0204545	12.3835	1.18624	0.23553	0.266675	-7.2878	ExM	M	Ex	DOCK4	pos		-0.0271394	12.5994	-1.55346	0.120319	0.13187	-7.48172	ExF	F	Ex	LRRC4C	neg
0.0195563	12.5705	1.20725	0.227342	0.259549	-7.27279	ExM	M	Ex	FMNL2	pos		0.0252299	12.6708	1.68956	0.0911179	0.103469	-7.25557	ExF	F	Ex	DST	pos
-0.0179997	12.3267	-1.15798	0.246876	0.27723	-7.33271	ExM	M	Ex	GRIK2	neg		0.0240596	13.9445	1.68816	0.091385	0.103469	-7.33869	ExF	F	Ex	PTPRD	pos
-0.0179017	13.5552	-1.52871	0.126342	0.149214	-6.91973	ExM	M	Ex	NRG3	neg		-0.0238507	12.3267	-1.57449	0.11538	0.128513	-7.43677	ExF	F	Ex	GRIK2	neg
0.0157403	13.0917	0.802098	0.422499	0.459384	-7.743	ExM	M	Ex	DPP10	pos		0.0235832	12.8872	1.71751	0.085891	0.0988829	-7.25667	ExF	F	Ex	KCNQ5	pos
0.015218	13.3558	1.26712	0.205116	0.236142	-7.27753	ExM	M	Ex	FAM155A	pos		-0.0227274	14.5682	-1.73017	0.0836045	0.0978958	-7.27348	ExF	F	Ex	PCDH9	neg
0.014691	12.6491	0.842755	0.399369	0.437708	-7.66285	ExM	M	Ex	PEX5L	pos		0.0224033	12.1483	1.31435	0.188735	0.202005	-7.77761	ExF	F	Ex	PLCL1	pos
0.0114279	12.9887	0.77245	0.439851	0.470778	-7.7487	ExM	M	Ex	ADGRL3	pos		-0.0218175	12.7759	-1.48448	0.137687	0.148528	-7.61998	ExF	F	Ex	ATRNL1	neg
0.010828	13.6883	0.936866	0.348831	0.385402	-7.65705	ExM	M	Ex	SYT1	pos		-0.0207123	13.0332	-1.2731	0.202986	0.215575	-7.91238	ExF	F	Ex	NKAIN2	neg
0.00998442	14.2357	0.779349	0.435777	0.47009	-7.80047	ExM	M	Ex	DLG2	pos		-0.0200303	13.507	-1.5694	0.116561	0.128781	-7.52075	ExF	F	Ex	NRXN1	neg
-0.00982089	12.8872	-0.699137	0.484469	0.514514	-7.81655	ExM	M	Ex	KCNQ5	neg		0.0173239	13.5552	1.50686	0.131852	0.143363	-7.61825	ExF	F	Ex	NRG3	pos
0.00893611	13.6893	0.621414	0.53433	0.563101	-7.89132	ExM	M	Ex	CNTNAP2	pos		-0.0160438	12.6798	-1.01893	0.308241	0.324838	-8.15968	ExF	F	Ex	GPM6B	neg
-0.00879367	13.9445	-0.606044	0.544488	0.569426	-7.91411	ExM	M	Ex	PTPRD	neg		-0.015168	13.6568	-0.994051	0.320202	0.334868	-8.25153	ExF	F	Ex	LSAMP	neg
-0.00657686	12.8258	-0.356342	0.721586	0.748919	-7.95653	ExM	M	Ex	NTM	neg		-0.0122129	12.5235	-0.7752	0.438225	0.454824	-8.36345	ExF	F	Ex	DNM3	neg
-0.0051349	11.9072	-0.253173	0.800135	0.824199	-7.93658	ExM	M	Ex	GALNTL6	neg		-0.00778366	13.003	-0.602367	0.546932	0.563381	-8.54546	ExF	F	Ex	GPM6A	neg
-0.00337815	12.7897	-0.216935	0.828259	0.846803	-7.99681	ExM	M	Ex	AUTS2	neg		-0.00567721	12.4989	-0.300315	0.763938	0.775255	-8.59273	ExF	F	Ex	NPAS3	neg
-0.0023252	13.1655	-0.195913	0.844679	0.857193	-8.04902	ExM	M	Ex	FGF14	neg		0.00490376	13.3558	0.416493	0.677051	0.692209	-8.66045	ExF	F	Ex	FAM155A	pos
0.00204563	12.944	0.160988	0.872103	0.878516	-8.04924	ExM	M	Ex	STXBP5L	pos		0.0036129	12.7016	0.237927	0.811938	0.817908	-8.65406	ExF	F	Ex	NCAM1	pos
0.000915372	13.8385	0.056013	0.955332	0.955332	-8.0972	ExM	M	Ex	KCNIP4	pos		-0.0015482	12.9749	-0.12648	0.899352	0.899352	-8.72281	ExF	F	Ex	CELF2	neg
-0.208842	12.6195	-5.53846	3.06e-08	1.4e-06	8.48212	InM	M	In	HSP90AA1	neg		1.0507	12.7523	26.594	5.78e-155	7.92e-153	343.264	InF	F	In	RASGEF1B	pos
0.203021	11.3259	5.67073	1.43e-08	9.78e-07	9.23611	InM	M	In	SPP1	pos		0.973091	12.1179	24.2555	2.29e-129	1.32e-127	284.495	InF	F	In	SLC26A3	pos
0.169322	12.5038	4.91961	8.69e-07	2.38e-05	5.31205	InM	M	In	ASIC2	pos		0.864977	12.7031	24.2458	2.89e-129	1.32e-127	284.254	InF	F	In	LINGO1	pos
-0.166673	13.8385	-4.85414	1.21e-06	2.77e-05	4.99055	InM	M	In	KCNIP4	neg		0.729027	11.8326	18.4389	1.02e-75	3.48e-74	161.388	InF	F	In	DHFR	pos
0.165512	12.944	6.42288	1.35e-10	1.85e-08	13.6561	InM	M	In	STXBP5L	pos		0.458397	11.5995	12.4294	1.99e-35	5.46e-34	69.1603	InF	F	In	CRYAB	pos
0.164523	11.8326	4.05882	4.94e-05	0.000422833	1.56868	InM	M	In	DHFR	pos		0.432103	11.3259	12.1956	3.59e-34	8.19e-33	66.3002	InF	F	In	SPP1	pos
0.16391	11.614	4.42167	9.81e-06	0.000149341	3.0961	InM	M	In	PTGDS	pos		0.427064	11.9379	11.7155	1.15e-31	2.24e-30	60.5772	InF	F	In	PLP1	pos
0.161132	12.8006	4.65938	3.18e-06	5.44e-05	4.0986	InM	M	In	SLC24A2	pos		0.409643	12.4378	11.3881	5.13e-30	8.79e-29	56.7851	InF	F	In	2021-03-01	pos
0.151131	11.5572	4.21147	2.54e-05	0.000316435	2.21311	InM	M	In	TMEM144	pos		0.396516	12.0747	10.3275	5.54e-25	6.9e-24	45.3265	InF	F	In	PLXDC2	pos
0.145407	11.5995	3.90175	9.56e-05	0.000689331	0.984654	InM	M	In	CRYAB	pos		0.392884	11.5572	11.0458	2.44e-28	3.71e-27	52.9861	InF	F	In	TMEM144	pos
0.142297	11.271	4.1104	3.95e-05	0.000387002	1.8051	InM	M	In	C10orf11	pos		0.379483	11.3319	10.8843	1.45e-27	1.99e-26	51.2229	InF	F	In	SLC1A3	pos
0.14025	11.3319	3.98496	6.76e-05	0.000514272	1.31089	InM	M	In	SLC1A3	pos		0.379394	11.6055	10.1986	2.1e-24	1.92e-23	44.0058	InF	F	In	GPC5	pos
0.136694	12.7988	4.06684	4.77e-05	0.000422833	1.58341	InM	M	In	IQCJ-SCHIP1	pos		0.374757	11.614	10.2276	1.56e-24	1.64e-23	44.3072	InF	F	In	PTGDS	pos
0.13469	11.8112	3.80457	0.000142186	0.00088543	0.620909	InM	M	In	PIP4K2A	pos		0.369491	11.6627	10.3006	7.33e-25	8.37e-24	45.0575	InF	F	In	ST18	pos
0.133244	13.6956	5.22334	1.76e-07	6.04e-06	6.77959	InM	M	In	CSMD1	pos		0.362672	11.9195	10.2172	1.74e-24	1.7e-23	44.195	InF	F	In	RNF220	pos
0.132955	11.9379	3.6147	0.00030093	0.00156762	-0.0647991	InM	M	In	PLP1	pos		0.346648	12.2046	9.20878	3.4e-20	2.22e-19	34.4018	InF	F	In	EDIL3	pos
0.130909	11.6055	3.47317	0.000514688	0.00235041	-0.554973	InM	M	In	GPC5	pos		0.345465	11.6361	9.40586	5.33e-21	3.84e-20	36.2634	InF	F	In	NCKAP5	pos
0.130211	11.8088	3.6742	0.000238797	0.00136313	0.138728	InM	M	In	ERBB2IP	pos		0.345116	11.271	10.0633	8.37e-24	6.74e-23	42.651	InF	F	In	C10orf11	pos
0.127563	12.7759	4.24161	2.22e-05	0.00030447	2.26009	InM	M	In	ATRNL1	pos		0.329776	11.5025	8.40845	4.24e-17	2.23e-16	27.328	InF	F	In	ADARB2	pos
0.126509	11.6574	3.57316	0.000352968	0.00166747	-0.210086	InM	M	In	CLDN11	pos		0.32075	11.7599	8.36229	6.28e-17	3.07e-16	27.0117	InF	F	In	CDH20	pos
-0.126342	12.9644	-3.84371	0.00012131	0.000791403	0.681559	InM	M	In	CALM1	neg		0.318696	12.1618	9.47666	2.71e-21	2.07e-20	36.7532	InF	F	In	ERBB4	pos
-0.124594	12.5888	-2.93955	0.00328805	0.0115503	-2.36173	InM	M	In	ROBO2	neg		0.316935	12.1242	9.07162	1.21e-19	7.18e-19	33.1709	InF	F	In	MBP	pos
0.12454	12.6708	4.12067	3.78e-05	0.000387002	1.78258	InM	M	In	DST	pos		0.312438	11.8112	8.92149	4.72e-19	2.59e-18	31.8341	InF	F	In	PIP4K2A	pos
-0.121109	12.3267	-4.17568	2.97e-05	0.00033964	1.97465	InM	M	In	GRIK2	neg		0.312043	12.7988	9.32365	1.16e-20	7.94e-20	35.4342	InF	F	In	IQCJ-SCHIP1	pos
0.120922	12.1483	3.38648	0.000708395	0.00303281	-0.860094	InM	M	In	PLCL1	pos		0.309951	11.4621	9.16999	4.87e-20	3.03e-19	34.0771	InF	F	In	SLC1A2	pos
-0.120492	12.8615	-3.59843	0.00032039	0.00156762	-0.196118	InM	M	In	RTN4	neg		0.276536	11.8809	7.98358	1.45e-15	6.52e-15	23.9215	InF	F	In	MAN2A1	pos
-0.120445	12.9749	-4.69227	2.71e-06	5.3e-05	4.24103	InM	M	In	CELF2	neg		0.276139	11.6574	7.86157	3.85e-15	1.65e-14	22.9658	InF	F	In	CLDN11	pos
0.11926	11.8809	3.40141	0.000670804	0.00296452	-0.797249	InM	M	In	MAN2A1	pos		0.275391	11.9676	7.98099	1.48e-15	6.52e-15	23.8953	InF	F	In	PRUNE2	pos
0.118652	12.4051	3.76414	0.000167273	0.000996363	0.423627	InM	M	In	MAP7	pos		0.27287	11.9462	7.68524	1.55e-14	6.43e-14	21.5907	InF	F	In	PHLPP1	pos
0.117656	12.9062	4.00009	6.34e-05	0.000510853	1.26051	InM	M	In	SNTG1	pos		0.269051	12.3785	8.27768	1.28e-16	6.05e-16	26.2859	InF	F	In	DLG1	pos
0.116971	11.6627	3.23405	0.00122112	0.00492042	-1.33211	InM	M	In	ST18	pos		0.268759	12.9173	8.93631	4.13e-19	2.36e-18	31.9184	InF	F	In	CHN1	pos
0.116437	11.9676	3.33334	0.000858591	0.00356445	-1.02501	InM	M	In	PRUNE2	pos		0.265618	13.0925	6.77356	1.27e-11	4.24e-11	14.945	InF	F	In	NCAM2	pos
0.110457	12.7523	2.7459	0.00603624	0.0196896	-2.82654	InM	M	In	RASGEF1B	pos		-0.259535	13.8108	-10.1652	2.96e-24	2.53e-23	43.4897	InF	F	In	RBFOX1	neg
0.109998	11.9998	3.01601	0.00256229	0.00923773	-2.0796	InM	M	In	SPOCK3	pos		0.24876	12.6798	7.39032	1.48e-13	5.8e-13	19.3491	InF	F	In	GPM6B	pos
0.108401	12.7008	3.06271	0.00219432	0.00812491	-1.94272	InM	M	In	FRMD5	pos		0.247702	12.3096	7.33963	2.17e-13	8.25e-13	18.987	InF	F	In	SLC44A1	pos
0.104548	11.5025	2.68666	0.00721893	0.0229999	-2.99458	InM	M	In	ADARB2	pos		0.240892	11.8088	6.90539	5.05e-12	1.78e-11	15.9031	InF	F	In	ERBB2IP	pos
0.100839	12.2046	2.64469	0.00817858	0.0248992	-3.04923	InM	M	In	EDIL3	pos		0.240546	12.2713	6.51156	7.49e-11	2.28e-10	13.2536	InF	F	In	PDE4B	pos
0.100543	12.1058	3.2142	0.00130873	0.00512276	-1.45433	InM	M	In	DTNA	pos		0.240509	11.7133	6.70767	1.99e-11	6.51e-11	14.5509	InF	F	In	DOCK10	pos
0.098739	13.0916	3.87074	0.000108613	0.000744002	0.754306	InM	M	In	FRMD4A	pos		0.240187	12.4667	6.42126	1.36e-10	3.81e-10	12.6203	InF	F	In	GAPDH	pos
0.098548	11.4621	2.88164	0.00395749	0.0135544	-2.38409	InM	M	In	SLC1A2	pos		0.230539	12.1483	6.53739	6.31e-11	1.96e-10	13.4263	InF	F	In	PLCL1	pos
-0.0940605	13.507	-3.60512	0.000312255	0.00156762	-0.210218	InM	M	In	NRXN1	neg		0.229929	11.9806	6.22093	4.97e-10	1.34e-09	11.4138	InF	F	In	ZBTB20	pos
0.0895414	13.3673	3.60533	0.000311993	0.00156762	-0.220306	InM	M	In	OPCML	pos		0.227091	11.9908	5.94342	2.81e-09	6.86e-09	9.72462	InF	F	In	TMTC2	pos
0.0860203	12.9029	2.67361	0.00750589	0.0233706	-3.08104	InM	M	In	TENM2	pos		0.223936	11.9072	5.85643	4.75e-09	1.12e-08	9.14955	InF	F	In	GALNTL6	pos
0.0858679	11.7599	2.21328	0.0268817	0.0708229	-4.04673	InM	M	In	CDH20	pos		0.223465	12.6195	5.86293	4.57e-09	1.1e-08	9.1968	InF	F	In	HSP90AA1	pos
-0.0846428	13.003	-3.1628	0.00156334	0.00594937	-1.64871	InM	M	In	GPM6A	neg		0.217936	12.452	6.18915	6.09e-10	1.57e-09	11.1794	InF	F	In	TUBA1B	pos
0.0833486	12.1668	2.43769	0.0147843	0.042197	-3.54942	InM	M	In	ELMO1	pos		0.216349	12.8557	7.42067	1.18e-13	4.75e-13	19.5611	InF	F	In	RALYL	pos
0.0790601	11.6361	2.12989	0.0331847	0.081184	-4.21897	InM	M	In	NCKAP5	pos		-0.208697	13.6532	-7.17102	7.53e-13	2.71e-12	17.5907	InF	F	In	NRXN3	neg
0.0789874	12.3096	2.31439	0.0206498	0.0577351	-3.8372	InM	M	In	SLC44A1	pos		-0.207747	12.8521	-7.17299	7.42e-13	2.71e-12	17.7072	InF	F	In	CLASP2	neg
-0.07851	11.9072	-2.04514	0.040845	0.0964788	-4.48199	InM	M	In	GALNTL6	neg		-0.199399	13.3216	-8.36912	5.92e-17	3.01e-16	26.8944	InF	F	In	DLGAP1	neg
0.0777976	12.1179	1.89392	0.0582401	0.120892	-4.7167	InM	M	In	SLC26A3	pos		0.198012	12.7434	4.92892	8.29e-07	1.65e-06	4.19019	InF	F	In	FTH1	pos
-0.077373	11.4424	-2.23509	0.0254148	0.0692527	-4.0914	InM	M	In	GRIK1	neg		0.196939	11.6903	5.1866	2.15e-07	4.6e-07	5.45779	InF	F	In	SGCZ	pos
0.074942	11.9195	2.08625	0.0369597	0.0888329	-4.31266	InM	M	In	RNF220	pos		0.196151	12.1823	5.76207	8.35e-09	1.94e-08	8.67792	InF	F	In	CTNNA3	pos
0.0732776	12.3785	2.22956	0.0257802	0.0692527	-4.03393	InM	M	In	DLG1	pos		0.19508	12.4941	6.08976	1.14e-09	2.89e-09	10.5856	InF	F	In	TTLL7	pos
0.0717829	11.3434	2.13551	0.032723	0.081184	-4.21938	InM	M	In	LHFPL3	pos		0.194379	13.8385	5.63342	1.77e-08	4.05e-08	7.8541	InF	F	In	KCNIP4	pos
0.0690829	11.9462	1.92471	0.0542706	0.116493	-4.63059	InM	M	In	PHLPP1	pos		-0.191064	13.2579	-6.08253	1.19e-09	2.96e-09	10.485	InF	F	In	PPP2R2B	neg
0.0690255	11.7749	1.91678	0.0552705	0.116493	-4.66906	InM	M	In	SGK1	pos		0.18993	12.6418	6.47811	9.36e-11	2.73e-10	13.0036	InF	F	In	DSCAM	pos
-0.0678436	12.7434	-1.69704	0.0896944	0.170298	-5.09528	InM	M	In	FTH1	neg		-0.187963	12.7897	-6.25285	4.06e-10	1.11e-09	11.5187	InF	F	In	AUTS2	neg
0.0671547	12.1823	1.9583	0.0501989	0.112742	-4.57866	InM	M	In	CTNNA3	pos		0.183746	12.5994	5.37051	7.88e-08	1.74e-07	6.39373	InF	F	In	LRRC4C	pos
0.0670899	12.6798	1.97791	0.0479437	0.109471	-4.55462	InM	M	In	GPM6B	pos		0.183338	12.8065	6.4877	8.78e-11	2.62e-10	13.0583	InF	F	In	PPP3CA	pos
0.0658374	12.3609	1.92272	0.0545196	0.116493	-4.70218	InM	M	In	QKI	pos		0.176018	12.3609	5.1469	2.66e-07	5.51e-07	5.27381	InF	F	In	QKI	pos
0.0641143	13.5552	2.8327	0.00461707	0.0154278	-2.68268	InM	M	In	NRG3	pos		-0.175696	13.5704	-6.8426	7.85e-12	2.69e-11	15.34	InF	F	In	ANKS1B	neg
0.0634834	13.0033	2.44437	0.0145133	0.042197	-3.66359	InM	M	In	PLCB1	pos		0.175615	11.3434	5.30167	1.15e-07	2.5e-07	6.13472	InF	F	In	LHFPL3	pos
0.0632557	12.5235	2.0243	0.0429439	0.0997173	-4.52421	InM	M	In	DNM3	pos		0.171335	13.0332	4.91134	9.07e-07	1.77e-06	4.0912	InF	F	In	NKAIN2	pos
0.0608726	12.0314	1.77575	0.0757793	0.148311	-4.9484	InM	M	In	TCF12	pos		-0.167927	13.0916	-6.55239	5.71e-11	1.82e-10	13.3993	InF	F	In	FRMD4A	neg
-0.0604026	12.5705	-1.81679	0.0692539	0.139526	-4.86939	InM	M	In	FMNL2	neg		-0.165083	12.7235	-5.16223	2.45e-07	5.16e-07	5.29897	InF	F	In	RORA	neg
-0.0595426	13.1655	-2.61294	0.00897875	0.0267411	-3.26002	InM	M	In	FGF14	neg		0.163983	13.4307	4.70236	2.58e-06	4.97e-06	2.99721	InF	F	In	LRP1B	pos
0.0594634	12.0747	1.53253	0.125398	0.216824	-5.28923	InM	M	In	PLXDC2	pos		-0.160033	13.3673	-6.4233	1.34e-10	3.81e-10	12.5608	InF	F	In	OPCML	neg
0.0592246	12.8258	1.6267	0.103805	0.19218	-5.24347	InM	M	In	NTM	pos		0.156228	13.084	4.94758	7.53e-07	1.52e-06	4.20739	InF	F	In	NLGN1	pos
0.0576981	12.2355	1.59561	0.110581	0.199336	-5.23943	InM	M	In	UNC5C	pos		0.152791	12.1668	4.52908	5.94e-06	1.1e-05	2.34046	InF	F	In	ELMO1	pos
0.0576201	12.1618	1.69152	0.0907428	0.170298	-5.21475	InM	M	In	ERBB4	pos		0.147247	12.2409	3.6812	0.000232336	0.000397875	-1.19156	InF	F	In	GRID2	pos
0.0570416	12.2713	1.5288	0.12632	0.216824	-5.32116	InM	M	In	PDE4B	pos		0.146448	12.6491	4.0603	4.91e-05	8.85e-05	0.300489	InF	F	In	PEX5L	pos
0.0559355	11.6903	1.47868	0.139232	0.22708	-5.46573	InM	M	In	SGCZ	pos		-0.143581	13.0276	-5.0645	4.11e-07	8.4e-07	4.80665	InF	F	In	ANK3	neg
-0.0556412	13.8108	-2.16971	0.0300329	0.0776322	-4.3246	InM	M	In	RBFOX1	neg		-0.1418	12.944	-5.49263	3.98e-08	8.93e-08	7.07032	InF	F	In	STXBP5L	neg
0.0554436	12.4378	1.52372	0.127583	0.216824	-5.32288	InM	M	In	2021-03-01	pos		-0.140884	13.1655	-6.19162	5.99e-10	1.57e-09	11.0858	InF	F	In	FGF14	neg
-0.0550147	12.7897	-1.84241	0.0654201	0.133769	-4.90319	InM	M	In	AUTS2	neg		0.138399	12.2355	3.84889	0.000118772	0.000208612	-0.532599	InF	F	In	UNC5C	pos
0.0548135	12.5717	1.73332	0.0830438	0.160239	-5.01873	InM	M	In	AGAP1	pos		0.137815	11.7749	3.87065	0.000108655	0.00019332	-0.433184	InF	F	In	SGK1	pos
0.0526546	13.0553	1.94631	0.0516221	0.114068	-4.7116	InM	M	In	NEGR1	pos		0.135104	12.8229	4.66375	3.11e-06	5.92e-06	2.82522	InF	F	In	TCF4	pos
0.0524652	12.1242	1.48647	0.13716	0.226397	-5.36657	InM	M	In	MBP	pos		0.1332	12.9062	4.54217	5.58e-06	1.05e-05	2.26657	InF	F	In	SNTG1	pos
0.0518131	12.8521	1.80318	0.071364	0.141694	-4.95223	InM	M	In	CLASP2	pos		-0.120931	12.4774	-3.32996	0.00086907	0.00143449	-2.43061	InF	F	In	WWOX	neg
0.0507592	12.7031	1.4034	0.160502	0.252745	-5.54764	InM	M	In	LINGO1	pos		0.119927	12.3835	3.38561	0.000710643	0.00118729	-2.18811	InF	F	In	DOCK4	pos
0.0505113	13.3558	2.14702	0.0317955	0.0806663	-4.34144	InM	M	In	FAM155A	pos		0.114923	13.003	4.29249	1.77e-05	3.23e-05	1.20993	InF	F	In	GPM6A	pos
0.050317	12.8256	1.60821	0.107793	0.196902	-5.28222	InM	M	In	MAP1B	pos		-0.113339	11.4424	-3.27458	0.00105877	0.00172681	-2.62481	InF	F	In	GRIK1	neg
0.0479611	13.0917	1.23553	0.216637	0.32977	-5.83144	InM	M	In	DPP10	pos		0.109344	12.4242	3.04272	0.00234545	0.00378031	-3.32432	InF	F	In	SPOCK1	pos
0.0473396	12.5602	1.35297	0.17607	0.271029	-5.64013	InM	M	In	SPARCL1	pos		0.104465	14.5682	3.82104	0.00013302	0.000230681	-0.737891	InF	F	In	PCDH9	pos
-0.0462871	12.9887	-1.57858	0.114438	0.20361	-5.33957	InM	M	In	ADGRL3	neg		-0.101645	13.9398	-3.64689	0.000265648	0.000449306	-1.41361	InF	F	In	MAGI2	neg
-0.0462738	12.9173	-1.52128	0.128195	0.216824	-5.35307	InM	M	In	CHN1	neg		-0.0990545	12.5602	-2.84019	0.00451015	0.00694258	-3.95294	InF	F	In	SPARCL1	neg
0.0435426	13.6532	1.48955	0.136347	0.226397	-5.54844	InM	M	In	NRXN3	pos		0.0890049	12.5717	2.82241	0.00476793	0.00725784	-3.9524	InF	F	In	AGAP1	pos
0.0417446	12.8065	1.46817	0.142063	0.228973	-5.45326	InM	M	In	PPP3CA	pos		0.0817919	12.8872	2.86212	0.00420959	0.00655357	-3.90007	InF	F	In	KCNQ5	pos
-0.0410342	12.4667	-1.09894	0.271799	0.396132	-5.93434	InM	M	In	GAPDH	neg		0.0801424	12.9644	2.41531	0.0157246	0.0224404	-5.0786	InF	F	In	CALM1	pos
0.0405033	12.4242	1.11878	0.263237	0.391995	-5.88723	InM	M	In	SPOCK1	pos		-0.0779866	12.687	-2.97395	0.002941	0.00468508	-3.60213	InF	F	In	CCSER1	neg
0.0397245	12.4989	1.11114	0.266512	0.392603	-5.94653	InM	M	In	NPAS3	pos		0.0769796	12.7016	2.49409	0.0126307	0.0182149	-4.85948	InF	F	In	NCAM1	pos
-0.0393967	12.4774	-1.08516	0.277857	0.400698	-5.95043	InM	M	In	WWOX	neg		-0.0759144	12.3267	-2.62048	0.00878271	0.012938	-4.5907	InF	F	In	GRIK2	neg
0.0391128	11.9806	1.04675	0.295217	0.408533	-5.91939	InM	M	In	ZBTB20	pos		0.0746859	12.5705	2.24958	0.0244794	0.0332047	-5.39677	InF	F	In	FMNL2	pos
-0.0383792	13.0925	-0.979038	0.327565	0.439965	-6.05012	InM	M	In	NCAM2	neg		0.0712069	12.8256	2.2704	0.0231867	0.0317658	-5.41456	InF	F	In	MAP1B	pos
0.0381482	12.8555	1.43035	0.15262	0.243128	-5.57371	InM	M	In	MEF2C	pos		0.0705062	13.6956	2.77642	0.00549781	0.00827693	-4.22034	InF	F	In	CSMD1	pos
0.0355402	12.687	1.35582	0.175161	0.271029	-5.67566	InM	M	In	CCSER1	pos		-0.069164	13.6449	-2.349	0.0188272	0.0263196	-5.29458	InF	F	In	IL1RAPL1	neg
0.0345553	12.4941	1.07648	0.281716	0.402032	-5.91937	InM	M	In	TTLL7	pos		0.0687606	13.0553	2.54592	0.0109015	0.0158884	-4.77581	InF	F	In	NEGR1	pos
-0.0344214	12.452	-0.982455	0.325879	0.439965	-6.03611	InM	M	In	TUBA1B	neg		-0.067944	13.3558	-2.89077	0.00384431	0.00605367	-3.87484	InF	F	In	FAM155A	neg
-0.0331048	13.084	-1.05254	0.292554	0.408533	-6.03469	InM	M	In	NLGN1	neg		-0.067749	12.5888	-1.60176	0.109214	0.139834	-6.76778	InF	F	In	ROBO2	neg
-0.0313944	12.2961	-0.925665	0.354624	0.467148	-6.10879	InM	M	In	ZEB2	neg		-0.0669956	14.2357	-2.67399	0.00749732	0.0111645	-4.50216	InF	F	In	DLG2	neg
-0.0310111	13.2579	-0.992416	0.320998	0.439768	-6.06816	InM	M	In	PPP2R2B	neg		-0.0668051	13.256	-2.37836	0.017393	0.0245653	-5.18036	InF	F	In	ANK2	neg
-0.0301924	12.6491	-0.830628	0.406187	0.515256	-6.14579	InM	M	In	PEX5L	neg		0.0645091	12.2961	1.89974	0.0574712	0.0749863	-6.16616	InF	F	In	ZEB2	pos
0.0299312	14.2628	1.05885	0.289674	0.408533	-6.06969	InM	M	In	CADM2	pos		0.0637825	12.8006	1.84546	0.0649757	0.083978	-6.26781	InF	F	In	SLC24A2	pos
0.0288878	13.5704	1.12875	0.259009	0.389937	-5.97329	InM	M	In	ANKS1B	pos		-0.0613394	13.0267	-2.18762	0.0287008	0.0385491	-5.61021	InF	F	In	CTNND2	neg
0.0285119	12.7016	0.927822	0.353504	0.467148	-6.10737	InM	M	In	NCAM1	pos		-0.0593502	12.3214	-1.50182	0.133148	0.162869	-6.90272	InF	F	In	CNTN5	neg
-0.0283049	13.0332	-0.808998	0.418519	0.526029	-6.18856	InM	M	In	NKAIN2	neg		-0.0579183	12.7759	-1.92418	0.054337	0.0715786	-6.14837	InF	F	In	ATRNL1	neg
0.0281313	13.0155	0.833961	0.404306	0.515256	-6.20605	InM	M	In	CTNNA2	pos		0.0557777	12.9749	2.17808	0.029404	0.0391102	-5.61627	InF	F	In	CELF2	pos
0.0265049	12.3214	0.66725	0.504615	0.617585	-6.3632	InM	M	In	CNTN5	pos		0.0544296	13.0917	1.4049	0.160055	0.192347	-7.03892	InF	F	In	DPP10	pos
-0.0243627	13.2023	-0.894658	0.370973	0.479465	-6.16893	InM	M	In	PDE4D	neg		-0.052036	13.6883	-2.33289	0.0196569	0.0272019	-5.36003	InF	F	In	SYT1	neg
0.0241873	11.7133	0.668788	0.503633	0.617585	-6.24113	InM	M	In	DOCK10	pos		0.0513236	12.0314	1.50389	0.132614	0.162869	-6.80507	InF	F	In	TCF12	pos
0.0234743	12.2409	0.583687	0.559433	0.666455	-6.34518	InM	M	In	GRID2	pos		-0.0482531	13.3383	-1.51454	0.129894	0.161876	-6.88155	InF	F	In	LRRTM4	neg
-0.0218883	11.9908	-0.56709	0.570655	0.673964	-6.30242	InM	M	In	TMTC2	neg		0.0475166	12.7008	1.33983	0.180307	0.212948	-7.07896	InF	F	In	FRMD5	pos
0.0210551	13.4307	0.604373	0.545598	0.655675	-6.42469	InM	M	In	LRP1B	pos		0.0436864	12.9887	1.49043	0.136116	0.165025	-6.89412	InF	F	In	ADGRL3	pos
-0.0201242	13.6883	-0.897209	0.369611	0.479465	-6.23406	InM	M	In	SYT1	neg		0.0416589	13.9445	1.39254	0.163764	0.195092	-7.04612	InF	F	In	PTPRD	pos
-0.0187887	13.0276	-0.666824	0.504887	0.617585	-6.34734	InM	M	In	ANK3	neg		-0.04119	13.0033	-1.59188	0.111418	0.141335	-6.77713	InF	F	In	PLCB1	neg
-0.0180762	13.9445	-0.606091	0.544457	0.655675	-6.39514	InM	M	In	PTPRD	neg		0.0405016	12.5038	1.1669	0.243254	0.280049	-7.2925	InF	F	In	ASIC2	pos
0.0153269	12.6343	0.480784	0.630672	0.726732	-6.39752	InM	M	In	SIK3	pos		0.0404088	12.8555	1.51423	0.129974	0.161876	-6.87389	InF	F	In	MEF2C	pos
0.0151185	12.8229	0.519787	0.603214	0.706327	-6.45789	InM	M	In	TCF4	pos		0.0389091	12.8045	1.31645	0.188028	0.22017	-7.12073	InF	F	In	SNAP25	pos
0.0137071	12.8872	0.479972	0.631249	0.726732	-6.437	InM	M	In	KCNQ5	pos		0.0338669	12.6708	1.12014	0.26266	0.297392	-7.34331	InF	F	In	DST	pos
-0.0105824	12.6418	-0.361581	0.717667	0.809134	-6.44373	InM	M	In	DSCAM	neg		0.0338414	13.2023	1.23898	0.215358	0.250034	-7.23372	InF	F	In	PDE4D	pos
0.0105199	13.6449	0.357735	0.720543	0.809134	-6.54605	InM	M	In	IL1RAPL1	pos		-0.0316656	12.1058	-1.01845	0.308469	0.340808	-7.43571	InF	F	In	DTNA	neg
0.010452	12.7235	0.328817	0.742295	0.820116	-6.51891	InM	M	In	RORA	pos		0.029814	13.507	1.13854	0.254901	0.291012	-7.37866	InF	F	In	NRXN1	pos
0.00928941	13.256	0.332279	0.739679	0.820116	-6.51378	InM	M	In	ANK2	pos		0.0288285	13.6893	1.06745	0.285771	0.318298	-7.52531	InF	F	In	CNTNAP2	pos
-0.00890492	13.3216	-0.372824	0.70928	0.809134	-6.56025	InM	M	In	DLGAP1	neg		-0.0248337	13.0155	-0.731787	0.464302	0.508875	-7.71519	InF	F	In	CTNNA2	neg
-0.00878015	11.5569	-0.271767	0.785802	0.861239	-6.52467	InM	M	In	ZNF385D	neg		-0.0242074	13.5552	-1.07466	0.282531	0.317268	-7.49659	InF	F	In	NRG3	neg
0.00865708	12.5994	0.252784	0.800436	0.863462	-6.5342	InM	M	In	LRRC4C	pos		0.0197046	12.6343	0.617936	0.53662	0.583468	-7.76076	InF	F	In	SIK3	pos
0.00696385	13.6893	0.255791	0.798113	0.863462	-6.61076	InM	M	In	CNTNAP2	pos		0.0174397	12.8258	0.47649	0.633727	0.683627	-7.86252	InF	F	In	NTM	pos
0.00604047	13.9398	0.217202	0.828051	0.886274	-6.59228	InM	M	In	MAGI2	pos		-0.0134706	11.5569	-0.419969	0.67451	0.721936	-7.92213	InF	F	In	ZNF385D	neg
0.00522244	13.6568	0.174914	0.861148	0.914552	-6.60873	InM	M	In	LSAMP	pos		0.0118972	13.6568	0.399912	0.689222	0.731965	-7.99074	InF	F	In	LSAMP	pos
-0.00470062	12.3835	-0.13138	0.895475	0.925486	-6.45283	InM	M	In	DOCK4	neg		-0.0106129	12.8615	-0.313263	0.754082	0.78862	-7.91757	InF	F	In	RTN4	neg
-0.00408093	13.3383	-0.127602	0.898465	0.925486	-6.57296	InM	M	In	LRRTM4	neg		-0.00879028	13.82	-0.344718	0.730307	0.769632	-8.00582	InF	F	In	ADGRB3	neg
0.00396864	14.2357	0.15835	0.874182	0.921253	-6.61774	InM	M	In	DLG2	pos		0.00853963	12.4989	0.2386	0.811417	0.829583	-7.96393	InF	F	In	NPAS3	pos
-0.00353566	13.82	-0.138147	0.890125	0.925486	-6.60898	InM	M	In	ADGRB3	neg		0.00847716	12.4051	0.268586	0.788249	0.818107	-7.90825	InF	F	In	MAP7	pos
0.00264374	12.8045	0.0896204	0.928589	0.949378	-6.5424	InM	M	In	SNAP25	pos		0.00835771	12.9029	0.259005	0.795632	0.819561	-7.99489	InF	F	In	TENM2	pos
0.000905535	12.8557	0.0307098	0.975501	0.985881	-6.47312	InM	M	In	RALYL	pos		-0.00588574	14.2628	-0.209468	0.834083	0.84644	-8.04779	InF	F	In	CADM2	neg
-0.000730538	14.5682	-0.0267176	0.978685	0.985881	-6.58664	InM	M	In	PCDH9	neg		-0.00382987	12.5235	-0.122341	0.90263	0.909267	-7.9626	InF	F	In	DNM3	neg
0.000378382	13.0267	0.0135686	0.989174	0.989174	-6.56354	InM	M	In	CTNND2	pos		0.00277793	11.9998	0.0764193	0.939086	0.939086	-7.97519	InF	F	In	SPOCK3	pos
0.619555	11.3259	7.74532	9.68e-15	1.33e-12	22.8298	MicM	M	Mic	SPP1	pos		0.606682	12.7523	6.38601	1.71e-10	1.17e-08	13.4048	MicF	F	Mic	RASGEF1B	pos
0.239653	11.3319	3.28324	0.00102676	0.0703328	-1.48796	MicM	M	Mic	SLC1A3	pos		0.591719	12.7031	6.9403	3.95e-12	5.41e-10	17.0334	MicF	F	Mic	LINGO1	pos
-0.198069	14.5682	-2.68003	0.00736344	0.297156	-3.17811	MicM	M	Mic	PCDH9	neg		0.410455	11.3259	5.4448	5.21e-08	2.38e-06	7.92417	MicF	F	Mic	SPP1	pos
-0.185756	13.2023	-2.58811	0.00965251	0.297156	-3.41584	MicM	M	Mic	PDE4D	neg		0.388701	12.1179	4.17943	2.93e-05	0.000668184	1.95544	MicF	F	Mic	SLC26A3	pos
-0.180838	12.7235	-2.13371	0.0328701	0.34906	-4.47251	MicM	M	Mic	RORA	neg		0.300869	12.0747	4.34874	1.37e-05	0.000469704	2.51739	MicF	F	Mic	PLXDC2	pos
-0.178837	12.3835	-2.48007	0.0131384	0.299994	-3.83735	MicM	M	Mic	DOCK4	neg		0.295031	11.3319	4.26912	1.97e-05	0.000538509	2.25979	MicF	F	Mic	SLC1A3	pos
-0.170945	12.5038	-1.92483	0.0542554	0.34906	-4.88972	MicM	M	Mic	ASIC2	neg		-0.287314	12.2713	-3.42452	0.000616284	0.0105539	-0.865415	MicF	F	Mic	PDE4B	neg
-0.169123	12.8521	-2.27099	0.0231511	0.34906	-4.1754	MicM	M	Mic	CLASP2	neg		-0.263745	12.3609	-3.43264	0.00059813	0.0105539	-0.87931	MicF	F	Mic	QKI	neg
-0.166309	12.1483	-1.96692	0.0491974	0.34906	-4.80848	MicM	M	Mic	PLCL1	neg		0.174106	13.6893	2.36391	0.0180861	0.247779	-3.88194	MicF	F	Mic	CNTNAP2	pos
-0.16368	12.4774	-1.78262	0.0746534	0.34906	-5.15651	MicM	M	Mic	WWOX	neg		0.169626	11.7133	2.10876	0.0349695	0.399235	-4.45049	MicF	F	Mic	DOCK10	pos
-0.162636	13.3216	-2.41202	0.0158673	0.310546	-3.84961	MicM	M	Mic	DLGAP1	neg		-0.167663	12.9749	-2.89408	0.00380401	0.0579055	-2.57853	MicF	F	Mic	CELF2	neg
-0.162247	13.5552	-2.54773	0.0108451	0.297156	-3.51805	MicM	M	Mic	NRG3	neg		-0.150763	12.6343	-2.00616	0.0448435	0.472581	-4.65273	MicF	F	Mic	SIK3	neg
-0.161071	14.2357	-2.2764	0.0228254	0.34906	-4.16426	MicM	M	Mic	DLG2	neg		0.14743	12.8065	2.20367	0.0275508	0.343133	-4.24293	MicF	F	Mic	PPP3CA	pos
-0.156639	13.8385	-1.74245	0.0814351	0.34906	-5.22072	MicM	M	Mic	KCNIP4	neg		-0.139813	12.7235	-1.74646	0.0807366	0.691308	-5.12841	MicF	F	Mic	RORA	neg
-0.154602	13.0917	-1.48137	0.138514	0.351415	-5.63488	MicM	M	Mic	DPP10	neg		0.139157	12.9062	1.84217	0.0654547	0.640521	-4.95982	MicF	F	Mic	SNTG1	pos
-0.149633	13.3383	-1.73942	0.0819666	0.34906	-5.22546	MicM	M	Mic	LRRTM4	neg		-0.136281	12.7434	-1.45881	0.144623	0.822298	-5.5863	MicF	F	Mic	FTH1	neg
-0.147792	12.9173	-1.99418	0.0461365	0.34906	-4.75638	MicM	M	Mic	CHN1	neg		0.132922	14.2628	1.77967	0.0751347	0.68623	-5.07229	MicF	F	Mic	CADM2	pos
-0.146575	13.003	-2.10189	0.0355668	0.34906	-4.53923	MicM	M	Mic	GPM6A	neg		-0.131622	11.8112	-1.70441	0.088309	0.711666	-5.20037	MicF	F	Mic	PIP4K2A	neg
-0.145635	13.9445	-1.82725	0.0676675	0.34906	-5.0718	MicM	M	Mic	PTPRD	neg		0.114474	12.6708	1.57291	0.115745	0.822298	-5.41229	MicF	F	Mic	DST	pos
-0.142833	13.0332	-1.6335	0.102369	0.34906	-5.40128	MicM	M	Mic	NKAIN2	neg		0.113938	12.7759	1.52844	0.126408	0.822298	-5.47929	MicF	F	Mic	ATRNL1	pos
-0.141243	11.9462	-1.69267	0.0905239	0.34906	-5.30249	MicM	M	Mic	PHLPP1	neg		0.113734	12.452	1.37691	0.168544	0.822298	-5.69652	MicF	F	Mic	TUBA1B	pos
0.140277	12.8555	2.19948	0.0278471	0.34906	-4.43784	MicM	M	Mic	MEF2C	pos		0.113163	13.6568	1.42868	0.153101	0.822298	-5.62499	MicF	F	Mic	LSAMP	pos
0.140122	12.1058	1.79667	0.0723926	0.34906	-5.12571	MicM	M	Mic	DTNA	pos		0.113107	12.4989	1.28214	0.199797	0.855381	-5.81907	MicF	F	Mic	NPAS3	pos
-0.140088	13.9398	-1.80973	0.070343	0.34906	-5.10336	MicM	M	Mic	MAGI2	neg		0.112977	12.4242	1.33397	0.182218	0.822298	-5.75232	MicF	F	Mic	SPOCK1	pos
-0.13949	12.7016	-1.77868	0.0752963	0.34906	-5.15681	MicM	M	Mic	NCAM1	neg		0.11228	11.8809	1.45978	0.144356	0.822298	-5.57915	MicF	F	Mic	MAN2A1	pos
-0.139128	13.6449	-1.7106	0.0871602	0.34906	-5.27505	MicM	M	Mic	IL1RAPL1	neg		0.10994	12.8006	1.32232	0.186067	0.822298	-5.7682	MicF	F	Mic	SLC24A2	pos
-0.138582	13.507	-1.96274	0.0496808	0.34906	-4.81826	MicM	M	Mic	NRXN1	neg		0.108453	11.5995	1.32839	0.184053	0.822298	-5.75845	MicF	F	Mic	CRYAB	pos
-0.137378	14.2628	-1.73752	0.0822999	0.34906	-5.22985	MicM	M	Mic	CADM2	neg		-0.106619	12.6195	-1.18557	0.235796	0.96294	-5.95221	MicF	F	Mic	HSP90AA1	neg
-0.136292	12.687	-1.93884	0.0525252	0.34906	-4.86337	MicM	M	Mic	CCSER1	neg		0.102824	12.8229	1.37993	0.167612	0.822298	-5.69327	MicF	F	Mic	TCF4	pos
0.134893	12.0747	1.8344	0.0665996	0.34906	-5.24769	MicM	M	Mic	PLXDC2	pos		0.102525	12.1058	1.39042	0.164407	0.822298	-5.67674	MicF	F	Mic	DTNA	pos
-0.133077	13.0267	-1.80531	0.0710311	0.34906	-5.11014	MicM	M	Mic	CTNND2	neg		0.100127	12.8555	1.65374	0.0981854	0.7473	-5.38634	MicF	F	Mic	MEF2C	pos
-0.132631	11.9379	-1.5594	0.118907	0.34906	-5.51625	MicM	M	Mic	PLP1	neg		0.0998764	12.8557	1.48708	0.136998	0.822298	-5.54056	MicF	F	Mic	RALYL	pos
-0.131596	13.6532	-1.57787	0.1146	0.34906	-5.48993	MicM	M	Mic	NRXN3	neg		0.099539	13.4307	1.09865	0.271925	0.96294	-6.03471	MicF	F	Mic	LRP1B	pos
-0.131273	13.084	-1.55584	0.119751	0.34906	-5.52338	MicM	M	Mic	NLGN1	neg		0.0888139	13.5552	1.47653	0.139807	0.822298	-5.55662	MicF	F	Mic	NRG3	pos
-0.129745	13.2579	-1.59229	0.111325	0.34906	-5.46725	MicM	M	Mic	PPP2R2B	neg		0.0885497	12.4667	0.98766	0.323323	0.96294	-6.14821	MicF	F	Mic	GAPDH	pos
-0.127396	12.5602	-1.41546	0.15694	0.368688	-5.72854	MicM	M	Mic	SPARCL1	neg		0.0828968	11.8088	1.05863	0.289772	0.96294	-6.07551	MicF	F	Mic	ERBB2IP	pos
-0.126974	12.3267	-1.63257	0.102564	0.34906	-5.40189	MicM	M	Mic	GRIK2	neg		-0.082824	13.2579	-1.07614	0.28187	0.96294	-6.05883	MicF	F	Mic	PPP2R2B	neg
-0.126007	13.6568	-1.50269	0.132924	0.351415	-5.60409	MicM	M	Mic	LSAMP	neg		0.081456	12.3096	1.07329	0.283147	0.96294	-6.06073	MicF	F	Mic	SLC44A1	pos
-0.125833	11.6361	-1.46903	0.141829	0.353284	-5.65121	MicM	M	Mic	NCKAP5	neg		0.0805223	12.6491	0.963282	0.33541	0.977684	-6.17118	MicF	F	Mic	PEX5L	pos
-0.124128	11.5569	-1.45389	0.145981	0.357131	-5.67214	MicM	M	Mic	ZNF385D	neg		0.0804826	11.9379	1.00242	0.316143	0.96294	-6.13257	MicF	F	Mic	PLP1	pos
-0.124026	11.9806	-1.40921	0.158778	0.368688	-5.74067	MicM	M	Mic	ZBTB20	neg		0.0793081	13.6956	1.17282	0.240874	0.96294	-5.95206	MicF	F	Mic	CSMD1	pos
-0.12271	12.8872	-1.64809	0.0993396	0.34906	-5.37746	MicM	M	Mic	KCNQ5	neg		-0.0779724	12.0314	-1.00197	0.31636	0.96294	-6.15275	MicF	F	Mic	TCF12	neg
-0.122012	13.6883	-1.92547	0.0541751	0.34906	-4.88994	MicM	M	Mic	SYT1	neg		0.0773231	11.8326	0.834542	0.403979	0.991545	-6.28385	MicF	F	Mic	DHFR	pos
-0.121978	11.9072	-1.24248	0.214066	0.405518	-5.95388	MicM	M	Mic	GALNTL6	neg		0.0764089	12.6798	0.998691	0.317948	0.96294	-6.13717	MicF	F	Mic	GPM6B	pos
-0.121645	12.5888	-1.0413	0.297741	0.441003	-6.18157	MicM	M	Mic	ROBO2	neg		0.0743118	12.3835	1.08734	0.276889	0.96294	-6.20444	MicF	F	Mic	DOCK4	pos
-0.121459	12.8256	-1.48975	0.136294	0.351415	-5.62237	MicM	M	Mic	MAP1B	neg		0.0724832	13.82	1.07359	0.28301	0.96294	-6.06177	MicF	F	Mic	ADGRB3	pos
-0.121294	13.5704	-1.7308	0.083492	0.34906	-5.24046	MicM	M	Mic	ANKS1B	neg		0.0720061	12.2046	0.837739	0.40218	0.991545	-6.28174	MicF	F	Mic	EDIL3	pos
-0.120361	11.7749	-1.39969	0.161611	0.369011	-5.74879	MicM	M	Mic	SGK1	neg		0.0713515	13.084	0.895365	0.370595	0.991545	-6.2336	MicF	F	Mic	NLGN1	pos
-0.120223	13.0553	-1.67165	0.0945987	0.34906	-5.33906	MicM	M	Mic	NEGR1	neg		0.0704348	13.0155	0.850777	0.394896	0.991545	-6.27173	MicF	F	Mic	CTNNA2	pos
-0.120039	13.0925	-1.21253	0.225313	0.405518	-5.99195	MicM	M	Mic	NCAM2	neg		0.0701624	12.8872	0.997768	0.318396	0.96294	-6.1381	MicF	F	Mic	KCNQ5	pos
-0.119711	13.0276	-1.60472	0.10856	0.34906	-5.44737	MicM	M	Mic	ANK3	neg		0.0669058	13.3558	1.09258	0.274584	0.96294	-6.04119	MicF	F	Mic	FAM155A	pos
-0.119334	12.7759	-1.51209	0.130515	0.351415	-5.58935	MicM	M	Mic	ATRNL1	neg		0.0666715	13.0925	0.713067	0.475807	0.99483	-6.37793	MicF	F	Mic	NCAM2	pos
-0.119242	12.7008	-1.3107	0.189963	0.394958	-5.86928	MicM	M	Mic	FRMD5	neg		0.0655601	13.6532	0.832193	0.405303	0.991545	-6.2877	MicF	F	Mic	NRXN3	pos
-0.119144	13.3673	-1.74687	0.080665	0.34906	-5.21274	MicM	M	Mic	OPCML	neg		-0.0644584	13.6449	-0.83907	0.401433	0.991545	-6.28234	MicF	F	Mic	IL1RAPL1	neg
-0.1188	11.9998	-1.26888	0.204488	0.405518	-5.9211	MicM	M	Mic	SPOCK3	neg		0.0641718	12.6418	0.930566	0.352082	0.991545	-6.20269	MicF	F	Mic	DSCAM	pos
-0.11819	12.9644	-1.36662	0.171749	0.385731	-5.79619	MicM	M	Mic	CALM1	neg		0.0636725	12.7988	0.806826	0.41977	0.99483	-6.30729	MicF	F	Mic	IQCJ-SCHIP1	pos
-0.117996	13.256	-1.59083	0.111653	0.34906	-5.46975	MicM	M	Mic	ANK2	neg		0.0619863	12.4941	0.837196	0.402486	0.991545	-6.28254	MicF	F	Mic	TTLL7	pos
-0.115915	12.8045	-1.51277	0.130342	0.351415	-5.58834	MicM	M	Mic	SNAP25	neg		-0.0604624	12.4774	-0.697652	0.485397	0.99483	-6.39546	MicF	F	Mic	WWOX	neg
-0.115719	12.8065	-1.632	0.102684	0.34906	-5.40459	MicM	M	Mic	PPP3CA	neg		-0.0564683	12.1823	-0.74079	0.458823	0.99483	-6.35688	MicF	F	Mic	CTNNA3	neg
-0.115489	12.2355	-1.30979	0.190272	0.394958	-5.86947	MicM	M	Mic	UNC5C	neg		0.0550591	11.5572	0.705824	0.4803	0.99483	-6.38082	MicF	F	Mic	TMEM144	pos
-0.115113	13.8108	-1.57406	0.115478	0.34906	-5.49596	MicM	M	Mic	RBFOX1	neg		-0.0534438	11.4424	-0.633448	0.526443	0.99483	-6.42817	MicF	F	Mic	GRIK1	neg
-0.115082	13.6956	-1.6076	0.107928	0.34906	-5.44328	MicM	M	Mic	CSMD1	neg		0.0525649	13.1655	0.878421	0.379719	0.991545	-6.24845	MicF	F	Mic	FGF14	pos
-0.114549	13.1655	-1.80801	0.0706097	0.34906	-5.10546	MicM	M	Mic	FGF14	neg		-0.0521759	12.5705	-0.687362	0.491857	0.99483	-6.401	MicF	F	Mic	FMNL2	neg
-0.113527	12.944	-1.68328	0.0923265	0.34906	-5.31979	MicM	M	Mic	STXBP5L	neg		-0.0512416	12.1242	-0.65736	0.510952	0.99483	-6.41543	MicF	F	Mic	MBP	neg
-0.113512	12.2961	-1.34663	0.178104	0.387306	-5.84711	MicM	M	Mic	ZEB2	neg		0.0511744	12.4378	0.631947	0.527424	0.99483	-6.43572	MicF	F	Mic	2021-03-01	pos
-0.113244	11.6903	-1.16174	0.245346	0.408257	-6.04896	MicM	M	Mic	SGCZ	neg		0.0509237	12.9887	0.697363	0.485578	0.99483	-6.38844	MicF	F	Mic	ADGRL3	pos
-0.110701	11.6574	-1.35146	0.176554	0.387306	-5.81374	MicM	M	Mic	CLDN11	neg		0.0501253	13.507	0.75159	0.4523	0.99483	-6.35031	MicF	F	Mic	NRXN1	pos
-0.108871	12.1618	-1.13939	0.254543	0.408257	-6.07505	MicM	M	Mic	ERBB4	neg		0.0501019	12.3214	0.495583	0.62019	0.99483	-6.50597	MicF	F	Mic	CNTN5	pos
-0.108589	12.8258	-1.15619	0.247606	0.408257	-6.05722	MicM	M	Mic	NTM	neg		0.0496444	12.8258	0.559668	0.575708	0.99483	-6.47335	MicF	F	Mic	NTM	pos
-0.108017	12.1823	-1.33788	0.180942	0.387329	-5.83286	MicM	M	Mic	CTNNA3	neg		0.0488753	12.5994	0.570184	0.568555	0.99483	-6.46717	MicF	F	Mic	LRRC4C	pos
-0.106254	12.8557	-1.49411	0.135151	0.351415	-5.61582	MicM	M	Mic	RALYL	neg		-0.0483474	11.9908	-0.557393	0.577261	0.99483	-6.47352	MicF	F	Mic	TMTC2	neg
-0.105643	12.4242	-1.17796	0.238816	0.405518	-6.03156	MicM	M	Mic	SPOCK1	neg		0.0476359	11.7749	0.586693	0.557412	0.99483	-6.45662	MicF	F	Mic	SGK1	pos
-0.105566	13.0155	-1.20443	0.228428	0.405518	-6.00135	MicM	M	Mic	CTNNA2	neg		0.0470923	12.9173	0.672725	0.501125	0.99483	-6.40493	MicF	F	Mic	CHN1	pos
-0.103498	12.8006	-1.1756	0.239759	0.405518	-6.035	MicM	M	Mic	SLC24A2	neg		0.0465742	13.0917	0.472475	0.63659	0.99483	-6.51784	MicF	F	Mic	DPP10	pos
-0.101734	12.4051	-1.29566	0.195098	0.398931	-5.88806	MicM	M	Mic	MAP7	neg		-0.0464204	11.9806	-0.559277	0.575975	0.99483	-6.47841	MicF	F	Mic	ZBTB20	neg
-0.101362	11.9676	-1.24094	0.214631	0.405518	-5.95563	MicM	M	Mic	PRUNE2	neg		0.0462181	13.3673	0.71742	0.473117	0.99483	-6.37484	MicF	F	Mic	OPCML	pos
-0.101065	13.82	-1.41454	0.157207	0.368688	-5.73132	MicM	M	Mic	ADGRB3	neg		0.0454346	12.5235	0.602158	0.547071	0.99483	-6.44876	MicF	F	Mic	DNM3	pos
-0.0993296	11.4621	-1.25622	0.209041	0.405518	-5.93587	MicM	M	Mic	SLC1A2	neg		0.0442932	13.6883	0.73993	0.459345	0.99483	-6.35903	MicF	F	Mic	SYT1	pos
-0.0992503	12.7988	-1.1878	0.234918	0.405518	-6.02061	MicM	M	Mic	IQCJ-SCHIP1	neg		0.0420802	12.9029	0.510545	0.609671	0.99483	-6.49921	MicF	F	Mic	TENM2	pos
-0.0990461	11.9195	-1.1891	0.234405	0.405518	-6.01773	MicM	M	Mic	RNF220	neg		-0.0418504	11.6574	-0.541334	0.588279	0.99483	-6.48173	MicF	F	Mic	CLDN11	neg
-0.0987726	13.3558	-1.52353	0.127632	0.351415	-5.57273	MicM	M	Mic	FAM155A	neg		0.0388019	12.1618	0.430094	0.667129	0.99483	-6.53549	MicF	F	Mic	ERBB4	pos
-0.0986977	11.6055	-1.12918	0.258825	0.408257	-6.08555	MicM	M	Mic	GPC5	neg		-0.0381423	12.2409	-0.401507	0.688048	0.99483	-6.55075	MicF	F	Mic	GRID2	neg
-0.0976674	12.6491	-1.10339	0.269864	0.420129	-6.11581	MicM	M	Mic	PEX5L	neg		0.0350892	12.687	0.528515	0.597144	0.99483	-6.48986	MicF	F	Mic	CCSER1	pos
-0.0944236	12.9887	-1.22139	0.221944	0.405518	-5.98109	MicM	M	Mic	ADGRL3	neg		0.0344606	13.3216	0.541037	0.588484	0.99483	-6.48391	MicF	F	Mic	DLGAP1	pos
-0.0939906	12.4941	-1.19871	0.230646	0.405518	-6.00738	MicM	M	Mic	TTLL7	neg		0.0343938	11.614	0.426116	0.670025	0.99483	-6.53638	MicF	F	Mic	PTGDS	pos
0.0936394	12.6195	0.976022	0.329057	0.464751	-6.25506	MicM	M	Mic	HSP90AA1	pos		0.0342271	12.4051	0.461626	0.644351	0.99483	-6.52208	MicF	F	Mic	MAP7	pos
-0.0922729	13.4307	-0.962104	0.336001	0.464971	-6.26064	MicM	M	Mic	LRP1B	neg		0.0333128	13.5704	0.503233	0.614802	0.99483	-6.50346	MicF	F	Mic	ANKS1B	pos
0.0909487	11.7133	1.07071	0.284306	0.43764	-6.16259	MicM	M	Mic	DOCK10	pos		0.0328046	12.1668	0.461275	0.644603	0.99483	-6.58542	MicF	F	Mic	ELMO1	pos
0.0894334	12.1668	1.19672	0.231421	0.405518	-6.07942	MicM	M	Mic	ELMO1	pos		-0.0325696	12.5888	-0.295166	0.767868	0.995841	-6.5843	MicF	F	Mic	ROBO2	neg
-0.0889939	12.8229	-1.12816	0.259258	0.408257	-6.09069	MicM	M	Mic	TCF4	neg		0.0323503	12.3785	0.43823	0.661221	0.99483	-6.53263	MicF	F	Mic	DLG1	pos
-0.0875584	11.614	-1.0239	0.305887	0.445455	-6.19708	MicM	M	Mic	PTGDS	neg		0.0316898	12.7008	0.368845	0.712244	0.99483	-6.56041	MicF	F	Mic	FRMD5	pos
-0.0846929	12.2046	-0.930305	0.352217	0.477759	-6.2885	MicM	M	Mic	EDIL3	neg		0.0314962	12.8045	0.435143	0.66346	0.99483	-6.53418	MicF	F	Mic	SNAP25	pos
-0.0842924	11.4424	-0.943282	0.345541	0.473391	-6.27526	MicM	M	Mic	GRIK1	neg		0.0312772	12.5602	0.367886	0.71296	0.99483	-6.5605	MicF	F	Mic	SPARCL1	pos
-0.0842398	12.9029	-0.965317	0.33439	0.464971	-6.25683	MicM	M	Mic	TENM2	neg		-0.0299209	12.5038	-0.356756	0.721275	0.99483	-6.56434	MicF	F	Mic	ASIC2	neg
-0.0834086	12.3096	-1.0378	0.299367	0.441003	-6.18459	MicM	M	Mic	SLC44A1	neg		0.0293127	13.0553	0.431552	0.666069	0.99483	-6.53594	MicF	F	Mic	NEGR1	pos
-0.0833122	11.3434	-1.05767	0.290208	0.441003	-6.16209	MicM	M	Mic	LHFPL3	neg		0.0292628	11.5025	0.311704	0.755267	0.995841	-6.5776	MicF	F	Mic	ADARB2	pos
-0.0805382	12.6798	-0.994141	0.320158	0.456892	-6.22891	MicM	M	Mic	GPM6B	neg		0.0292065	12.944	0.458502	0.646593	0.99483	-6.52407	MicF	F	Mic	STXBP5L	pos
-0.0805353	13.0033	-1.1346	0.256546	0.408257	-6.08187	MicM	M	Mic	PLCB1	neg		-0.0291587	12.2355	-0.350249	0.726153	0.99483	-6.56618	MicF	F	Mic	UNC5C	neg
-0.0803378	12.5717	-1.03918	0.298726	0.441003	-6.18368	MicM	M	Mic	AGAP1	neg		-0.0282193	14.2357	-0.422181	0.672895	0.99483	-6.54154	MicF	F	Mic	DLG2	neg
-0.0795265	12.3785	-1.01756	0.308892	0.445455	-6.20554	MicM	M	Mic	DLG1	neg		-0.0274399	13.256	-0.391515	0.695418	0.99483	-6.55242	MicF	F	Mic	ANK2	neg
-0.07726	11.8326	-0.7874	0.43105	0.543004	-6.40909	MicM	M	Mic	DHFR	neg		0.0270941	12.7016	0.36581	0.714508	0.99483	-6.56144	MicF	F	Mic	NCAM1	pos
-0.0762636	12.5994	-0.840359	0.40071	0.522832	-6.36771	MicM	M	Mic	LRRC4C	neg		0.0233097	13.0332	0.282258	0.777747	0.995841	-6.58839	MicF	F	Mic	NKAIN2	pos
-0.0739486	13.0916	-1.25157	0.210732	0.405518	-6.10873	MicM	M	Mic	FRMD4A	neg		0.0228904	11.271	0.35111	0.725507	0.99483	-6.70322	MicF	F	Mic	C10orf11	pos
-0.0738142	11.7599	-0.819794	0.412337	0.532926	-6.38274	MicM	M	Mic	CDH20	neg		-0.0221224	11.6903	-0.240389	0.81003	0.995841	-6.59732	MicF	F	Mic	SGCZ	neg
-0.0735779	11.5025	-0.739836	0.459402	0.561947	-6.44382	MicM	M	Mic	ADARB2	neg		-0.0220268	11.9195	-0.280121	0.779386	0.995841	-6.58769	MicF	F	Mic	RNF220	neg
-0.0735627	12.9062	-0.919884	0.357637	0.480356	-6.29932	MicM	M	Mic	SNTG1	neg		0.021901	13.3383	0.26955	0.787508	0.995841	-6.59203	MicF	F	Mic	LRRTM4	pos
-0.073393	11.6627	-0.880611	0.378532	0.503484	-6.33198	MicM	M	Mic	ST18	neg		-0.020333	14.5682	-0.291256	0.770857	0.995841	-6.58721	MicF	F	Mic	PCDH9	neg
-0.0716539	11.5572	-0.867039	0.385924	0.508381	-6.34331	MicM	M	Mic	TMEM144	neg		-0.0195354	12.9644	-0.2391	0.811029	0.995841	-6.59951	MicF	F	Mic	CALM1	neg
0.0644933	12.0314	0.785736	0.432025	0.543004	-6.43453	MicM	M	Mic	TCF12	pos		0.0190513	11.7599	0.224154	0.822638	0.995841	-6.60107	MicF	F	Mic	CDH20	pos
-0.0628414	12.452	-0.718318	0.472564	0.562967	-6.46236	MicM	M	Mic	TUBA1B	neg		0.0187331	12.8521	0.266175	0.790105	0.995841	-6.59287	MicF	F	Mic	CLASP2	pos
-0.0626121	12.8615	-0.729853	0.465483	0.562967	-6.45735	MicM	M	Mic	RTN4	neg		0.0186531	11.6055	0.22606	0.821156	0.995841	-6.6005	MicF	F	Mic	GPC5	pos
-0.0622869	11.5995	-0.720183	0.471415	0.562967	-6.45818	MicM	M	Mic	CRYAB	neg		-0.0182361	13.0276	-0.258797	0.795792	0.995841	-6.59467	MicF	F	Mic	ANK3	neg
0.0599584	12.2409	0.599513	0.548833	0.642651	-6.54716	MicM	M	Mic	GRID2	pos		-0.0167686	13.2023	-0.247306	0.804672	0.995841	-6.59775	MicF	F	Mic	PDE4D	neg
-0.0585545	12.7897	-0.74117	0.458593	0.561947	-6.44858	MicM	M	Mic	AUTS2	neg		0.0147373	11.9676	0.191104	0.848445	0.995841	-6.60819	MicF	F	Mic	PRUNE2	pos
-0.058434	12.6708	-0.758598	0.448096	0.558083	-6.43358	MicM	M	Mic	DST	neg		0.0146657	12.5717	0.200822	0.840838	0.995841	-6.60716	MicF	F	Mic	AGAP1	pos
-0.0561659	12.1179	-0.570361	0.568435	0.659146	-6.5557	MicM	M	Mic	SLC26A3	neg		-0.0131808	12.8256	-0.17115	0.864106	0.995841	-6.61284	MicF	F	Mic	MAP1B	neg
0.0549051	11.271	0.797245	0.425312	0.543004	-6.54105	MicM	M	Mic	C10orf11	pos		0.0129282	11.5569	0.160406	0.872562	0.995841	-6.61288	MicF	F	Mic	ZNF385D	pos
-0.0528769	12.4667	-0.557144	0.577431	0.659146	-6.56354	MicM	M	Mic	GAPDH	neg		-0.0111008	11.9462	-0.140924	0.88793	0.995841	-6.61637	MicF	F	Mic	PHLPP1	neg
-0.0525456	12.4989	-0.56252	0.573764	0.659146	-6.5596	MicM	M	Mic	NPAS3	neg		0.010696	11.4621	0.14331	0.886046	0.995841	-6.61528	MicF	F	Mic	SLC1A2	pos
-0.0505913	13.6893	-0.649016	0.516331	0.609804	-6.50952	MicM	M	Mic	CNTNAP2	neg		0.0105327	13.0267	0.151273	0.87976	0.995841	-6.61621	MicF	F	Mic	CTNND2	pos
0.048994	12.7523	0.486657	0.626503	0.697813	-6.60486	MicM	M	Mic	RASGEF1B	pos		0.0094724	13.8108	0.137109	0.890945	0.995841	-6.6188	MicF	F	Mic	RBFOX1	pos
-0.0489291	12.2713	-0.550227	0.582166	0.659146	-6.56657	MicM	M	Mic	PDE4B	neg		0.00938718	11.6627	0.119325	0.905018	0.995841	-6.61898	MicF	F	Mic	ST18	pos
-0.0426094	12.3214	-0.398047	0.690597	0.750887	-6.63725	MicM	M	Mic	CNTN5	neg		-0.00853123	11.6361	-0.105491	0.915986	0.995841	-6.62083	MicF	F	Mic	NCKAP5	neg
-0.0409936	11.9908	-0.446211	0.655446	0.724162	-6.61645	MicM	M	Mic	TMTC2	neg		0.00839447	13.9398	0.114806	0.908599	0.995841	-6.62209	MicF	F	Mic	MAGI2	pos
-0.0400463	12.5235	-0.501342	0.616133	0.691887	-6.59194	MicM	M	Mic	DNM3	neg		0.00745246	13.0033	0.111149	0.911498	0.995841	-6.62134	MicF	F	Mic	PLCB1	pos
0.0334153	12.3609	0.412476	0.679992	0.745271	-6.68816	MicM	M	Mic	QKI	pos		-0.007155	11.9072	-0.0771841	0.938477	0.995841	-6.6232	MicF	F	Mic	GALNTL6	neg
-0.0287782	12.7434	-0.291302	0.770821	0.82502	-6.68038	MicM	M	Mic	FTH1	neg		-0.00472005	12.8615	-0.0581504	0.953629	0.995841	-6.62772	MicF	F	Mic	RTN4	neg
0.023312	12.9749	0.377445	0.705844	0.761423	-6.71634	MicM	M	Mic	CELF2	pos		0.00471262	13.003	0.0715406	0.942968	0.995841	-6.62501	MicF	F	Mic	GPM6A	pos
-0.0202911	12.6343	-0.254828	0.798857	0.848398	-6.68672	MicM	M	Mic	SIK3	neg		0.00420815	11.9998	0.0476093	0.962028	0.995841	-6.6251	MicF	F	Mic	SPOCK3	pos
-0.018707	11.8088	-0.225685	0.821447	0.865679	-6.69008	MicM	M	Mic	ERBB2IP	neg		0.00274939	12.3267	0.0374333	0.97014	0.995841	-6.62604	MicF	F	Mic	GRIK2	pos
0.0146847	11.8809	0.180297	0.85692	0.890441	-6.69888	MicM	M	Mic	MAN2A1	pos		0.00273434	11.3434	0.0367753	0.970664	0.995841	-6.62452	MicF	F	Mic	LHFPL3	pos
0.0143178	12.5705	0.178994	0.857943	0.890441	-6.71085	MicM	M	Mic	FMNL2	pos		0.00221692	12.1483	0.0277669	0.977848	0.995841	-6.62606	MicF	F	Mic	PLCL1	pos
-0.00747419	12.4378	-0.0870854	0.930604	0.958592	-6.71602	MicM	M	Mic	2021-03-01	neg		0.00211325	12.2961	0.0266112	0.97877	0.995841	-6.65475	MicF	F	Mic	ZEB2	pos
-0.00588409	12.7031	-0.0651694	0.948039	0.969264	-6.71768	MicM	M	Mic	LINGO1	neg		0.00150636	12.7897	0.020204	0.983881	0.995841	-6.63115	MicF	F	Mic	AUTS2	pos
0.00421498	12.1242	0.0510645	0.959274	0.973486	-6.71513	MicM	M	Mic	MBP	pos		0.00149452	13.0916	0.0267318	0.978674	0.995841	-6.79256	MicF	F	Mic	FRMD4A	pos
-0.00303243	11.8112	-0.037068	0.970431	0.977566	-6.7155	MicM	M	Mic	PIP4K2A	neg		0.00107828	13.9445	0.0143229	0.988572	0.995841	-6.62832	MicF	F	Mic	PTPRD	pos
0.00106302	12.6418	0.0145568	0.988386	0.988386	-6.71673	MicM	M	Mic	DSCAM	pos		-0.000179964	13.8385	-0.00211937	0.998309	0.998309	-6.62814	MicF	F	Mic	KCNIP4	neg
0.289321	11.8088	12.523	6.17e-36	4.23e-34	70.6719	OliM	M	Oli	ERBB2IP	pos		0.581022	12.7523	19.3626	2.79e-83	1.91e-81	178.824	OliF	F	Oli	RASGEF1B	pos
-0.270058	13.8108	-12.7002	6.55e-37	8.97e-35	72.8999	OliM	M	Oli	RBFOX1	neg		0.544251	12.7031	20.1454	5.69e-90	7.8e-88	194.162	OliF	F	Oli	LINGO1	pos
-0.253971	12.2409	-8.57406	1.02e-17	6.08e-17	29.3206	OliM	M	Oli	GRID2	neg		-0.367168	13.2579	-17.4329	6.71e-68	3.07e-66	143.519	OliF	F	Oli	PPP2R2B	neg
0.23804	12.4941	11.5075	1.3e-30	4.45e-29	58.533	OliM	M	Oli	TTLL7	pos		0.363105	12.1179	12.1021	1.12e-33	3.07e-32	65.317	OliF	F	Oli	SLC26A3	pos
-0.234741	13.2579	-11.3872	5.19e-30	1.42e-28	57.144	OliM	M	Oli	PPP2R2B	neg		-0.334948	12.2713	-14.1364	2.66e-45	9.11e-44	91.792	OliF	F	Oli	PDE4B	neg
-0.225766	13.256	-11.0862	1.56e-28	3.05e-27	53.8211	OliM	M	Oli	ANK2	neg		0.216156	12.4941	10.3002	7.36e-25	1.68e-23	45.1125	OliF	F	Oli	TTLL7	pos
-0.224643	13.6883	-12.1812	4.28e-34	1.95e-32	66.4914	OliM	M	Oli	SYT1	neg		-0.207137	11.9195	-9.32545	1.14e-20	2.23e-19	35.5755	OliF	F	Oli	RNF220	neg
0.219924	11.9379	10.2521	1.21e-24	1.84e-23	44.9323	OliM	M	Oli	PLP1	pos		-0.194674	12.6343	-9.08744	1.04e-19	1.79e-18	33.3947	OliF	F	Oli	SIK3	neg
-0.219895	13.3216	-11.1753	5.74e-29	1.31e-27	54.8305	OliM	M	Oli	DLGAP1	neg		-0.186331	12.1242	-8.62399	6.61e-18	1.01e-16	29.2802	OliF	F	Oli	MBP	neg
-0.202218	13.003	-9.91693	3.65e-23	5.01e-22	41.6524	OliM	M	Oli	GPM6A	neg		-0.182099	11.6361	-7.50074	6.43e-14	6.29e-13	20.321	OliF	F	Oli	NCKAP5	neg
-0.201081	12.5038	-7.69609	1.42e-14	6.09e-14	22.2244	OliM	M	Oli	ASIC2	neg		0.172563	11.8809	7.53884	4.81e-14	5.06e-13	20.5989	OliF	F	Oli	MAN2A1	pos
0.200008	11.3259	8.31448	9.4e-17	4.77e-16	27.1414	OliM	M	Oli	SPP1	pos		-0.171628	13.0276	-8.54042	1.37e-17	1.87e-16	28.5903	OliF	F	Oli	ANK3	neg
-0.199317	12.5888	-5.81063	6.25e-09	1.48e-08	9.56502	OliM	M	Oli	ROBO2	neg		0.169185	11.9379	7.7361	1.04e-14	1.3e-13	22.0217	OliF	F	Oli	PLP1	pos
-0.197654	13.6893	-8.94757	3.73e-19	3.01e-18	32.55	OliM	M	Oli	CNTNAP2	neg		0.165637	11.5995	6.64559	3.04e-11	2.61e-10	14.3043	OliF	F	Oli	CRYAB	pos
-0.192825	12.8045	-8.58913	8.96e-18	5.58e-17	29.4476	OliM	M	Oli	SNAP25	neg		0.164122	11.614	6.67659	2.47e-11	2.25e-10	14.508	OliF	F	Oli	PTGDS	pos
-0.191722	13.507	-9.31811	1.22e-20	1.12e-19	35.9292	OliM	M	Oli	NRXN1	neg		-0.160709	12.1823	-7.65166	2.01e-14	2.3e-13	21.3839	OliF	F	Oli	CTNNA3	neg
-0.190486	13.82	-9.45462	3.35e-21	3.82e-20	37.1836	OliM	M	Oli	ADGRB3	neg		-0.160212	12.7008	-6.61606	3.72e-11	3e-10	14.0338	OliF	F	Oli	FRMD5	neg
-0.190264	12.9173	-8.76856	1.85e-18	1.27e-17	30.9944	OliM	M	Oli	CHN1	neg		-0.145953	11.6627	-6.56013	5.42e-11	4.12e-10	13.6705	OliF	F	Oli	ST18	neg
-0.18705	13.3673	-9.39896	5.69e-21	5.57e-20	36.6818	OliM	M	Oli	OPCML	neg		-0.142185	12.4989	-5.45142	5.02e-08	2.75e-07	7.06768	OliF	F	Oli	NPAS3	neg
-0.185666	14.5682	-10.5165	7.62e-26	1.3e-24	47.629	OliM	M	Oli	PCDH9	neg		0.140992	12.1618	5.00621	5.57e-07	2.63e-06	4.79707	OliF	F	Oli	ERBB4	pos
-0.185477	13.0033	-8.92974	4.38e-19	3.34e-18	32.4112	OliM	M	Oli	PLCB1	neg		0.133708	12.8615	5.5074	3.66e-08	2.09e-07	7.38226	OliF	F	Oli	RTN4	pos
-0.183913	12.8555	-8.77351	1.77e-18	1.27e-17	31.0385	OliM	M	Oli	MEF2C	neg		-0.133704	12.5717	-6.20647	5.45e-10	3.73e-09	11.4565	OliF	F	Oli	AGAP1	neg
-0.183146	11.9072	-6.29177	3.16e-10	9.21e-10	12.4684	OliM	M	Oli	GALNTL6	neg		-0.13285	12.8521	-6.49533	8.35e-11	6.02e-10	13.2722	OliF	F	Oli	CLASP2	neg
-0.181957	12.1058	-7.87977	3.33e-15	1.55e-14	23.6496	OliM	M	Oli	DTNA	neg		-0.12862	13.0267	-5.8628	4.57e-09	2.98e-08	9.44846	OliF	F	Oli	CTNND2	neg
-0.179278	13.1655	-9.68292	3.69e-22	4.6e-21	39.3741	OliM	M	Oli	FGF14	neg		0.127636	12.6195	4.53797	5.69e-06	2.29e-05	2.55307	OliF	F	Oli	HSP90AA1	pos
-0.17818	12.7235	-7.1758	7.27e-13	2.49e-12	18.3756	OliM	M	Oli	RORA	neg		-0.126152	11.6574	-5.57982	2.42e-08	1.51e-07	7.76507	OliF	F	Oli	CLDN11	neg
-0.1776	12.8872	-8.13618	4.15e-16	2.03e-15	25.684	OliM	M	Oli	KCNQ5	neg		0.125617	13.0332	5.16232	2.45e-07	1.2e-06	5.53301	OliF	F	Oli	NKAIN2	pos
-0.174907	13.6956	-8.39981	4.56e-17	2.5e-16	27.8445	OliM	M	Oli	CSMD1	neg		-0.117351	11.8112	-5.28252	1.28e-07	6.49e-07	6.13617	OliF	F	Oli	PIP4K2A	neg
-0.174892	13.5552	-9.42719	4.35e-21	4.58e-20	36.9447	OliM	M	Oli	NRG3	neg		-0.115903	13.256	-5.55946	2.72e-08	1.62e-07	7.66605	OliF	F	Oli	ANK2	neg
-0.173371	12.9887	-7.76548	8.26e-15	3.65e-14	22.7442	OliM	M	Oli	ADGRL3	neg		-0.114685	11.7749	-4.59239	4.39e-06	1.88e-05	2.80203	OliF	F	Oli	SGK1	neg
-0.172779	12.3267	-7.539	4.8e-14	1.99e-13	21.0363	OliM	M	Oli	GRIK2	neg		0.113389	11.3259	4.57639	4.74e-06	1.97e-05	2.76454	OliF	F	Oli	SPP1	pos
-0.17276	12.687	-8.37194	5.78e-17	3.05e-16	27.6186	OliM	M	Oli	CCSER1	neg		0.112242	12.3096	5.32046	1.04e-07	5.47e-07	6.30534	OliF	F	Oli	SLC44A1	pos
-0.171985	13.3558	-9.09122	1.01e-19	8.62e-19	33.8551	OliM	M	Oli	FAM155A	neg		0.110998	13.0925	4.29245	1.77e-05	6.73e-05	1.36787	OliF	F	Oli	NCAM2	pos
-0.167671	12.944	-8.48585	2.19e-17	1.25e-16	28.5713	OliM	M	Oli	STXBP5L	neg		0.104209	12.8229	4.45257	8.5e-06	3.33e-05	2.18803	OliF	F	Oli	TCF4	pos
-0.167549	12.9749	-8.62049	6.82e-18	4.45e-17	29.7157	OliM	M	Oli	CELF2	neg		0.100841	12.6708	4.60903	4.05e-06	1.79e-05	2.85428	OliF	F	Oli	DST	pos
-0.164634	13.2023	-7.87727	3.4e-15	1.55e-14	23.6186	OliM	M	Oli	PDE4D	neg		0.0990444	11.8088	4.20704	2.59e-05	9.1e-05	1.08798	OliF	F	Oli	ERBB2IP	pos
-0.16363	11.5569	-6.42345	1.34e-10	4.08e-10	13.3061	OliM	M	Oli	ZNF385D	neg		-0.0938009	12.5235	-4.22051	2.44e-05	8.8e-05	1.12412	OliF	F	Oli	DNM3	neg
-0.161077	11.4621	-6.81483	9.52e-12	3.03e-11	15.8826	OliM	M	Oli	SLC1A2	neg		-0.0934014	12.1668	-4.22834	2.36e-05	8.73e-05	1.14625	OliF	F	Oli	ELMO1	neg
-0.161019	12.6418	-7.49912	6.51e-14	2.62e-13	20.7357	OliM	M	Oli	DSCAM	neg		0.091261	12.7434	3.34174	0.000833036	0.00242821	-2.20476	OliF	F	Oli	FTH1	pos
0.160678	12.6195	5.86035	4.64e-09	1.12e-08	9.8239	OliM	M	Oli	HSP90AA1	pos		-0.0892865	13.6532	-3.95285	7.73e-05	0.000258333	0.00520326	OliF	F	Oli	NRXN3	neg
0.160678	12.3609	7.41702	1.21e-13	4.62e-13	20.014	OliM	M	Oli	QKI	pos		-0.0888732	14.2357	-4.94789	7.52e-07	3.43e-06	4.36146	OliF	F	Oli	DLG2	neg
0.160434	12.8258	6.0842	1.18e-09	3.23e-09	11.1462	OliM	M	Oli	NTM	pos		-0.0881102	11.9806	-3.57585	0.000349359	0.00108778	-1.38142	OliF	F	Oli	ZBTB20	neg
-0.160306	11.4424	-6.00257	1.95e-09	5.14e-09	10.7082	OliM	M	Oli	GRIK1	neg		0.0879076	13.8385	3.23862	0.00120173	0.00335994	-2.45188	OliF	F	Oli	KCNIP4	pos
-0.159353	12.9029	-6.23028	4.69e-10	1.31e-09	12.0753	OliM	M	Oli	TENM2	neg		-0.0875224	12.3835	-3.48854	0.000485996	0.00147959	-1.63659	OliF	F	Oli	DOCK4	neg
-0.156887	13.3383	-6.25797	3.93e-10	1.12e-09	12.2424	OliM	M	Oli	LRRTM4	neg		-0.0844788	12.7897	-3.72637	0.00019443	0.000619463	-0.80884	OliF	F	Oli	AUTS2	neg
-0.15606	13.0917	-5.11658	3.12e-07	6.58e-07	5.79003	OliM	M	Oli	DPP10	neg		0.0844096	12.4378	3.44834	0.000564419	0.00168099	-1.81058	OliF	F	Oli	2021-03-01	pos
-0.154756	12.8557	-7.4189	1.2e-13	4.62e-13	20.1399	OliM	M	Oli	RALYL	neg		0.0839962	12.6798	3.92961	8.52e-05	0.000277827	-0.110708	OliF	F	Oli	GPM6B	pos
-0.152878	13.0553	-7.28222	3.32e-13	1.2e-12	19.1376	OliM	M	Oli	NEGR1	neg		0.079131	12.9062	3.25514	0.00113395	0.00323649	-2.39113	OliF	F	Oli	SNTG1	pos
-0.152545	12.452	-5.93295	2.99e-09	7.59e-09	10.2792	OliM	M	Oli	TUBA1B	neg		-0.0783627	12.8258	-2.8807	0.00396928	0.00971057	-3.58443	OliF	F	Oli	NTM	neg
-0.151538	12.3214	-4.80115	1.58e-06	3.01e-06	4.24315	OliM	M	Oli	CNTN5	neg		-0.0760941	12.5888	-2.13639	0.0326516	0.0630039	-5.39701	OliF	F	Oli	ROBO2	neg
-0.150621	11.271	-6.31637	2.7e-10	8.03e-10	12.6324	OliM	M	Oli	C10orf11	neg		0.0750941	12.6491	3.08484	0.00203749	0.00538168	-3.02739	OliF	F	Oli	PEX5L	pos
-0.149417	12.5602	-5.65335	1.58e-08	3.55e-08	8.66868	OliM	M	Oli	SPARCL1	neg		-0.0750917	14.5682	-4.12952	3.64e-05	0.000124665	0.623573	OliF	F	Oli	PCDH9	neg
-0.148954	13.8385	-5.70001	1.2e-08	2.75e-08	8.92277	OliM	M	Oli	KCNIP4	neg		0.0722657	12.4667	2.51403	0.0119386	0.0261142	-4.52798	OliF	F	Oli	GAPDH	pos
-0.147291	13.9445	-7.24751	4.29e-13	1.51e-12	18.7833	OliM	M	Oli	PTPRD	neg		0.0713966	13.4307	2.51196	0.0120087	0.0261142	-4.5549	OliF	F	Oli	LRP1B	pos
0.146219	11.7749	5.99901	2e-09	5.16e-09	10.6436	OliM	M	Oli	SGK1	pos		-0.0703565	12.4774	-2.69722	0.00699389	0.01652	-4.12097	OliF	F	Oli	WWOX	neg
-0.146159	13.0916	-7.14707	8.96e-13	2.99e-12	18.1688	OliM	M	Oli	FRMD4A	neg		-0.0696816	12.1483	-2.9594	0.00308355	0.00797068	-3.39265	OliF	F	Oli	PLCL1	neg
0.145107	12.3096	7.01853	2.26e-12	7.39e-12	17.1663	OliM	M	Oli	SLC44A1	pos		0.0690017	12.452	2.58567	0.00972109	0.0221965	-4.3388	OliF	F	Oli	TUBA1B	pos
-0.144639	12.7988	-5.91307	3.38e-09	8.41e-09	10.1596	OliM	M	Oli	IQCJ-SCHIP1	neg		-0.0676913	11.9676	-2.94804	0.00319912	0.0081163	-3.41642	OliF	F	Oli	PRUNE2	neg
-0.144105	13.5704	-7.38105	1.59e-13	5.89e-13	19.8234	OliM	M	Oli	ANKS1B	neg		0.0674652	13.2023	3.10737	0.00188843	0.0051743	-2.86541	OliF	F	Oli	PDE4D	pos
-0.143722	11.6903	-4.95305	7.32e-07	1.48e-06	4.98923	OliM	M	Oli	SGCZ	neg		-0.0665018	13.6893	-2.9414	0.00326857	0.00814171	-3.40785	OliF	F	Oli	CNTNAP2	neg
-0.142178	11.3319	-5.89361	3.8e-09	9.29e-09	10.0634	OliM	M	Oli	SLC1A3	neg		0.0664927	12.8065	3.08408	0.00204268	0.00538168	-2.9327	OliF	F	Oli	PPP3CA	pos
-0.142032	11.8326	-4.87493	1.09e-06	2.14e-06	4.60487	OliM	M	Oli	DHFR	neg		0.064569	12.0747	2.42744	0.0152087	0.0325561	-4.76331	OliF	F	Oli	PLXDC2	pos
-0.140471	12.1179	-4.856	1.2e-06	2.32e-06	4.50266	OliM	M	Oli	SLC26A3	neg		-0.061251	12.4051	-2.83669	0.00455991	0.0109598	-3.76037	OliF	F	Oli	MAP7	neg
-0.138914	12.7759	-6.00547	1.92e-09	5.14e-09	10.7079	OliM	M	Oli	ATRNL1	neg		-0.0595198	11.9072	-1.97344	0.0484494	0.0873364	-5.72231	OliF	F	Oli	GALNTL6	neg
0.133334	13.0925	5.23857	1.62e-07	3.53e-07	6.30631	OliM	M	Oli	NCAM2	pos		0.0562094	12.2046	2.28669	0.0222173	0.0461178	-5.1845	OliF	F	Oli	EDIL3	pos
0.12766	12.7434	4.77185	1.83e-06	3.43e-06	4.02207	OliM	M	Oli	FTH1	pos		0.055318	12.7016	2.52334	0.011627	0.0261132	-4.58298	OliF	F	Oli	NCAM1	pos
-0.127204	13.0332	-5.32134	1.03e-07	2.28e-07	6.79546	OliM	M	Oli	NKAIN2	neg		0.0549715	12.7759	2.28856	0.0221085	0.0461178	-5.06299	OliF	F	Oli	ATRNL1	pos
-0.121292	12.9062	-5.18146	2.21e-07	4.73e-07	6.12363	OliM	M	Oli	SNTG1	neg		-0.0539442	11.9908	-2.16259	0.0305766	0.0605861	-5.45416	OliF	F	Oli	TMTC2	neg
-0.119688	11.3434	-5.07806	3.82e-07	7.82e-07	5.61764	OliM	M	Oli	LHFPL3	neg		-0.0535902	13.5704	-2.64999	0.00805144	0.0186957	-4.22557	OliF	F	Oli	ANKS1B	neg
-0.117574	12.1823	-5.70429	1.17e-08	2.72e-08	8.83842	OliM	M	Oli	CTNNA3	neg		-0.0534866	12.2961	-2.20939	0.0271512	0.0555181	-5.32341	OliF	F	Oli	ZEB2	neg
-0.117554	14.2357	-6.73185	1.69e-11	5.26e-11	15.1682	OliM	M	Oli	DLG2	neg		-0.0524719	12.5994	-1.90266	0.0570888	0.101574	-5.87109	OliF	F	Oli	LRRC4C	neg
-0.115808	12.7031	-4.44257	8.9e-06	1.52e-05	2.57223	OliM	M	Oli	LINGO1	neg		-0.0513074	12.2355	-2.05613	0.0397744	0.0756818	-5.63759	OliF	F	Oli	UNC5C	neg
0.115737	11.5995	4.71552	2.42e-06	4.41e-06	3.80557	OliM	M	Oli	CRYAB	pos		0.0511174	12.4242	2.02941	0.0424203	0.0774878	-5.70008	OliF	F	Oli	SPOCK1	pos
-0.112362	11.6055	-4.31393	1.61e-05	2.68e-05	2.04579	OliM	M	Oli	GPC5	neg		0.0499069	11.9462	2.18045	0.0292281	0.058886	-5.40515	OliF	F	Oli	PHLPP1	pos
0.111634	12.6491	4.66738	3.06e-06	5.51e-06	3.53523	OliM	M	Oli	PEX5L	pos		-0.0499056	12.9887	-2.15768	0.0309564	0.0605861	-5.37043	OliF	F	Oli	ADGRL3	neg
0.110208	12.1618	4.04382	5.27e-05	8.29e-05	0.88264	OliM	M	Oli	ERBB4	pos		0.0495383	11.7599	1.87461	0.0608504	0.106878	-5.95662	OliF	F	Oli	CDH20	pos
-0.107425	12.8256	-4.52109	6.16e-06	1.07e-05	2.934	OliM	M	Oli	MAP1B	neg		-0.0465576	12.5038	-1.71697	0.0859899	0.14544	-6.20152	OliF	F	Oli	ASIC2	neg
-0.106622	13.0155	-4.16506	3.12e-05	4.97e-05	1.39789	OliM	M	Oli	CTNNA2	neg		-0.045247	13.8108	-2.04753	0.0406098	0.0762129	-5.59244	OliF	F	Oli	RBFOX1	neg
-0.105585	12.8065	-5.08187	3.75e-07	7.78e-07	5.61555	OliM	M	Oli	PPP3CA	neg		-0.0435785	11.4424	-1.57803	0.114564	0.176351	-6.41616	OliF	F	Oli	GRIK1	neg
0.105539	12.1668	4.88801	1.02e-06	2.03e-06	4.58008	OliM	M	Oli	ELMO1	pos		-0.0433728	11.271	-1.76081	0.0782756	0.134047	-6.10904	OliF	F	Oli	C10orf11	neg
-0.104998	12.5994	-3.95003	7.82e-05	0.000121787	0.533196	OliM	M	Oli	LRRC4C	neg		0.0428497	13.0917	1.35331	0.175962	0.248523	-6.76576	OliF	F	Oli	DPP10	pos
-0.103231	12.3785	-4.74638	2.08e-06	3.84e-06	3.93162	OliM	M	Oli	DLG1	neg		0.0411045	14.2628	2.04175	0.0411807	0.07624	-5.77459	OliF	F	Oli	CADM2	pos
-0.101723	11.7133	-4.29486	1.75e-05	2.89e-05	1.8914	OliM	M	Oli	DOCK10	neg		0.0394731	12.8557	1.82352	0.0682298	0.118323	-6.01681	OliF	F	Oli	RALYL	pos
-0.100555	11.9195	-4.62523	3.75e-06	6.67e-06	3.31012	OliM	M	Oli	RNF220	neg		0.0380915	11.7133	1.57948	0.11423	0.176351	-6.51219	OliF	F	Oli	DOCK10	pos
-0.0969797	12.7897	-4.379	1.19e-05	2.02e-05	2.26713	OliM	M	Oli	AUTS2	neg		0.0370561	12.9173	1.64467	0.100043	0.161245	-6.3277	OliF	F	Oli	CHN1	pos
-0.0966837	11.5025	-3.27512	0.00105676	0.00150809	-1.87729	OliM	M	Oli	ADARB2	neg		0.0366182	12.3785	1.64921	0.09911	0.161245	-6.38716	OliF	F	Oli	DLG1	pos
-0.0951562	11.9806	-3.92266	8.77e-05	0.000134953	0.366613	OliM	M	Oli	ZBTB20	neg		0.0360324	13.0553	1.65391	0.0981499	0.161245	-6.31606	OliF	F	Oli	NEGR1	pos
-0.0923871	11.6627	-4.22979	2.34e-05	3.78e-05	1.5712	OliM	M	Oli	ST18	neg		-0.0356225	13.0916	-1.67801	0.0933502	0.155963	-6.27516	OliF	F	Oli	FRMD4A	neg
-0.0909154	13.0267	-4.28222	1.85e-05	3.02e-05	1.87744	OliM	M	Oli	CTNND2	neg		-0.0355284	12.1058	-1.48461	0.137653	0.202779	-6.56876	OliF	F	Oli	DTNA	neg
0.0899693	14.2628	4.57743	4.72e-06	8.28e-06	3.04365	OliM	M	Oli	CADM2	pos		0.0346324	12.3609	1.56572	0.11742	0.178739	-6.61738	OliF	F	Oli	QKI	pos
0.0865435	11.9998	3.36347	0.000770153	0.00112246	-1.65893	OliM	M	Oli	SPOCK3	pos		0.0342157	13.0033	1.58598	0.112748	0.176351	-6.42269	OliF	F	Oli	PLCB1	pos
-0.0865407	13.4307	-3.15008	0.001633	0.00228286	-2.31351	OliM	M	Oli	LRP1B	neg		-0.0338283	11.3319	-1.35824	0.174391	0.248523	-6.74034	OliF	F	Oli	SLC1A3	neg
-0.083952	13.6568	-3.53639	0.000405933	0.000604487	-1.03967	OliM	M	Oli	LSAMP	neg		-0.0337225	12.3267	-1.41827	0.156116	0.22753	-6.66733	OliF	F	Oli	GRIK2	neg
0.0827823	13.084	3.56572	0.000363123	0.00054668	-0.962081	OliM	M	Oli	NLGN1	pos		-0.03309	11.4621	-1.35445	0.175596	0.248523	-6.74324	OliF	F	Oli	SLC1A2	neg
-0.0825377	12.9644	-3.28455	0.00102203	0.00147387	-1.86948	OliM	M	Oli	CALM1	neg		0.031964	13.3558	1.62649	0.103851	0.165438	-6.36077	OliF	F	Oli	FAM155A	pos
0.0813756	12.0314	3.4585	0.000543552	0.000800717	-1.32	OliM	M	Oli	TCF12	pos		0.02899	13.6956	1.3399	0.180282	0.252027	-6.78814	OliF	F	Oli	CSMD1	pos
-0.0795153	12.0747	-3.0784	0.00208203	0.00288119	-2.53131	OliM	M	Oli	PLXDC2	neg		0.0286652	13.5552	1.48737	0.136921	0.202779	-6.57869	OliF	F	Oli	NRG3	pos
0.0772148	12.6798	3.65919	0.000253217	0.000385453	-0.677154	OliM	M	Oli	GPM6B	pos		0.0285428	13.6883	1.48966	0.136318	0.202779	-6.57638	OliF	F	Oli	SYT1	pos
0.0739007	12.2046	3.04482	0.00232916	0.00319095	-2.70457	OliM	M	Oli	EDIL3	pos		-0.0283101	12.7235	-1.0979	0.272253	0.372987	-7.07509	OliF	F	Oli	RORA	neg
0.0717678	11.8809	3.17649	0.00149142	0.00210644	-2.25898	OliM	M	Oli	MAN2A1	pos		0.0280832	12.9644	1.0783	0.280903	0.381027	-7.10708	OliF	F	Oli	CALM1	pos
-0.0715852	11.614	-2.95862	0.00309138	0.0040723	-2.90408	OliM	M	Oli	PTGDS	neg		0.0276256	11.9998	1.05148	0.29304	0.393594	-7.20378	OliF	F	Oli	SPOCK3	pos
-0.069156	12.7008	-2.92859	0.00340626	0.00444436	-3.07674	OliM	M	Oli	FRMD5	neg		0.0267412	12.5602	0.974599	0.329763	0.434399	-7.20038	OliF	F	Oli	SPARCL1	pos
0.0668067	11.9676	2.95943	0.00308326	0.0040723	-2.92487	OliM	M	Oli	PRUNE2	pos		-0.0228342	13.3216	-1.11686	0.264056	0.365411	-7.05807	OliF	F	Oli	DLGAP1	neg
-0.0647482	12.5235	-2.97348	0.00294558	0.00395632	-2.89777	OliM	M	Oli	DNM3	neg		-0.0210394	11.5569	-0.798462	0.424605	0.548782	-7.3418	OliF	F	Oli	ZNF385D	neg
-0.0643217	11.6574	-2.91206	0.00359178	0.00464221	-3.08611	OliM	M	Oli	CLDN11	neg		0.0209896	13.3673	1.01546	0.309889	0.412182	-7.16639	OliF	F	Oli	OPCML	pos
-0.0609801	12.2355	-2.49761	0.0125061	0.0155758	-4.17753	OliM	M	Oli	UNC5C	neg		0.0208254	12.7988	0.820296	0.41205	0.537627	-7.34193	OliF	F	Oli	IQCJ-SCHIP1	pos
-0.0605074	12.8521	-3.01473	0.00257312	0.00349027	-2.78692	OliM	M	Oli	CLASP2	neg		0.0205971	11.6055	0.764587	0.44452	0.569152	-7.36971	OliF	F	Oli	GPC5	pos
-0.0593307	12.5717	-2.821	0.00478893	0.00613162	-3.33952	OliM	M	Oli	AGAP1	neg		-0.0184218	11.6903	-0.613461	0.539574	0.659147	-7.47423	OliF	F	Oli	SGCZ	neg
0.0581377	12.7016	2.71144	0.00670107	0.00850043	-3.63644	OliM	M	Oli	NCAM1	pos		-0.0177942	13.0155	-0.670982	0.502234	0.631249	-7.45754	OliF	F	Oli	CTNNA2	neg
-0.0510218	12.2961	-2.14596	0.0318796	0.0383115	-4.99836	OliM	M	Oli	ZEB2	neg		0.0165164	13.6568	0.673409	0.50069	0.631249	-7.49037	OliF	F	Oli	LSAMP	pos
0.0508368	12.6708	2.37822	0.0173992	0.0214747	-4.46735	OliM	M	Oli	DST	pos		-0.0143405	12.8045	-0.615061	0.538517	0.659147	-7.48766	OliF	F	Oli	SNAP25	neg
-0.050683	13.6449	-2.56698	0.0102611	0.0128969	-4.13242	OliM	M	Oli	IL1RAPL1	neg		0.0137225	12.6418	0.615743	0.538066	0.659147	-7.48502	OliF	F	Oli	DSCAM	pos
-0.0489618	11.6361	-2.05587	0.0397992	0.047413	-5.17432	OliM	M	Oli	NCKAP5	neg		0.0136275	12.5705	0.607267	0.543676	0.659147	-7.58408	OliF	F	Oli	FMNL2	pos
0.0488646	11.9462	2.17113	0.0299248	0.0362805	-4.96114	OliM	M	Oli	PHLPP1	pos		0.0125694	12.3214	0.383962	0.701008	0.787197	-7.59706	OliF	F	Oli	CNTN5	pos
0.0488503	11.8112	2.2257	0.0260377	0.0318497	-4.84867	OliM	M	Oli	PIP4K2A	pos		0.0119715	12.944	0.583637	0.559467	0.672342	-7.50695	OliF	F	Oli	STXBP5L	pos
0.0460364	11.9908	1.8893	0.0588558	0.0695107	-5.54742	OliM	M	Oli	TMTC2	pos		0.0110576	12.9029	0.416393	0.677124	0.766661	-7.58976	OliF	F	Oli	TENM2	pos
0.0364859	12.6343	1.73974	0.0819101	0.0959118	-5.82868	OliM	M	Oli	SIK3	pos		0.0109392	12.687	0.510656	0.609594	0.726212	-7.54453	OliF	F	Oli	CCSER1	pos
-0.0332255	12.7523	-1.14705	0.251367	0.285344	-6.596	OliM	M	Oli	RASGEF1B	neg		0.0106973	12.8006	0.463926	0.642702	0.759054	-7.71861	OliF	F	Oli	SLC24A2	pos
-0.0323978	12.1483	-1.38783	0.165194	0.191793	-6.32637	OliM	M	Oli	PLCL1	neg		0.00962702	12.8872	0.424937	0.670884	0.766661	-7.58624	OliF	F	Oli	KCNQ5	pos
-0.0289564	12.8229	-1.27685	0.201658	0.232161	-6.43662	OliM	M	Oli	TCF4	neg		0.00954654	13.003	0.450588	0.652288	0.759939	-7.57693	OliF	F	Oli	GPM6A	pos
-0.0265375	12.4242	-1.06547	0.286666	0.319295	-6.71456	OliM	M	Oli	SPOCK1	neg		0.00860478	13.1655	0.447457	0.654546	0.759939	-7.57928	OliF	F	Oli	FGF14	pos
-0.0265145	12.2713	-1.14547	0.252019	0.285344	-6.69107	OliM	M	Oli	PDE4B	neg		-0.0083049	13.9398	-0.420154	0.674374	0.766661	-7.7646	OliF	F	Oli	MAGI2	neg
0.0227114	12.8006	1.0007	0.316978	0.350209	-6.85571	OliM	M	Oli	SLC24A2	pos		0.0081746	11.3434	0.335534	0.737223	0.814513	-7.60113	OliF	F	Oli	LHFPL3	pos
-0.0219983	13.0276	-1.11233	0.266001	0.298707	-6.71085	OliM	M	Oli	ANK3	neg		-0.00752926	13.6449	-0.371335	0.71039	0.791247	-7.80753	OliF	F	Oli	IL1RAPL1	neg
-0.0179448	11.7599	-0.695731	0.4866	0.529081	-7.00642	OliM	M	Oli	CDH20	neg		-0.00741956	13.084	-0.311348	0.755537	0.821497	-7.70257	OliF	F	Oli	NLGN1	neg
-0.0175431	12.4667	-0.632876	0.526817	0.568299	-7.03132	OliM	M	Oli	GAPDH	neg		0.00681604	13.82	0.32659	0.743979	0.815401	-7.66527	OliF	F	Oli	ADGRB3	pos
0.0163248	12.4051	0.771071	0.440668	0.482972	-7.01293	OliM	M	Oli	MAP7	pos		-0.00596099	11.5025	-0.195691	0.844852	0.908175	-7.64814	OliF	F	Oli	ADARB2	neg
-0.009692	12.1242	-0.458425	0.646649	0.692116	-7.25649	OliM	M	Oli	MBP	neg		0.00408284	13.507	0.191011	0.848517	0.908175	-7.66394	OliF	F	Oli	NRXN1	pos
0.00920356	13.6532	0.412806	0.67975	0.721906	-7.23421	OliM	M	Oli	NRXN3	pos		-0.00381773	11.5572	-0.165691	0.868401	0.908175	-7.74759	OliF	F	Oli	TMEM144	neg
-0.00918044	11.5572	-0.404522	0.68583	0.722759	-7.20767	OliM	M	Oli	TMEM144	neg		0.00368862	13.9445	0.177935	0.858774	0.908175	-7.81837	OliF	F	Oli	PTPRD	pos
-0.00859092	12.4989	-0.335775	0.737042	0.7708	-7.23737	OliM	M	Oli	NPAS3	neg		0.00363761	12.8555	0.167144	0.867258	0.908175	-7.66209	OliF	F	Oli	MEF2C	pos
-0.0079386	12.3835	-0.326494	0.744052	0.772236	-7.20007	OliM	M	Oli	DOCK4	neg		-0.00346253	12.0314	-0.144655	0.884984	0.918506	-7.73153	OliF	F	Oli	TCF12	neg
0.00520837	12.4774	0.202624	0.83943	0.858223	-7.25867	OliM	M	Oli	WWOX	pos		0.00303009	13.3383	0.116297	0.907418	0.927733	-7.67468	OliF	F	Oli	LRRTM4	pos
-0.00510058	13.9398	-0.265495	0.790629	0.814407	-7.35846	OliM	M	Oli	MAGI2	neg		0.00302754	12.8256	0.122749	0.902307	0.927733	-7.67466	OliF	F	Oli	MAP1B	pos
-0.00386146	12.5705	-0.17658	0.859839	0.872577	-7.29106	OliM	M	Oli	FMNL2	neg		0.00202167	12.2409	0.0657955	0.947541	0.954508	-7.67295	OliF	F	Oli	GRID2	pos
0.00337027	12.4378	0.140555	0.888222	0.894753	-7.26819	OliM	M	Oli	2021-03-01	pos		-0.00172434	12.9749	-0.0854491	0.931905	0.945711	-7.67311	OliF	F	Oli	CELF2	neg
-0.00260686	12.8615	-0.11023	0.912228	0.912228	-7.28541	OliM	M	Oli	RTN4	neg		0.00124515	11.8326	0.0412849	0.967069	0.967069	-7.66395	OliF	F	Oli	DHFR	pos
-0.370477	13.8108	-6.84361	7.79e-12	1.07e-09	16.3816	OpcM	M	Opc	RBFOX1	neg		1.01673	12.7523	13.1864	1.19e-39	8.13e-38	79.1192	OpcF	F	Opc	RASGEF1B	pos
-0.364098	11.6903	-5.30996	1.1e-07	5.02e-06	7.20569	OpcM	M	Opc	SGCZ	neg		0.984815	12.7031	14.243	5.85e-46	8.01e-44	93.5084	OpcF	F	Opc	LINGO1	pos
0.307422	12.7759	5.64359	1.67e-08	1.15e-06	8.99254	OpcM	M	Opc	ATRNL1	pos		0.710098	12.1179	8.94673	3.76e-19	1.72e-17	32.5211	OpcF	F	Opc	SLC26A3	pos
-0.252011	11.6055	-3.65552	0.000256866	0.00879766	-0.00444979	OpcM	M	Opc	GPC5	neg		0.347285	12.6195	4.51123	6.46e-06	0.000165943	2.8208	OpcF	F	Opc	HSP90AA1	pos
0.232704	12.4667	3.19106	0.00141822	0.0247967	-1.5851	OpcM	M	Opc	GAPDH	pos		0.310277	12.2355	4.47451	7.67e-06	0.000165943	2.64734	OpcF	F	Opc	UNC5C	pos
-0.212132	13.6893	-3.50309	0.000460209	0.0126097	-0.552791	OpcM	M	Opc	CNTNAP2	neg		0.306956	12.2961	4.52375	6.09e-06	0.000165943	2.86454	OpcF	F	Opc	ZEB2	pos
0.1888	12.6798	3.21259	0.00131612	0.0247967	-1.56311	OpcM	M	Opc	GPM6B	pos		0.260494	12.6798	4.45309	8.48e-06	0.000165943	2.47277	OpcF	F	Opc	GPM6B	pos
0.173866	11.7599	2.73513	0.00623729	0.071209	-2.98048	OpcM	M	Opc	CDH20	pos		-0.233898	12.4774	-3.74642	0.000179537	0.00307456	-0.476823	OpcF	F	Opc	WWOX	neg
-0.168875	13.9445	-3.00153	0.00268731	0.0409068	-2.23165	OpcM	M	Opc	PTPRD	neg		0.215893	11.5995	3.05433	0.00225662	0.0263413	-2.63689	OpcF	F	Opc	CRYAB	pos
0.154746	12.8557	2.75879	0.00580319	0.071209	-2.82426	OpcM	M	Opc	RALYL	pos		0.211596	11.8326	2.64068	0.00827614	0.0596753	-3.8107	OpcF	F	Opc	DHFR	pos
-0.151683	13.5704	-3.18505	0.00144798	0.0247967	-1.70433	OpcM	M	Opc	ANKS1B	neg		0.184241	12.0314	3.00429	0.0026631	0.0263413	-2.89823	OpcF	F	Opc	TCF12	pos
-0.147536	13.0917	-1.96605	0.0492967	0.293637	-4.74448	OpcM	M	Opc	DPP10	neg		0.178198	11.9379	2.5647	0.0103287	0.0615229	-4.00712	OpcF	F	Opc	PLP1	pos
0.147217	11.4621	2.50953	0.0120917	0.118326	-3.51856	OpcM	M	Opc	SLC1A2	pos		0.17227	12.8557	3.00102	0.00269182	0.0263413	-2.81145	OpcF	F	Opc	RALYL	pos
-0.142961	13.0276	-2.5623	0.0104005	0.109605	-3.3827	OpcM	M	Opc	ANK3	neg		0.170491	11.3259	2.53538	0.0112351	0.0641334	-4.07976	OpcF	F	Opc	SPP1	pos
0.141405	12.2713	2.34979	0.018787	0.151401	-3.98421	OpcM	M	Opc	PDE4B	pos		0.169565	12.1618	2.6956	0.00702797	0.0534907	-3.87381	OpcF	F	Opc	ERBB4	pos
0.140529	11.5025	2.02739	0.0426266	0.278088	-4.65008	OpcM	M	Opc	ADARB2	pos		-0.167706	12.5235	-3.01544	0.0025671	0.0263413	-2.91016	OpcF	F	Opc	DNM3	neg
0.139364	12.6195	1.84732	0.0647056	0.340949	-4.89239	OpcM	M	Opc	HSP90AA1	pos		-0.162469	13.5704	-3.43243	0.000598583	0.00820059	-1.6006	OpcF	F	Opc	ANKS1B	neg
0.131496	12.7523	1.7408	0.0817231	0.356613	-5.12033	OpcM	M	Opc	RASGEF1B	pos		0.160379	12.8229	2.8828	0.00394295	0.0337615	-3.28964	OpcF	F	Opc	TCF4	pos
0.130427	11.3259	1.98112	0.0475817	0.293637	-4.61503	OpcM	M	Opc	SPP1	pos		0.158872	12.3835	2.43651	0.0148324	0.0708265	-4.39089	OpcF	F	Opc	DOCK4	pos
0.128491	13.2579	2.23572	0.0253735	0.193121	-4.20513	OpcM	M	Opc	PPP2R2B	pos		0.158588	11.8809	2.38387	0.0171344	0.0757231	-4.45291	OpcF	F	Opc	MAN2A1	pos
0.123272	12.9062	2.35052	0.0187501	0.151401	-4.01155	OpcM	M	Opc	SNTG1	pos		-0.15802	12.4989	-2.57375	0.0100626	0.0615229	-4.19615	OpcF	F	Opc	NPAS3	neg
0.121067	13.0033	2.36311	0.0181251	0.151401	-3.89587	OpcM	M	Opc	PLCB1	pos		-0.154835	13.3673	-3.52995	0.000415935	0.00633146	-1.3091	OpcF	F	Opc	OPCML	neg
0.119016	12.8006	1.7333	0.0830465	0.356613	-5.09208	OpcM	M	Opc	SLC24A2	pos		-0.149067	13.6449	-2.76721	0.00565544	0.0455762	-3.67522	OpcF	F	Opc	IL1RAPL1	neg
0.117057	13.1655	2.85358	0.00432439	0.0592442	-2.73206	OpcM	M	Opc	FGF14	pos		0.148865	13.6893	2.43263	0.0149925	0.0708265	-4.37664	OpcF	F	Opc	CNTNAP2	pos
-0.112771	13.0155	-1.86556	0.062107	0.340949	-4.97247	OpcM	M	Opc	CTNNA2	neg		0.147801	12.4667	1.98649	0.0469829	0.164267	-5.35891	OpcF	F	Opc	GAPDH	pos
0.10888	11.7749	1.71475	0.0863958	0.358674	-5.17248	OpcM	M	Opc	SGK1	pos		-0.143761	13.3383	-2.58099	0.00985399	0.0615229	-4.19317	OpcF	F	Opc	LRRTM4	neg
0.108219	11.8326	1.38023	0.167522	0.488309	-5.60676	OpcM	M	Opc	DHFR	pos		0.141929	12.9173	2.37101	0.0177423	0.0759593	-4.49541	OpcF	F	Opc	CHN1	pos
0.107484	12.7434	1.4162	0.156723	0.47108	-5.60182	OpcM	M	Opc	FTH1	pos		0.138683	11.5572	2.05318	0.0400597	0.156805	-5.18135	OpcF	F	Opc	TMEM144	pos
0.107194	11.614	1.58667	0.112594	0.440723	-5.31652	OpcM	M	Opc	PTGDS	pos		-0.137581	12.7008	-1.93139	0.0534388	0.170258	-5.46696	OpcF	F	Opc	FRMD5	neg
-0.104772	12.8258	-1.7319	0.0832964	0.356613	-5.27345	OpcM	M	Opc	NTM	neg		0.136797	12.7016	2.51652	0.0118544	0.064962	-4.28979	OpcF	F	Opc	NCAM1	pos
0.103946	11.5995	1.50188	0.133133	0.45484	-5.43289	OpcM	M	Opc	CRYAB	pos		0.134156	11.6627	1.96958	0.0488913	0.164267	-5.34913	OpcF	F	Opc	ST18	pos
-0.10162	12.9644	-1.49042	0.13612	0.45484	-5.46635	OpcM	M	Opc	CALM1	neg		0.128647	13.0925	1.96436	0.0494923	0.164267	-5.56925	OpcF	F	Opc	NCAM2	pos
0.100176	12.8229	1.76781	0.0770976	0.356613	-5.11086	OpcM	M	Opc	TCF4	pos		-0.126268	12.7235	-2.26104	0.02376	0.09864	-4.94786	OpcF	F	Opc	RORA	neg
0.0993633	12.6491	1.43364	0.151681	0.47108	-5.55337	OpcM	M	Opc	PEX5L	pos		-0.125179	11.3434	-2.46363	0.0137563	0.0698006	-4.48883	OpcF	F	Opc	LHFPL3	neg
-0.0967996	13.6532	-1.49122	0.135909	0.45484	-5.47749	OpcM	M	Opc	NRXN3	neg		-0.122781	13.1655	-2.97776	0.00290478	0.0265303	-3.08868	OpcF	F	Opc	FGF14	neg
0.0964818	13.5552	2.17771	0.0294312	0.212215	-4.34365	OpcM	M	Opc	NRG3	pos		0.122618	14.2628	2.39981	0.0164066	0.0749237	-4.64611	OpcF	F	Opc	CADM2	pos
0.0952939	11.9676	1.47396	0.140496	0.457601	-5.48453	OpcM	M	Opc	PRUNE2	pos		0.119324	12.2046	1.79813	0.0721607	0.214913	-5.78385	OpcF	F	Opc	EDIL3	pos
-0.0911801	11.271	-1.51387	0.130064	0.45484	-5.46635	OpcM	M	Opc	C10orf11	neg		-0.114983	13.8385	-1.98049	0.0476528	0.164267	-5.56167	OpcF	F	Opc	KCNIP4	neg
0.0894741	12.1179	1.15684	0.247343	0.605107	-5.90213	OpcM	M	Opc	SLC26A3	pos		0.114176	12.9644	1.63276	0.102524	0.270112	-5.96594	OpcF	F	Opc	CALM1	pos
-0.0892466	12.7235	-1.58993	0.111856	0.440723	-5.47969	OpcM	M	Opc	RORA	neg		-0.113192	13.3216	-2.47272	0.0134116	0.0698006	-4.41974	OpcF	F	Opc	DLGAP1	neg
-0.0882122	13.3558	-2.05983	0.0394188	0.270018	-4.63725	OpcM	M	Opc	FAM155A	neg		-0.11272	12.5717	-2.21026	0.0270907	0.10916	-5.05969	OpcF	F	Opc	AGAP1	neg
-0.0881	12.3835	-1.35084	0.176752	0.501668	-5.68804	OpcM	M	Opc	DOCK4	neg		0.112663	12.452	1.57669	0.114871	0.283131	-6.0456	OpcF	F	Opc	TUBA1B	pos
-0.0876782	13.003	-1.84975	0.0643549	0.340949	-5.01515	OpcM	M	Opc	GPM6A	neg		0.112586	11.9195	1.65441	0.0980491	0.268072	-5.91825	OpcF	F	Opc	RNF220	pos
0.0858421	13.4307	1.41126	0.158173	0.47108	-5.78631	OpcM	M	Opc	LRP1B	pos		0.111077	12.4941	1.75968	0.0784672	0.2269	-5.75483	OpcF	F	Opc	TTLL7	pos
0.083087	12.6418	1.79301	0.0729759	0.356613	-5.18211	OpcM	M	Opc	DSCAM	pos		0.111026	11.614	1.60887	0.10765	0.273113	-6.00353	OpcF	F	Opc	PTGDS	pos
0.0810819	13.6956	1.78816	0.0737558	0.356613	-5.19248	OpcM	M	Opc	CSMD1	pos		0.110582	13.6532	1.64588	0.0997934	0.268072	-5.94845	OpcF	F	Opc	NRXN3	pos
0.08062	13.0925	1.22789	0.219494	0.567372	-5.98165	OpcM	M	Opc	NCAM2	pos		-0.110575	13.3558	-2.58993	0.00960177	0.0615229	-4.15371	OpcF	F	Opc	FAM155A	neg
-0.0799477	12.5717	-1.56901	0.11665	0.443917	-5.51666	OpcM	M	Opc	AGAP1	neg		-0.108152	13.2579	-1.889	0.0588966	0.179308	-5.65482	OpcF	F	Opc	PPP2R2B	neg
-0.0750923	13.256	-1.32994	0.183544	0.502912	-5.72168	OpcM	M	Opc	ANK2	neg		0.106154	12.8065	1.90024	0.0574065	0.178743	-5.52161	OpcF	F	Opc	PPP3CA	pos
0.0744274	12.944	1.46244	0.143627	0.457601	-5.5476	OpcM	M	Opc	STXBP5L	pos		-0.103641	13.2023	-2.04027	0.0413271	0.157273	-5.35159	OpcF	F	Opc	PDE4D	neg
0.0735409	12.9173	1.25658	0.208909	0.550396	-5.77913	OpcM	M	Opc	CHN1	pos		-0.101105	12.8521	-1.95694	0.0503592	0.164267	-5.53743	OpcF	F	Opc	CLASP2	neg
0.072236	11.6627	1.08337	0.278647	0.625813	-5.96333	OpcM	M	Opc	ST18	pos		-0.0996168	13.0267	-1.99732	0.045795	0.164267	-5.48175	OpcF	F	Opc	CTNND2	neg
0.0708358	13.82	1.50261	0.132944	0.45484	-5.61769	OpcM	M	Opc	ADGRB3	pos		-0.0968859	12.8045	-1.57296	0.115732	0.283131	-6.06663	OpcF	F	Opc	SNAP25	neg
-0.0706749	12.3096	-1.12619	0.260088	0.613218	-5.94139	OpcM	M	Opc	SLC44A1	neg		0.0944066	13.0332	1.32236	0.186052	0.404588	-6.41253	OpcF	F	Opc	NKAIN2	pos
0.0683721	11.5572	1.03368	0.301288	0.655181	-6.01409	OpcM	M	Opc	TMEM144	pos		0.0901325	12.8872	1.48225	0.138278	0.332352	-6.18886	OpcF	F	Opc	KCNQ5	pos
0.0669095	11.9379	0.984209	0.325017	0.685035	-6.06505	OpcM	M	Opc	PLP1	pos		0.0889607	12.9887	1.75364	0.0794976	0.2269	-5.96753	OpcF	F	Opc	ADGRL3	pos
0.0627102	14.5682	1.34253	0.179429	0.501668	-5.88399	OpcM	M	Opc	PCDH9	pos		0.085461	11.4621	1.47193	0.141044	0.333155	-6.30647	OpcF	F	Opc	SLC1A2	pos
0.0616581	12.687	1.1279	0.259368	0.613218	-5.94387	OpcM	M	Opc	CCSER1	pos		0.0848764	11.6574	1.2682	0.20473	0.43175	-6.47917	OpcF	F	Opc	CLDN11	pos
-0.0608842	13.2023	-1.17101	0.241599	0.601802	-5.96412	OpcM	M	Opc	PDE4D	neg		0.0841497	13.0033	1.65386	0.0981613	0.268072	-6.04974	OpcF	F	Opc	PLCB1	pos
0.0608432	13.9398	1.11679	0.264087	0.613218	-6.05352	OpcM	M	Opc	MAGI2	pos		0.0796977	11.9998	1.07212	0.283671	0.525175	-6.73667	OpcF	F	Opc	SPOCK3	pos
-0.0599775	12.8065	-1.08526	0.277811	0.625813	-5.98928	OpcM	M	Opc	PPP3CA	neg		0.0782774	13.0917	1.05826	0.28994	0.529623	-6.8658	OpcF	F	Opc	DPP10	pos
0.0599427	12.2961	0.898311	0.369023	0.743473	-6.17983	OpcM	M	Opc	ZEB2	pos		0.0780343	12.6708	1.4109	0.158278	0.367527	-6.41996	OpcF	F	Opc	DST	pos
0.05801	13.3383	1.05146	0.293051	0.647547	-6.21245	OpcM	M	Opc	LRRTM4	pos		-0.0768141	12.5038	-1.07843	0.280845	0.525175	-6.72092	OpcF	F	Opc	ASIC2	neg
-0.0566327	12.1242	-0.869793	0.384417	0.752358	-6.18349	OpcM	M	Opc	MBP	neg		0.07671	11.7749	1.24358	0.213658	0.443503	-6.6392	OpcF	F	Opc	SGK1	pos
-0.0558272	13.3673	-1.29017	0.196997	0.529189	-5.9472	OpcM	M	Opc	OPCML	neg		-0.076396	13.0155	-1.26788	0.204845	0.43175	-6.65299	OpcF	F	Opc	CTNNA2	neg
-0.0553564	13.3216	-1.19724	0.231216	0.586604	-5.98622	OpcM	M	Opc	DLGAP1	neg		-0.074879	13.8108	-1.37428	0.169361	0.382032	-6.43405	OpcF	F	Opc	RBFOX1	neg
-0.0551196	12.4774	-0.874138	0.382046	0.752358	-6.32046	OpcM	M	Opc	WWOX	neg		0.0742098	11.271	1.22253	0.221511	0.45009	-6.60265	OpcF	F	Opc	C10orf11	pos
0.0532654	11.4424	0.84582	0.397656	0.756765	-6.3103	OpcM	M	Opc	GRIK1	pos		0.0741966	13.084	1.36299	0.17289	0.382032	-6.59126	OpcF	F	Opc	NLGN1	pos
-0.0524318	12.9749	-1.01702	0.309147	0.661769	-6.06144	OpcM	M	Opc	CELF2	neg		-0.0739737	12.1058	-1.21754	0.223402	0.45009	-6.59172	OpcF	F	Opc	DTNA	neg
0.0507953	12.6708	0.905247	0.365338	0.743473	-6.23037	OpcM	M	Opc	DST	pos		0.0729805	11.6055	1.03491	0.300713	0.53607	-6.75919	OpcF	F	Opc	GPC5	pos
-0.0503226	12.2355	-0.732474	0.463882	0.825349	-6.30174	OpcM	M	Opc	UNC5C	neg		-0.072075	11.8112	-1.10876	0.267537	0.509305	-6.69776	OpcF	F	Opc	PIP4K2A	neg
0.0481237	13.8385	0.839576	0.40115	0.756765	-6.41631	OpcM	M	Opc	KCNIP4	pos		0.0714326	13.5552	1.62037	0.105157	0.271821	-6.13932	OpcF	F	Opc	NRG3	pos
0.0474187	12.1618	0.750614	0.452888	0.81639	-6.44849	OpcM	M	Opc	ERBB4	pos		0.070873	12.8006	1.00889	0.313033	0.53607	-6.79882	OpcF	F	Opc	SLC24A2	pos
-0.0460955	12.2409	-0.694746	0.487217	0.844921	-6.49441	OpcM	M	Opc	GRID2	neg		0.0704503	13.6883	1.36595	0.171959	0.382032	-6.35808	OpcF	F	Opc	SYT1	pos
0.0452235	13.0916	0.835855	0.40324	0.756765	-6.23157	OpcM	M	Opc	FRMD4A	pos		0.0694836	12.6343	1.19659	0.231471	0.459587	-6.68453	OpcF	F	Opc	SIK3	pos
-0.0445969	12.5235	-0.785027	0.432441	0.789925	-6.35222	OpcM	M	Opc	DNM3	neg		0.0676061	12.7988	0.991879	0.32126	0.543366	-6.79373	OpcF	F	Opc	IQCJ-SCHIP1	pos
-0.043561	13.0553	-0.811032	0.41735	0.772662	-6.28466	OpcM	M	Opc	NEGR1	neg		0.0665639	11.9908	0.886952	0.375108	0.613035	-6.88908	OpcF	F	Opc	TMTC2	pos
-0.0435344	12.0314	-0.698265	0.485014	0.844921	-6.37427	OpcM	M	Opc	TCF12	neg		0.0659522	11.9806	1.10847	0.267664	0.509305	-6.86162	OpcF	F	Opc	ZBTB20	pos
-0.0430903	14.2357	-0.926444	0.354219	0.735272	-6.31198	OpcM	M	Opc	DLG2	neg		0.0639233	11.7599	1.02504	0.305346	0.53607	-6.92074	OpcF	F	Opc	CDH20	pos
0.0409342	11.5569	0.604043	0.545817	0.883462	-6.36677	OpcM	M	Opc	ZNF385D	pos		-0.0584438	12.944	-1.14158	0.253634	0.496399	-6.70625	OpcF	F	Opc	STXBP5L	neg
0.0407535	12.0747	0.573603	0.566239	0.886948	-6.39011	OpcM	M	Opc	PLXDC2	pos		0.0549282	12.5602	0.789136	0.430035	0.632632	-7.02637	OpcF	F	Opc	SPARCL1	pos
-0.0399499	12.5705	-0.643228	0.520078	0.879639	-6.37695	OpcM	M	Opc	FMNL2	neg		-0.0547029	12.5705	-0.869047	0.384825	0.613035	-6.95397	OpcF	F	Opc	FMNL2	neg
-0.0393086	12.8615	-0.590912	0.554582	0.883462	-6.40323	OpcM	M	Opc	RTN4	neg		0.0544955	12.2409	0.822733	0.410663	0.627296	-7.16204	OpcF	F	Opc	GRID2	pos
0.0387284	11.8112	0.600556	0.548138	0.883462	-6.37791	OpcM	M	Opc	PIP4K2A	pos		0.0540872	12.9062	1.02868	0.303634	0.53607	-6.97113	OpcF	F	Opc	SNTG1	pos
0.037907	12.4378	0.61408	0.539165	0.883462	-6.46279	OpcM	M	Opc	2021-03-01	pos		-0.0528531	12.8615	-0.774419	0.438686	0.632632	-7.01376	OpcF	F	Opc	RTN4	neg
-0.0366158	12.5038	-0.524009	0.600274	0.893886	-6.42127	OpcM	M	Opc	ASIC2	neg		0.0514669	12.8256	0.77607	0.437711	0.632632	-6.98662	OpcF	F	Opc	MAP1B	pos
0.035887	11.6574	0.54763	0.583948	0.893886	-6.39092	OpcM	M	Opc	CLDN11	pos		-0.0499415	12.8258	-0.820222	0.412092	0.627296	-7.17693	OpcF	F	Opc	NTM	neg
0.0344837	12.1483	0.513592	0.607539	0.894977	-6.41704	OpcM	M	Opc	PLCL1	pos		0.049205	11.3319	0.761257	0.446507	0.637202	-7.01179	OpcF	F	Opc	SLC1A3	pos
-0.0344131	12.9887	-0.677774	0.497917	0.852683	-6.50773	OpcM	M	Opc	ADGRL3	neg		-0.0464899	13.6956	-1.01032	0.312348	0.53607	-7.01285	OpcF	F	Opc	CSMD1	neg
-0.0342162	12.5888	-0.367176	0.713489	0.930934	-6.47675	OpcM	M	Opc	ROBO2	neg		0.0464465	12.3096	0.726378	0.46761	0.660439	-7.04503	OpcF	F	Opc	SLC44A1	pos
-0.034211	12.8045	-0.568469	0.569718	0.886948	-6.39981	OpcM	M	Opc	SNAP25	neg		0.0455144	13.9445	0.820371	0.412008	0.627296	-7.10731	OpcF	F	Opc	PTPRD	pos
0.0326764	12.4989	0.532445	0.59442	0.893886	-6.59339	OpcM	M	Opc	NPAS3	pos		-0.0450887	13.6568	-0.834072	0.404244	0.627296	-7.17202	OpcF	F	Opc	LSAMP	neg
0.031483	14.2628	0.622453	0.533647	0.883462	-6.57045	OpcM	M	Opc	CADM2	pos		-0.0442289	11.4424	-0.715232	0.474469	0.663288	-7.19007	OpcF	F	Opc	GRIK1	neg
0.0309299	12.3609	0.534833	0.592768	0.893886	-6.56697	OpcM	M	Opc	QKI	pos		-0.0433949	12.3267	-0.794434	0.426946	0.632632	-7.11739	OpcF	F	Opc	GRIK2	neg
0.0291146	12.5602	0.420222	0.674325	0.930934	-6.49104	OpcM	M	Opc	SPARCL1	pos		0.0433912	14.5682	0.914927	0.360233	0.601853	-7.10697	OpcF	F	Opc	PCDH9	pos
-0.0290084	12.7031	-0.425204	0.670689	0.930934	-6.51103	OpcM	M	Opc	LINGO1	neg		0.0412745	13.003	0.876465	0.380781	0.613035	-7.08919	OpcF	F	Opc	GPM6A	pos
-0.0289911	12.3214	-0.339276	0.734403	0.931604	-6.48514	OpcM	M	Opc	CNTN5	neg		0.0411162	13.0553	0.776825	0.437265	0.632632	-7.08552	OpcF	F	Opc	NEGR1	pos
0.0282218	11.9806	0.469853	0.638461	0.920728	-6.59082	OpcM	M	Opc	ZBTB20	pos		0.040775	12.1483	0.595647	0.551413	0.747956	-7.1133	OpcF	F	Opc	PLCL1	pos
0.0279548	13.0332	0.400688	0.688651	0.930934	-6.46424	OpcM	M	Opc	NKAIN2	pos		-0.0402386	12.6491	-0.563802	0.572891	0.755025	-7.1366	OpcF	F	Opc	PEX5L	neg
0.0272494	11.3319	0.430701	0.666687	0.930934	-6.46755	OpcM	M	Opc	SLC1A3	pos		-0.0398586	13.507	-0.875355	0.381384	0.613035	-7.13631	OpcF	F	Opc	NRXN1	neg
0.0255755	13.084	0.474225	0.635341	0.920728	-6.65007	OpcM	M	Opc	NLGN1	pos		0.0373292	12.3214	0.428258	0.668465	0.80333	-7.19328	OpcF	F	Opc	CNTN5	pos
-0.0239641	12.8256	-0.3705	0.711011	0.930934	-6.48107	OpcM	M	Opc	MAP1B	neg		0.0365183	12.4051	0.569435	0.569063	0.755025	-7.12016	OpcF	F	Opc	MAP7	pos
0.0232578	12.4051	0.370624	0.710919	0.930934	-6.47307	OpcM	M	Opc	MAP7	pos		-0.0359929	12.7897	-0.56341	0.573158	0.755025	-7.13751	OpcF	F	Opc	AUTS2	neg
-0.0231713	12.1668	-0.367376	0.71334	0.930934	-6.49151	OpcM	M	Opc	ELMO1	neg		0.0357195	12.3609	0.623733	0.532805	0.729943	-7.28887	OpcF	F	Opc	QKI	pos
0.0230336	12.4242	0.34243	0.732028	0.931604	-6.5451	OpcM	M	Opc	SPOCK1	pos		0.0338079	12.9749	0.645269	0.518755	0.717873	-7.10851	OpcF	F	Opc	CELF2	pos
-0.0226978	11.9998	-0.308362	0.757808	0.946802	-6.50903	OpcM	M	Opc	SPOCK3	neg		0.0330204	12.9029	0.463272	0.643171	0.779774	-7.17542	OpcF	F	Opc	TENM2	pos
0.0225025	11.8809	0.3456	0.729644	0.931604	-6.48115	OpcM	M	Opc	MAN2A1	pos		-0.0323943	11.6903	-0.472928	0.636266	0.779774	-7.31859	OpcF	F	Opc	SGCZ	neg
-0.0218272	13.6449	-0.404777	0.685642	0.930934	-6.645	OpcM	M	Opc	IL1RAPL1	neg		-0.0313903	12.5994	-0.538032	0.590557	0.770536	-7.3761	OpcF	F	Opc	LRRC4C	neg
0.0195489	13.0267	0.389806	0.696681	0.930934	-6.62465	OpcM	M	Opc	CTNND2	pos		-0.0292498	12.4378	-0.479663	0.631469	0.779774	-7.31016	OpcF	F	Opc	2021-03-01	neg
0.0181332	11.6361	0.287112	0.774028	0.946802	-6.57826	OpcM	M	Opc	NCKAP5	pos		-0.02773	12.2713	-0.465407	0.641642	0.779774	-7.37127	OpcF	F	Opc	PDE4B	neg
0.0177261	12.1823	0.277079	0.781721	0.94775	-6.51073	OpcM	M	Opc	CTNNA3	pos		0.027294	13.0276	0.494264	0.621121	0.779774	-7.2589	OpcF	F	Opc	ANK3	pos
-0.0172297	11.8088	-0.261411	0.793777	0.953925	-6.51169	OpcM	M	Opc	ERBB2IP	neg		-0.0271064	12.7759	-0.502328	0.615439	0.779774	-7.33362	OpcF	F	Opc	ATRNL1	neg
-0.0151464	12.8521	-0.288064	0.773298	0.946802	-6.62289	OpcM	M	Opc	CLASP2	neg		0.0265671	13.9398	0.497368	0.618931	0.779774	-7.32827	OpcF	F	Opc	MAGI2	pos
0.0145639	12.6343	0.248728	0.803572	0.957299	-6.59503	OpcM	M	Opc	SIK3	pos		0.0257009	11.7133	0.397127	0.691275	0.81642	-7.28476	OpcF	F	Opc	DOCK10	pos
0.0142547	12.8872	0.239578	0.810658	0.957416	-6.51302	OpcM	M	Opc	KCNQ5	pos		-0.0253153	11.5025	-0.370556	0.71097	0.832503	-7.38372	OpcF	F	Opc	ADARB2	neg
0.0138223	11.9195	0.207669	0.835488	0.970016	-6.51857	OpcM	M	Opc	RNF220	pos		0.0248643	11.9462	0.405549	0.685075	0.816133	-7.304	OpcF	F	Opc	PHLPP1	pos
-0.0134748	11.9462	-0.218346	0.82716	0.968555	-6.59204	OpcM	M	Opc	PHLPP1	neg		0.0222904	13.82	0.474278	0.635304	0.779774	-7.38713	OpcF	F	Opc	ADGRB3	pos
0.013176	13.507	0.292431	0.769958	0.946802	-6.7209	OpcM	M	Opc	NRXN1	pos		0.0208557	13.4307	0.338088	0.735298	0.853694	-7.46405	OpcF	F	Opc	LRP1B	pos
0.0114869	12.1058	0.191956	0.847777	0.973392	-6.56339	OpcM	M	Opc	DTNA	pos		0.0203754	11.5569	0.295087	0.767929	0.874753	-7.24641	OpcF	F	Opc	ZNF385D	pos
-0.0106963	11.7133	-0.164614	0.869248	0.983978	-6.58233	OpcM	M	Opc	DOCK10	neg		-0.0195712	12.1823	-0.298726	0.76515	0.874753	-7.24318	OpcF	F	Opc	CTNNA3	neg
0.00952973	12.7008	0.135401	0.892295	0.983978	-6.5638	OpcM	M	Opc	FRMD5	pos		-0.0190077	12.4242	-0.288987	0.772592	0.874753	-7.34717	OpcF	F	Opc	SPOCK1	neg
0.00932701	11.3434	0.185795	0.852606	0.973392	-6.74395	OpcM	M	Opc	LHFPL3	pos		0.0160729	11.9676	0.242131	0.808679	0.903782	-7.25648	OpcF	F	Opc	PRUNE2	pos
0.00895335	12.5994	0.155635	0.876321	0.983978	-6.75671	OpcM	M	Opc	LRRC4C	pos		-0.0147244	12.3785	-0.238589	0.811425	0.903782	-7.28728	OpcF	F	Opc	DLG1	neg
-0.00818291	11.9908	-0.111438	0.911269	0.983978	-6.53342	OpcM	M	Opc	TMTC2	neg		-0.0128359	11.8088	-0.190813	0.848673	0.922763	-7.26961	OpcF	F	Opc	ERBB2IP	neg
-0.00664038	12.9029	-0.0952191	0.924141	0.983978	-6.5367	OpcM	M	Opc	TENM2	neg		-0.0119885	11.9072	-0.149646	0.881045	0.935683	-7.27055	OpcF	F	Opc	GALNTL6	neg
0.00655024	12.3267	0.1176	0.906385	0.983978	-6.64126	OpcM	M	Opc	GRIK2	pos		0.0116147	12.1242	0.174734	0.861289	0.925136	-7.2815	OpcF	F	Opc	MBP	pos
0.00610264	12.7897	0.0976227	0.922232	0.983978	-6.54942	OpcM	M	Opc	AUTS2	pos		-0.0115868	12.8555	-0.199864	0.841587	0.922763	-7.26966	OpcF	F	Opc	MEF2C	neg
0.00518026	12.3785	0.0856465	0.931748	0.983978	-6.56875	OpcM	M	Opc	DLG1	pos		-0.0108174	12.687	-0.198397	0.842735	0.922763	-7.31388	OpcF	F	Opc	CCSER1	neg
-0.00392857	13.6883	-0.0778814	0.937923	0.983978	-6.54295	OpcM	M	Opc	SYT1	neg		-0.0107683	12.7434	-0.140473	0.888287	0.936118	-7.32968	OpcF	F	Opc	FTH1	neg
0.00376257	12.2046	0.0561169	0.955249	0.983978	-6.61865	OpcM	M	Opc	EDIL3	pos		-0.00965726	13.256	-0.170827	0.864361	0.925136	-7.33749	OpcF	F	Opc	ANK2	neg
0.00354277	12.4941	0.0571517	0.954425	0.983978	-6.54954	OpcM	M	Opc	TTLL7	pos		0.006157	12.1668	0.0951213	0.924219	0.966549	-7.29045	OpcF	F	Opc	ELMO1	pos
0.00330068	13.6568	0.061767	0.950749	0.983978	-6.76274	OpcM	M	Opc	LSAMP	pos		0.00385159	12.0747	0.052984	0.957745	0.986011	-7.29013	OpcF	F	Opc	PLXDC2	pos
0.00327959	12.7016	0.060001	0.952155	0.983978	-6.67356	OpcM	M	Opc	NCAM1	pos		0.00325311	14.2357	0.0697935	0.944358	0.980129	-7.49608	OpcF	F	Opc	DLG2	pos
-0.00198081	12.7988	-0.0297187	0.976292	0.988912	-6.54236	OpcM	M	Opc	IQCJ-SCHIP1	neg		0.00280631	11.6361	0.0446081	0.96442	0.986011	-7.38566	OpcF	F	Opc	NCKAP5	pos
0.00156496	12.8555	0.0274983	0.978062	0.988912	-6.5447	OpcM	M	Opc	MEF2C	pos		-0.00240254	12.5888	-0.0251884	0.979905	0.992518	-7.28214	OpcF	F	Opc	ROBO2	neg
0.00120139	11.9072	0.0153314	0.987768	0.988912	-6.54076	OpcM	M	Opc	GALNTL6	pos		-0.000645425	13.0916	-0.0116919	0.990671	0.992518	-7.3175	OpcF	F	Opc	FRMD4A	neg
-0.000970274	12.452	-0.0138969	0.988912	0.988912	-6.54293	OpcM	M	Opc	TUBA1B	neg		-0.000440501	12.6418	-0.00937773	0.992518	0.992518	-7.52094	OpcF	F	Opc	DSCAM	neg

## Sheet: Supplementary Table 6
Supplementary Table 4: Entorhinal cortex differentially expressed genes
Male Differentially Expressed Genes in the Entorhinal Cortex												Female Differentially Expressed Genes in the Entorhinal Cortex
avg_logFC	AveExpr	t	p_val	p_val_adj	B	group	Sex	cell_type	gene	dir		avg_logFC	AveExpr	t	p_val	p_val_adj	B	group	Sex	cell_type	gene	dir
3.41492	12.5908	55.3089	0	0	1345.91	AstM	M	Ast	LINGO1	pos		2.64941	12.5024	24.3177	2.17e-127	5.06e-125	279.987	AstF	F	Ast	NEAT1	pos
2.04097	11.5619	30.3367	1.78e-194	3.78e-193	433.866	AstM	M	Ast	GFAP	pos		-1.65665	12.1043	-16.2226	1.58e-58	1.22e-56	122.037	AstF	F	Ast	NRXN1	neg
1.92888	11.7666	30.964	3.37e-202	8.74e-201	451.618	AstM	M	Ast	HSPA1A	pos		1.65392	11.5619	16.4788	2.59e-60	3.02e-58	126.065	AstF	F	Ast	GFAP	pos
-1.81482	12.1043	-29.1758	1.54e-180	2.99e-179	401.819	AstM	M	Ast	NRXN1	neg		1.00249	14.7501	10.7873	5.34e-27	2.49e-25	49.9162	AstF	F	Ast	LINC00486	pos
1.64143	11.7093	23.8249	1.77e-122	1.03e-121	268.358	AstM	M	Ast	MT-ND4	pos		-0.991017	11.6181	-9.08687	1.19e-19	2.77e-18	33.2207	AstF	F	Ast	APOE	neg
-1.6406	12.0499	-21.8689	6.9e-104	2.51e-103	225.675	AstM	M	Ast	DPP10	neg		0.986075	11.698	8.33679	8.51e-17	1.24e-15	26.741	AstF	F	Ast	MT2A	pos
-1.61957	12.3817	-24.4229	1.89e-128	1.16e-127	282.121	AstM	M	Ast	NTM	neg		-0.943651	11.7854	-8.95556	3.9e-19	8.27e-18	32.0533	AstF	F	Ast	SLC1A2	neg
1.6046	12.2917	22.1769	1.02e-106	4.02e-106	232.189	AstM	M	Ast	CRYAB	pos		0.942326	11.7372	9.3438	1.1e-20	3.21e-19	35.5646	AstF	F	Ast	DTNA	pos
1.59221	11.6952	23.3289	1.25e-117	6.49e-117	257.199	AstM	M	Ast	MT-CO2	pos		0.887927	12.2618	7.68995	1.59e-14	1.86e-13	21.5992	AstF	F	Ast	WWOX	pos
1.57043	14.7501	27.5399	1.07e-161	1.47e-160	358.496	AstM	M	Ast	LINC00486	pos		0.878916	12.307	8.41257	4.49e-17	7.47e-16	27.3683	AstF	F	Ast	DST	pos
1.56242	12.5024	21.9638	9.35e-105	3.51e-104	227.687	AstM	M	Ast	NEAT1	pos		0.872153	12.0499	7.50026	6.84e-14	7.59e-13	20.1139	AstF	F	Ast	DPP10	pos
-1.55524	11.7854	-24.4962	3.43e-129	2.16e-128	283.804	AstM	M	Ast	SLC1A2	neg		-0.862107	11.6453	-8.39134	5.37e-17	8.35e-16	27.1267	AstF	F	Ast	DLC1	neg
-1.50633	11.7274	-23.3363	1.06e-117	5.63e-117	257.387	AstM	M	Ast	GPC5	neg		-0.744006	11.6827	-9.98065	2.31e-23	7.69e-22	41.2941	AstF	F	Ast	MEG3	neg
1.44788	11.4099	26.3914	4.89e-149	4.75e-148	329.293	AstM	M	Ast	DNAJB2	pos		-0.708025	12.3775	-6.49724	8.52e-11	5.67e-10	13.1904	AstF	F	Ast	ADGRB3	neg
1.43207	11.1665	26.0552	2.02e-145	1.89e-144	320.996	AstM	M	Ast	BCYRN1	pos		-0.700387	13.0632	-8.14542	4.17e-16	5.4e-15	24.9596	AstF	F	Ast	PLP1	neg
1.38774	11.3576	24.0043	2.95e-124	1.76e-123	272.338	AstM	M	Ast	MT-ATP6	pos		-0.686427	11.7666	-10.0485	1.17e-23	4.55e-22	41.9497	AstF	F	Ast	HSPA1A	neg
1.38241	12.637	23.2126	1.67e-116	8.45e-116	254.592	AstM	M	Ast	MBP	pos		-0.67764	12.5653	-6.17681	6.76e-10	3.67e-09	11.1787	AstF	F	Ast	PTGDS	neg
1.37284	11.2638	25.8858	1.29e-143	1.16e-142	316.767	AstM	M	Ast	MT-ND3	pos		-0.671722	11.1944	-11.2309	4.09e-29	2.38e-27	54.4025	AstF	F	Ast	ARHGAP24	neg
-1.36781	12.0762	-18.8277	6.76e-78	1.71e-77	166.001	AstM	M	Ast	CTNNA2	neg		-0.660387	11.5598	-8.21457	2.36e-16	3.23e-15	25.4084	AstF	F	Ast	TMSB4X	neg
1.35849	11.3897	22.9637	4.08e-114	1.9e-113	249.043	AstM	M	Ast	MT-CYB	pos		0.646069	17.7491	8.41906	4.25e-17	7.47e-16	27.2264	AstF	F	Ast	MALAT1	pos
1.34552	11.6426	19.6975	5.82e-85	1.61e-84	182.159	AstM	M	Ast	MT-CO3	pos		-0.634913	11.2471	-9.11644	9.06e-20	2.35e-18	33.1794	AstF	F	Ast	SAT1	neg
1.30291	11.2308	27.8675	2.14e-165	3.57e-164	366.773	AstM	M	Ast	MT-ND1	pos		-0.631805	13.238	-5.54401	3.02e-08	1.08e-07	7.48444	AstF	F	Ast	FTH1	neg
1.30079	11.4155	22.0159	3.11e-105	1.21e-104	228.625	AstM	M	Ast	MT-ND2	pos		-0.630938	11.809	-7.43478	1.12e-13	1.19e-12	19.4371	AstF	F	Ast	LRRC4C	neg
1.29921	11.964	23.602	2.75e-120	1.52e-119	263.182	AstM	M	Ast	SPP1	pos		-0.610241	12.2429	-5.95516	2.67e-09	1.35e-08	9.75366	AstF	F	Ast	FTL	neg
-1.29127	17.7491	-25.4883	2.04e-139	1.59e-138	307.202	AstM	M	Ast	MALAT1	neg		-0.600285	12.6403	-5.21799	1.84e-07	5.96e-07	5.73809	AstF	F	Ast	ERBB4	neg
1.28648	11.7707	18.6637	1.35e-76	3.3e-76	162.997	AstM	M	Ast	HSP90AA1	pos		-0.594124	13.5749	-5.67845	1.39e-08	5.59e-08	8.23574	AstF	F	Ast	CADM2	neg
-1.27973	11.9715	-20.8153	1.78e-94	5.6e-94	204.057	AstM	M	Ast	GPM6A	neg		0.584358	11.4229	6.08416	1.21e-09	6.26e-09	10.595	AstF	F	Ast	TRPM3	pos
1.26942	11.5399	27.6205	1.33e-162	1.93e-161	360.353	AstM	M	Ast	CNTN2	pos		0.581038	12.2098	6.14529	8.25e-10	4.37e-09	10.8389	AstF	F	Ast	ERBB2IP	pos
1.25835	11.9609	22.895	1.85e-113	8.44e-113	247.5	AstM	M	Ast	QDPR	pos		-0.576857	11.9715	-5.78216	7.57e-09	3.46e-08	8.80185	AstF	F	Ast	GPM6A	neg
1.2064	10.9908	37.9601	5.04e-297	5.87e-295	669.478	AstM	M	Ast	CHI3L1	pos		-0.548671	11.2138	-8.70023	3.77e-18	7.31e-17	29.5019	AstF	F	Ast	RBMS3	neg
-1.2001	12.7506	-18.2589	1.95e-73	4.73e-73	155.775	AstM	M	Ast	LSAMP	neg		-0.541904	11.5766	-7.0828	1.5e-12	1.39e-11	16.7535	AstF	F	Ast	ENOX1	neg
1.1965	11.5783	25.1736	3.92e-136	2.77e-135	299.503	AstM	M	Ast	CERCAM	pos		-0.53651	11.6952	-6.19702	5.95e-10	3.3e-09	10.9919	AstF	F	Ast	MT-CO2	neg
1.1862	11.6805	25.3395	7.36e-138	5.53e-137	303.468	AstM	M	Ast	APLP1	pos		0.51424	11.9488	5.27561	1.35e-07	4.48e-07	6.004	AstF	F	Ast	NRG3	pos
1.14663	11.6637	17.8012	6.09e-70	1.41e-69	147.683	AstM	M	Ast	PSAP	pos		0.504838	11.2541	6.3238	2.65e-10	1.58e-09	11.9779	AstF	F	Ast	ATP1A2	pos
1.14466	11.5609	26.5292	1.57e-150	1.59e-149	332.545	AstM	M	Ast	MOBP	pos		-0.491681	11.65	-4.5085	6.59e-06	1.57e-05	2.28623	AstF	F	Ast	CST3	neg
1.12498	12.5653	16.5824	4.83e-61	9.39e-61	127.345	AstM	M	Ast	PTGDS	pos		-0.481766	11.7274	-4.4503	8.66e-06	1.98e-05	2.02509	AstF	F	Ast	GPC5	neg
1.12368	13.0632	17.4197	4.31e-67	9.66e-67	141.171	AstM	M	Ast	PLP1	pos		-0.472419	11.2638	-6.85037	7.75e-12	6.45e-11	15.0751	AstF	F	Ast	MT-ND3	neg
1.12361	11.7137	24.5011	3.06e-129	1.98e-128	283.653	AstM	M	Ast	CLDND1	pos		-0.468141	11.3575	-7.20519	6.16e-13	5.98e-12	17.5787	AstF	F	Ast	FRMD4A	neg
1.1231	11.3829	25.8733	1.76e-143	1.52e-142	316.33	AstM	M	Ast	CCP110	pos		-0.465562	12.3817	-4.36407	1.29e-05	2.83e-05	1.64642	AstF	F	Ast	NTM	neg
1.10106	11.6984	22.4404	3.61e-109	1.5e-108	237.563	AstM	M	Ast	ABCA2	pos		0.465448	11.9435	4.40525	1.07e-05	2.37e-05	1.78171	AstF	F	Ast	DOCK4	pos
1.09735	11.3984	24.9595	6.39e-134	4.38e-133	294.359	AstM	M	Ast	SEPP1	pos		-0.463684	12.3756	-6.44184	1.23e-10	7.73e-10	12.4112	AstF	F	Ast	NLGN1	neg
-1.08568	11.53	-20.6398	5.97e-93	1.83e-92	200.528	AstM	M	Ast	ADGRV1	neg		-0.463669	11.0945	-7.78364	7.66e-15	9.39e-14	21.8389	AstF	F	Ast	TMSB10	neg
-1.08439	12.9659	-16.2369	1.25e-58	2.38e-58	121.799	AstM	M	Ast	PPP2R2B	neg		-0.445054	11.5861	-6.30757	2.94e-10	1.71e-09	11.4869	AstF	F	Ast	KCNIP4	neg
1.06689	11.6614	22.2586	1.78e-107	7.15e-107	233.661	AstM	M	Ast	LAMP2	pos		-0.439395	11.4109	-6.66654	2.74e-11	1.93e-10	13.8123	AstF	F	Ast	ATP1B1	neg
1.06127	11.14	27.6488	6.36e-163	9.88e-162	361.036	AstM	M	Ast	HSPA1B	pos		-0.438625	12.1781	-5.43955	5.45e-08	1.9e-07	6.62591	AstF	F	Ast	DNM3	neg
1.0439	11.2659	26.8004	1.72e-153	1.91e-152	339.297	AstM	M	Ast	ANLN	pos		-0.435777	11.312	-5.71018	1.16e-08	4.99e-08	7.99423	AstF	F	Ast	MT-CO1	neg
1.03685	12.2881	21.1384	2.57e-97	8.67e-97	210.356	AstM	M	Ast	EDIL3	pos		-0.424655	11.0898	-6.91601	4.89e-12	4.22e-11	15.563	AstF	F	Ast	PDK4	neg
-1.02763	11.8883	-16.6336	2.1e-61	4.15e-61	128.141	AstM	M	Ast	RORA	neg		-0.412486	11.7205	-4.19508	2.75e-05	5.82e-05	0.80048	AstF	F	Ast	GLUL	neg
1.02121	11.8504	22.3959	9.4e-109	3.84e-108	236.547	AstM	M	Ast	CLDN11	pos		-0.408421	11.4511	-6.80066	1.09e-11	8.49e-11	14.7061	AstF	F	Ast	OPCML	neg
1.00938	11.4646	19.6969	5.88e-85	1.61e-84	181.965	AstM	M	Ast	SEPW1	pos		-0.4045	12.0334	-5.21112	1.91e-07	6.1e-07	5.28523	AstF	F	Ast	NRXN3	neg
0.967675	11.2182	23.1995	2.23e-116	1.08e-115	254.005	AstM	M	Ast	COLGALT2	pos		-0.403596	11.9651	-3.83782	0.000124804	0.000234511	-0.529636	AstF	F	Ast	ADGRL3	neg
-0.964978	12.1198	-14.4779	4.37e-47	7.44e-47	95.3494	AstM	M	Ast	CTNND2	neg		0.400185	12.5908	3.99647	6.47e-05	0.000126679	0.0694187	AstF	F	Ast	LINGO1	pos
0.963257	11.7461	19.7519	2.05e-85	5.77e-85	182.957	AstM	M	Ast	APOD	pos		-0.394593	11.3897	-5.09073	3.62e-07	1.13e-06	4.70028	AstF	F	Ast	MT-CYB	neg
0.955402	11.312	19.0651	8.54e-80	2.21e-79	170.038	AstM	M	Ast	MT-CO1	pos		-0.39374	11.6025	-5.83965	5.37e-09	2.61e-08	8.68838	AstF	F	Ast	CSMD1	neg
0.948243	11.8328	21.3195	6.31e-99	2.16e-98	213.959	AstM	M	Ast	SHTN1	pos		-0.391372	11.3449	-7.24024	4.77e-13	4.83e-12	17.7535	AstF	F	Ast	PCDH15	neg
-0.944452	12.0277	-13.9815	4.67e-44	7.45e-44	88.3979	AstM	M	Ast	MIR99AHG	neg		-0.388599	11.7505	-5.74521	9.42e-09	4.22e-08	8.15398	AstF	F	Ast	CNP	neg
-0.941256	12.8193	-14.1583	4e-45	6.56e-45	90.8666	AstM	M	Ast	NPAS3	neg		-0.378642	11.4761	-5.80489	6.61e-09	3.14e-08	8.44918	AstF	F	Ast	GRID2	neg
0.933236	11.2473	21.3754	2e-99	6.95e-99	215.04	AstM	M	Ast	RPS19	pos		-0.378439	11.6099	-4.57386	4.84e-06	1.19e-05	2.4253	AstF	F	Ast	FAM155A	neg
0.928967	11.4121	22.7125	9.96e-112	4.3e-111	243.316	AstM	M	Ast	SLCO1A2	pos		-0.376056	12.0974	-5.63601	1.78e-08	6.92e-08	7.51009	AstF	F	Ast	SLC24A2	neg
0.927789	11.9651	20.18	5.22e-89	1.56e-88	191.194	AstM	M	Ast	TTLL7	pos		-0.370724	11.9124	-5.73648	9.91e-09	4.36e-08	8.06957	AstF	F	Ast	ELMO1	neg
0.923551	11.7505	19.6362	1.87e-84	5.07e-84	180.753	AstM	M	Ast	CNP	pos		-0.367451	11.3871	-6.38722	1.76e-10	1.08e-09	11.9574	AstF	F	Ast	LHFPL3	neg
0.920429	11.3716	20.8726	5.62e-95	1.79e-94	204.853	AstM	M	Ast	RGCC	pos		-0.366616	11.3378	-6.82753	9.08e-12	7.29e-11	14.8564	AstF	F	Ast	SNTG1	neg
-0.912616	12.6403	-12.6603	1.73e-36	2.61e-36	71.1038	AstM	M	Ast	ERBB4	neg		-0.364912	12.0184	-4.1765	2.98e-05	6.26e-05	0.630365	AstF	F	Ast	NCKAP5	neg
0.907813	11.5024	21.0438	1.76e-96	5.85e-96	208.293	AstM	M	Ast	CNDP1	pos		-0.362004	14.4532	-3.92151	8.85e-05	0.000167668	-0.20884	AstF	F	Ast	PCDH9	neg
0.903328	11.1134	26.8313	7.87e-154	9.17e-153	340.025	AstM	M	Ast	LRP2	pos		-0.359785	11.181	-5.86534	4.61e-09	2.28e-08	8.88873	AstF	F	Ast	SFMBT2	neg
0.895944	11.6631	19.9017	1.16e-86	3.29e-86	185.774	AstM	M	Ast	TMEM165	pos		-0.358549	11.4541	-5.28575	1.28e-07	4.37e-07	5.5959	AstF	F	Ast	ADARB2	neg
-0.893062	13.0185	-14.1876	2.65e-45	4.39e-45	91.2508	AstM	M	Ast	MAGI2	neg		-0.357124	11.6426	-4.29374	1.77e-05	3.86e-05	0.992004	AstF	F	Ast	MT-CO3	neg
0.888492	11.7012	15.3391	1.4e-52	2.46e-52	107.786	AstM	M	Ast	GPRC5B	pos		-0.353565	13.2342	-4.80516	1.57e-06	4.34e-06	3.32633	AstF	F	Ast	IL1RAPL1	neg
0.877494	11.0945	23.3995	2.59e-118	1.4e-117	258.409	AstM	M	Ast	TMSB10	pos		-0.3479	11.9609	-4.82992	1.38e-06	3.98e-06	3.36681	AstF	F	Ast	QDPR	neg
-0.877196	12.3775	-13.2036	1.63e-39	2.5e-39	77.9923	AstM	M	Ast	ADGRB3	neg		-0.345007	11.7189	-4.75362	2.02e-06	5.42e-06	3.01554	AstF	F	Ast	ALCAM	neg
0.876996	11.0409	26.8592	3.89e-154	4.77e-153	340.729	AstM	M	Ast	DYSF	pos		-0.343669	11.5783	-5.28247	1.3e-07	4.38e-07	5.57237	AstF	F	Ast	CERCAM	neg
0.87088	11.4109	20.0411	7.79e-88	2.24e-87	188.432	AstM	M	Ast	ATP1B1	pos		-0.340191	11.7574	-4.79434	1.65e-06	4.48e-06	3.18907	AstF	F	Ast	APP	neg
0.859296	10.9318	36.6359	6.79e-278	3.96e-276	625.368	AstM	M	Ast	CLDN5	pos		-0.332129	11.2308	-4.94869	7.58e-07	2.26e-06	3.91222	AstF	F	Ast	MT-ND1	neg
0.848508	11.0998	22.7649	3.18e-112	1.4e-111	244.425	AstM	M	Ast	S100A6	pos		-0.327602	11.4144	-4.6801	2.9e-06	7.43e-06	2.61627	AstF	F	Ast	PRKACB	neg
0.846822	12.0974	18.205	5.07e-73	1.22e-72	154.482	AstM	M	Ast	SLC24A2	pos		-0.326759	11.5609	-5.23844	1.65e-07	5.41e-07	5.32855	AstF	F	Ast	MOBP	neg
0.846081	11.3231	21.4098	9.82e-100	3.47e-99	215.743	AstM	M	Ast	RAPGEF5	pos		-0.320908	11.4247	-5.44536	5.28e-08	1.86e-07	6.4453	AstF	F	Ast	DSCAM	neg
0.846058	10.9364	35.6816	1.93e-264	8.99e-263	594.414	AstM	M	Ast	FLT1	pos		-0.319147	11.7377	-3.48798	0.000488516	0.000830834	-1.98414	AstF	F	Ast	NDRG2	neg
0.84461	10.9273	36.903	1.04e-281	8.06e-280	634.144	AstM	M	Ast	SERPINE1	pos		-0.316532	11.7258	-4.72879	2.29e-06	5.92e-06	2.81597	AstF	F	Ast	PLCL1	neg
0.838361	11.2089	20.8763	5.21e-95	1.69e-94	204.873	AstM	M	Ast	ZDHHC20	pos		0.316477	11.0845	4.74103	2.15e-06	5.63e-06	3.17987	AstF	F	Ast	HES1	pos
0.830551	11.6827	16.5083	1.61e-60	3.1e-60	125.835	AstM	M	Ast	MEG3	pos		-0.315804	11.2004	-5.55833	2.78e-08	1.01e-07	7.0885	AstF	F	Ast	MEF2C	neg
0.828656	10.9314	35.1815	1.67e-257	6.47e-256	578.455	AstM	M	Ast	CCL3	pos		0.312212	11.6587	3.05033	0.00229114	0.00353534	-3.28367	AstF	F	Ast	MAML2	pos
0.827006	11.3939	18.9122	1.44e-78	3.67e-78	167.165	AstM	M	Ast	HIP1	pos		-0.305435	11.14	-5.66419	1.51e-08	5.98e-08	7.61513	AstF	F	Ast	HSPA1B	neg
0.822474	10.9429	34.3916	1.04e-246	3.48e-245	553.618	AstM	M	Ast	ARHGAP25	pos		-0.30531	11.3576	-4.1646	3.14e-05	6.48e-05	0.382593	AstF	F	Ast	MT-ATP6	neg
0.820541	10.9863	27.3177	3.28e-159	4.24e-158	352.384	AstM	M	Ast	LINC01099	pos		-0.305305	11.8271	-3.9806	6.92e-05	0.000133189	-0.376437	AstF	F	Ast	CNTNAP2	neg
0.819229	11.8069	18.6733	1.13e-76	2.8e-76	162.831	AstM	M	Ast	PRUNE2	pos		-0.304169	11.3399	-4.14112	3.48e-05	7.11e-05	0.297142	AstF	F	Ast	FOXP1	neg
0.816602	11.7475	17.2159	1.36e-65	2.91e-65	137.426	AstM	M	Ast	SGK1	pos		0.303884	12.2046	2.82661	0.00471249	0.0069937	-3.87318	AstF	F	Ast	ANK2	pos
0.816179	11.1702	21.0239	2.64e-96	8.65e-96	207.837	AstM	M	Ast	LAMA2	pos		-0.30286	11.4222	-4.58476	4.59e-06	1.14e-05	2.17199	AstF	F	Ast	RBFOX1	neg
0.813705	11.8532	17.0845	1.23e-64	2.59e-64	135.255	AstM	M	Ast	SPOCK1	pos		-0.302794	11.6805	-4.59491	4.38e-06	1.1e-05	2.20896	AstF	F	Ast	APLP1	neg
0.811849	11.0283	25.5922	1.65e-140	1.38e-139	309.39	AstM	M	Ast	CLCN4	pos		-0.300952	11.9651	-4.49539	7.01e-06	1.63e-05	1.76562	AstF	F	Ast	TTLL7	neg
0.807748	10.9702	28.4087	1.38e-171	2.47e-170	380.847	AstM	M	Ast	NAMPT	pos		-0.300006	11.1988	-5.06002	4.26e-07	1.31e-06	4.43602	AstF	F	Ast	CNTN5	neg
0.791859	10.9749	30.7423	1.88e-199	4.37e-198	444.924	AstM	M	Ast	SRGN	pos		-0.299301	11.3231	-5.02369	5.15e-07	1.56e-06	4.21353	AstF	F	Ast	RAPGEF5	neg
0.791172	11.0805	21.9675	8.64e-105	3.3e-104	227.323	AstM	M	Ast	TMEM123	pos		-0.294129	11.7461	-4.24533	2.2e-05	4.75e-05	0.670876	AstF	F	Ast	APOD	neg
0.789459	11.0099	25.2734	3.6e-137	2.62e-136	301.717	AstM	M	Ast	FBXO32	pos		-0.293697	11.5362	-4.61993	3.88e-06	9.83e-06	2.27149	AstF	F	Ast	ANO4	neg
0.788586	11.2564	20.4454	2.83e-91	8.57e-91	196.297	AstM	M	Ast	LINC01170	pos		-0.292247	11.2027	-5.10253	3.41e-07	1.07e-06	4.61446	AstF	F	Ast	SYT1	neg
0.787904	11.1148	21.8969	3.83e-104	1.42e-103	225.828	AstM	M	Ast	DUBR	pos		-0.291207	12.2881	-4.42743	9.62e-06	2.16e-05	1.4678	AstF	F	Ast	EDIL3	neg
0.78642	11.0884	21.4405	5.22e-100	1.87e-99	216.338	AstM	M	Ast	PWWP2A	pos		-0.289946	12.1967	-4.45633	8.42e-06	1.94e-05	1.57893	AstF	F	Ast	ANK3	neg
0.786041	12.0383	17.0117	4.15e-64	8.63e-64	134.039	AstM	M	Ast	2021-03-01	pos		-0.287963	11.5981	-4.52428	6.12e-06	1.47e-05	1.84871	AstF	F	Ast	TMEFF2	neg
0.784826	10.9517	31.4273	5.49e-208	1.6e-206	464.552	AstM	M	Ast	CEMIP	pos		-0.287288	11.4364	-4.86277	1.17e-06	3.42e-06	3.44903	AstF	F	Ast	FGF14	neg
0.784672	11.9176	17.1145	7.46e-65	1.58e-64	135.727	AstM	M	Ast	DOCK10	pos		-0.287133	11.0409	-5.69309	1.28e-08	5.23e-08	7.75345	AstF	F	Ast	DYSF	neg
0.783159	10.9966	26.6413	9.44e-152	1e-150	335.232	AstM	M	Ast	IFIT3	pos		-0.283089	12.5628	-2.68975	0.00716088	0.0104936	-4.25347	AstF	F	Ast	GPM6B	neg
0.775243	11.0915	23.2081	1.85e-116	9.15e-116	254.125	AstM	M	Ast	RALYL	pos		-0.281208	11.9935	-3.54912	0.000388077	0.000674791	-1.92261	AstF	F	Ast	NKAIN2	neg
0.77454	11.5727	17.8074	5.47e-70	1.27e-69	147.46	AstM	M	Ast	DPYD	pos		0.279542	11.723	2.39885	0.0164627	0.0228322	-4.97234	AstF	F	Ast	CLU	pos
0.769819	11.7377	11.2375	3.8e-29	5.26e-29	54.2817	AstM	M	Ast	NDRG2	pos		-0.27728	11.7895	-3.2333	0.00122717	0.00198563	-2.88308	AstF	F	Ast	MAP4K4	neg
0.764154	11.7258	16.959	9.95e-64	2.03e-63	133.118	AstM	M	Ast	PLCL1	pos		-0.275848	11.6025	-3.83338	0.000127075	0.000236867	-0.915958	AstF	F	Ast	NOVA1	neg
0.763488	11.8372	15.7725	1.85e-55	3.37e-55	114.236	AstM	M	Ast	MAP7	pos		-0.274869	11.4155	-3.6186	0.000297478	0.000529102	-1.72803	AstF	F	Ast	MT-ND2	neg
0.762768	11.9124	17.3062	2.96e-66	6.39e-66	138.923	AstM	M	Ast	ELMO1	pos		-0.274059	11.3984	-4.235	2.3e-05	4.92e-05	0.604811	AstF	F	Ast	SEPP1	neg
0.757054	11.9531	16.164	4e-58	7.51e-58	120.295	AstM	M	Ast	PEX5L	pos		-0.273281	10.9749	-6.76713	1.38e-11	1.04e-10	14.4144	AstF	F	Ast	SRGN	neg
0.753844	12.0776	15.432	3.44e-53	6.12e-53	109.024	AstM	M	Ast	RNF220	pos		-0.27327	10.9517	-6.95681	3.67e-12	3.29e-11	15.7134	AstF	F	Ast	CEMIP	neg
0.752407	11.7574	15.5813	3.53e-54	6.32e-54	111.283	AstM	M	Ast	APP	pos		-0.271397	11.4121	-4.54965	5.43e-06	1.32e-05	1.93403	AstF	F	Ast	SLCO1A2	neg
-0.751444	13.238	-10.4764	1.45e-25	1.95e-25	46.1481	AstM	M	Ast	FTH1	neg		-0.270556	11.1586	-5.79986	6.81e-09	3.18e-08	8.36402	AstF	F	Ast	NXPH1	neg
0.749539	11.0412	25.5305	7.38e-140	5.93e-139	307.894	AstM	M	Ast	CD74	pos		-0.269575	11.7473	-3.4766	0.000509714	0.000860604	-2.15754	AstF	F	Ast	AKAP6	neg
0.749278	11.2027	20.1297	1.39e-88	4.11e-88	190.11	AstM	M	Ast	SYT1	pos		-0.269523	11.7093	-2.97401	0.00294547	0.00445647	-3.69479	AstF	F	Ast	MT-ND4	neg
0.747541	11.0967	22.4913	1.2e-109	5.1e-109	238.464	AstM	M	Ast	ERC2	pos		-0.267311	12.0765	-3.26644	0.0010923	0.0017923	-2.78914	AstF	F	Ast	2021-09-07	neg
0.742683	11.5981	17.4166	4.54e-67	1.01e-66	140.756	AstM	M	Ast	TMEFF2	pos		-0.266796	10.9863	-5.70024	1.23e-08	5.16e-08	7.78941	AstF	F	Ast	LINC01099	neg
0.740701	11.0473	24.6917	3.54e-131	2.36e-130	287.937	AstM	M	Ast	GALNTL6	pos		-0.264819	12.1299	-3.79931	0.000145856	0.000265503	-1.07844	AstF	F	Ast	PIP4K2A	neg
0.740063	11.5373	16.1	1.1e-57	2.04e-57	119.28	AstM	M	Ast	GAB1	pos		-0.264319	11.9531	-3.80969	0.000139872	0.000256616	-1.0679	AstF	F	Ast	PEX5L	neg
0.739877	12.153	16.688	8.66e-62	1.74e-61	128.678	AstM	M	Ast	ST18	pos		-0.262358	11.2081	-4.93042	8.32e-07	2.45e-06	3.73212	AstF	F	Ast	GRIK1	neg
0.739446	11.9451	16.643	1.8e-61	3.59e-61	127.945	AstM	M	Ast	SPOCK3	pos		-0.262246	11.3716	-4.00171	6.33e-05	0.000124957	-0.359779	AstF	F	Ast	RGCC	neg
-0.72614	11.9488	-11.9936	6.06e-33	8.82e-33	62.9536	AstM	M	Ast	NRG3	neg		-0.262172	11.0412	-5.60908	2.08e-08	7.95e-08	7.30186	AstF	F	Ast	CD74	neg
0.721179	11.0137	23.8204	1.96e-122	1.11e-121	267.901	AstM	M	Ast	VIM	pos		-0.261778	10.9966	-5.57618	2.51e-08	9.3e-08	7.11613	AstF	F	Ast	IFIT3	neg
-0.718967	11.6181	-11.3944	6.47e-30	9.14e-30	55.981	AstM	M	Ast	APOE	neg		-0.259273	12.3844	-3.55922	0.000373467	0.000654269	-1.90939	AstF	F	Ast	PTPRD	neg
0.718955	11.4557	16.964	9.17e-64	1.89e-63	133.182	AstM	M	Ast	SH3D19	pos		-0.258221	11.1089	-4.74733	2.09e-06	5.52e-06	2.92236	AstF	F	Ast	CACNA1C	neg
0.718156	11.3449	20.7581	5.61e-94	1.74e-93	202.485	AstM	M	Ast	PCDH15	pos		-0.257798	12.637	-3.62849	0.000286328	0.000513187	-1.68055	AstF	F	Ast	MBP	neg
0.716779	11.5259	17.4581	2.24e-67	5.07e-67	141.449	AstM	M	Ast	KCNH8	pos		-0.256965	11.2659	-4.43971	9.09e-06	2.06e-05	1.44212	AstF	F	Ast	ANLN	neg
0.71316	11.0207	22.8246	8.63e-113	3.87e-112	245.692	AstM	M	Ast	OLMALINC	pos		-0.25614	11.8328	-3.82688	0.000130471	0.000241267	-0.994632	AstF	F	Ast	SHTN1	neg
0.710624	11.6167	15.354	1.12e-52	1.98e-52	107.8	AstM	M	Ast	DIP2B	pos		-0.25597	10.9702	-5.69817	1.24e-08	5.16e-08	7.79723	AstF	F	Ast	NAMPT	neg
0.709668	11.7624	15.1506	2.37e-51	4.13e-51	104.778	AstM	M	Ast	PTPRK	pos		-0.255028	13.0185	-2.45298	0.0141829	0.0199073	-4.83259	AstF	F	Ast	MAGI2	neg
0.709604	11.1988	19.3994	1.66e-82	4.44e-82	176.143	AstM	M	Ast	CNTN5	pos		-0.251795	11.0967	-4.81649	1.48e-06	4.2e-06	3.18315	AstF	F	Ast	ERC2	neg
0.709418	11.4541	16.1223	7.75e-58	1.44e-57	119.566	AstM	M	Ast	ADARB2	pos		-0.248037	11.5727	-3.78292	0.000155794	0.000281395	-1.21053	AstF	F	Ast	DPYD	neg
0.708732	11.5362	16.4939	2.03e-60	3.88e-60	125.494	AstM	M	Ast	ANO4	pos		-0.246461	11.5259	-4.01771	5.91e-05	0.000117784	-0.321863	AstF	F	Ast	KCNH8	neg
0.703117	11.3378	20.0994	2.51e-88	7.31e-88	189.514	AstM	M	Ast	SNTG1	pos		-0.242396	10.9314	-6.57128	5.21e-11	3.57e-10	13.108	AstF	F	Ast	CCL3	neg
0.700934	11.3871	18.6869	8.84e-77	2.21e-76	162.998	AstM	M	Ast	LHFPL3	pos		-0.240496	10.9273	-6.69815	2.21e-11	1.61e-10	13.9465	AstF	F	Ast	SERPINE1	neg
-0.696596	12.5279	-10.4586	1.75e-25	2.34e-25	45.9508	AstM	M	Ast	ZBTB20	neg		-0.237021	10.9318	-6.4691	1.03e-10	6.64e-10	12.4456	AstF	F	Ast	CLDN5	neg
0.691014	11.1586	22.9756	3.15e-114	1.5e-113	248.986	AstM	M	Ast	NXPH1	pos		-0.235961	11.1134	-4.50057	6.84e-06	1.61e-05	1.70009	AstF	F	Ast	LRP2	neg
0.688375	11.2004	19.2296	4e-81	1.05e-80	173.001	AstM	M	Ast	MEF2C	pos		-0.233982	10.9429	-6.22619	4.95e-10	2.81e-09	10.9134	AstF	F	Ast	ARHGAP25	neg
0.685742	11.4511	17.9799	2.7e-71	6.41e-71	150.417	AstM	M	Ast	OPCML	pos		-0.232066	11.2564	-3.98235	6.87e-05	0.000133189	-0.476143	AstF	F	Ast	LINC01170	neg
0.680698	12.1299	14.0507	1.79e-44	2.9e-44	89.0571	AstM	M	Ast	PIP4K2A	pos		-0.228755	12.1436	-2.2574	0.0240017	0.0321402	-5.38215	AstF	F	Ast	FMNL2	neg
0.671938	11.5598	13.1318	4.16e-39	6.34e-39	76.7585	AstM	M	Ast	TMSB4X	pos		-0.228634	11.0473	-4.8004	1.6e-06	4.4e-06	3.10141	AstF	F	Ast	GALNTL6	neg
0.666475	12.0472	14.8561	1.84e-49	3.18e-49	100.441	AstM	M	Ast	TMEM144	pos		-0.226743	10.9908	-4.80547	1.56e-06	4.34e-06	3.17213	AstF	F	Ast	CHI3L1	neg
0.664832	11.1109	17.9419	5.24e-71	1.23e-70	149.741	AstM	M	Ast	MAP3K2	pos		-0.226676	11.1608	-3.9657	7.36e-05	0.000140616	-0.508793	AstF	F	Ast	ROBO2	neg
0.663656	12.4721	14.0347	2.24e-44	3.59e-44	88.8013	AstM	M	Ast	CTNNA3	pos		0.226037	11.0137	4.08436	4.45e-05	8.94e-05	0.130265	AstF	F	Ast	VIM	pos
0.65993	11.1609	16.7685	2.31e-62	4.69e-62	129.926	AstM	M	Ast	KIF2A	pos		-0.224762	11.2089	-3.6095	0.000308109	0.000543858	-1.86681	AstF	F	Ast	ZDHHC20	neg
0.655532	11.2081	19.2368	3.5e-81	9.28e-81	173.08	AstM	M	Ast	GRIK1	pos		-0.221779	11.874	-2.93175	0.00337728	0.00507682	-3.91794	AstF	F	Ast	RTN4	neg
0.655323	11.519	13.2661	7.19e-40	1.12e-39	78.481	AstM	M	Ast	B2M	pos		-0.21736	12.2917	-2.18535	0.0288837	0.0382381	-5.63164	AstF	F	Ast	CRYAB	neg
-0.644171	12.6433	-9.34824	1.06e-20	1.34e-20	35.0619	AstM	M	Ast	LRP1B	neg		-0.216429	12.0472	-3.1464	0.00165718	0.00262669	-3.32589	AstF	F	Ast	TMEM144	neg
0.643382	12.1967	14.2901	6.29e-46	1.05e-45	92.3385	AstM	M	Ast	ANK3	pos		-0.216198	11.9176	-3.22395	0.00126791	0.0020374	-3.1433	AstF	F	Ast	DOCK10	neg
0.64329	11.2013	15.9588	1.02e-56	1.87e-56	116.988	AstM	M	Ast	NAIP	pos		-0.21521	11.0915	-4.10482	4.07e-05	8.26e-05	0.0137133	AstF	F	Ast	RALYL	neg
-0.637256	13.5749	-9.77622	1.75e-22	2.28e-22	39.1136	AstM	M	Ast	CADM2	neg		-0.213756	11.5373	-3.06072	0.00221319	0.00343783	-3.61651	AstF	F	Ast	GAB1	neg
0.633268	11.0898	17.358	1.23e-66	2.7e-66	139.727	AstM	M	Ast	PDK4	pos		-0.212241	11.7475	-2.97762	0.00291109	0.00445647	-3.87573	AstF	F	Ast	SGK1	neg
0.62283	12.2098	9.88673	5.88e-23	7.74e-23	40.109	AstM	M	Ast	ERBB2IP	pos		-0.209475	11.5399	-3.38027	0.000726567	0.00121791	-2.66917	AstF	F	Ast	CNTN2	neg
-0.621238	11.8991	-8.85722	9.42e-19	1.17e-18	30.6017	AstM	M	Ast	SLC1A3	neg		-0.209033	11.7707	-2.65498	0.00794222	0.0114231	-4.71016	AstF	F	Ast	HSP90AA1	neg
0.620885	11.3084	14.4008	1.31e-46	2.21e-46	93.847	AstM	M	Ast	MEF2A	pos		-0.208838	10.9364	-5.60146	2.17e-08	8.17e-08	7.23196	AstF	F	Ast	FLT1	neg
0.620793	11.8998	9.39732	6.66e-21	8.53e-21	35.4859	AstM	M	Ast	DDX17	pos		0.208324	11.0998	3.3398	0.000841063	0.00139977	-2.72793	AstF	F	Ast	S100A6	pos
0.616988	11.347	14.3228	3.96e-46	6.64e-46	92.7444	AstM	M	Ast	ANKRD44	pos		-0.20817	11.0283	-4.17268	3.03e-05	6.31e-05	0.285578	AstF	F	Ast	CLCN4	neg
0.615687	11.4247	16.622	2.54e-61	4.97e-61	127.525	AstM	M	Ast	DSCAM	pos		0.207105	11.8998	2.17549	0.0296139	0.0389833	-5.61181	AstF	F	Ast	DDX17	pos
0.612882	11.4144	13.216	1.39e-39	2.15e-39	77.7849	AstM	M	Ast	PRKACB	pos		-0.206803	12.0383	-3.13407	0.00172839	0.00270833	-3.42942	AstF	F	Ast	2021-03-01	neg
0.608568	11.1089	17.5962	2.11e-68	4.81e-68	143.808	AstM	M	Ast	CACNA1C	pos		-0.206211	11.8504	-2.97464	0.00293947	0.00445647	-3.86783	AstF	F	Ast	CLDN11	neg
0.606797	11.7265	12.0866	1.99e-33	2.94e-33	63.7882	AstM	M	Ast	ARHGAP21	pos		-0.206049	11.3829	-3.23626	0.00121451	0.00197889	-3.1289	AstF	F	Ast	CCP110	neg
0.598943	11.2378	14.6048	7.08e-48	1.21e-47	96.7387	AstM	M	Ast	ZFPM2	pos		-0.198862	11.7137	-3.13347	0.00173193	0.00270833	-3.45156	AstF	F	Ast	CLDND1	neg
0.595383	11.874	11.8981	1.88e-32	2.71e-32	61.5677	AstM	M	Ast	RTN4	pos		-0.197563	12.0369	-2.40473	0.0162001	0.0226025	-5.25306	AstF	F	Ast	TCF12	neg
0.593768	11.161	17.3186	2.4e-66	5.22e-66	139.061	AstM	M	Ast	GPC6	pos		-0.196915	11.1148	-3.51387	0.00044334	0.000765172	-2.2336	AstF	F	Ast	DUBR	neg
0.592618	11.9935	11.5542	1.04e-30	1.48e-30	57.5602	AstM	M	Ast	NKAIN2	pos		-0.190892	11.0805	-3.3238	0.00089079	0.00147201	-2.84912	AstF	F	Ast	TMEM123	neg
0.584368	11.4222	14.1293	6e-45	9.77e-45	90.0114	AstM	M	Ast	RBFOX1	pos		0.187117	12.0277	1.69022	0.0910123	0.114626	-6.41817	AstF	F	Ast	MIR99AHG	pos
0.581973	11.5861	12.4802	1.63e-35	2.45e-35	68.4238	AstM	M	Ast	KCNIP4	pos		-0.185902	11.4646	-2.65927	0.00784187	0.0113488	-4.77398	AstF	F	Ast	SEPW1	neg
0.578305	12.3844	11.8499	3.33e-32	4.76e-32	60.9911	AstM	M	Ast	PTPRD	pos		-0.185372	11.6631	-2.69812	0.0069835	0.0102985	-4.67701	AstF	F	Ast	TMEM165	neg
0.577034	11.5915	11.9768	7.4e-33	1.07e-32	62.4353	AstM	M	Ast	MAP4K5	pos		-0.185187	11.2473	-2.66381	0.00773689	0.0112668	-4.78017	AstF	F	Ast	RPS19	neg
0.570839	11.1608	15.7448	2.84e-55	5.14e-55	113.65	AstM	M	Ast	ROBO2	pos		-0.184664	12.7506	-1.81847	0.0690193	0.088848	-6.24095	AstF	F	Ast	LSAMP	neg
0.569437	11.8327	12.0072	5.15e-33	7.55e-33	62.8027	AstM	M	Ast	AGAP1	pos		-0.178737	11.8503	-2.10403	0.0353978	0.0463354	-5.89513	AstF	F	Ast	ARAP2	neg
0.564212	11.2324	13.4889	3.76e-41	5.96e-41	81.3099	AstM	M	Ast	GTDC1	pos		-0.176536	12.189	-2.00487	0.0450007	0.0585763	-6.04789	AstF	F	Ast	PHLPP1	neg
0.562237	12.3756	11.3388	1.21e-29	1.7e-29	55.111	AstM	M	Ast	NLGN1	pos		-0.175564	11.0207	-3.50564	0.000457259	0.000783393	-2.23988	AstF	F	Ast	OLMALINC	neg
-0.56207	12.2618	-8.26463	1.56e-16	1.9e-16	25.5166	AstM	M	Ast	WWOX	neg		-0.175049	11.1702	-2.92577	0.0034428	0.00514213	-4.11869	AstF	F	Ast	LAMA2	neg
0.556336	11.5506	12.2729	2.09e-34	3.1e-34	65.8983	AstM	M	Ast	LRRTM4	pos		-0.173222	11.8542	-2.36256	0.018166	0.0246086	-5.47242	AstF	F	Ast	DLG1	neg
0.545925	12.2429	10.5524	6.52e-26	8.88e-26	46.6424	AstM	M	Ast	FRMD5	pos		-0.170463	11.3939	-2.53667	0.0112044	0.0159185	-5.11722	AstF	F	Ast	HIP1	neg
0.532452	11.7895	9.40232	6.35e-21	8.18e-21	35.36	AstM	M	Ast	MAP4K4	pos		0.168736	12.1198	1.57641	0.114958	0.143237	-6.60876	AstF	F	Ast	CTNND2	pos
0.528142	11.4761	12.2925	1.64e-34	2.46e-34	66.1215	AstM	M	Ast	GRID2	pos		-0.167209	11.1609	-2.60907	0.00909062	0.0129946	-4.91488	AstF	F	Ast	KIF2A	neg
0.512996	13.2342	10.1752	3.25e-24	4.3e-24	42.8038	AstM	M	Ast	IL1RAPL1	pos		-0.161859	11.2324	-2.39287	0.0167332	0.0230701	-5.45403	AstF	F	Ast	GTDC1	neg
-0.510847	14.4532	-8.77933	1.88e-18	2.33e-18	29.9082	AstM	M	Ast	PCDH9	neg		-0.159712	11.6614	-2.2991	0.0215174	0.0289801	-5.63927	AstF	F	Ast	LAMP2	neg
0.506323	11.4364	13.3315	3.04e-40	4.78e-40	79.2294	AstM	M	Ast	FGF14	pos		-0.157861	11.4557	-2.37332	0.0176455	0.0241847	-5.49738	AstF	F	Ast	SH3D19	neg
0.501424	11.2936	13.208	1.54e-39	2.38e-39	77.6252	AstM	M	Ast	KCND2	pos		-0.156202	11.0099	-3.19031	0.00142507	0.00227426	-3.32933	AstF	F	Ast	FBXO32	neg
-0.490408	11.6099	-10.6023	3.85e-26	5.27e-26	47.1801	AstM	M	Ast	FAM155A	neg		0.154865	12.8632	1.43487	0.151353	0.183673	-6.8446	AstF	F	Ast	NCAM2	pos
0.487699	11.8271	9.37569	8.17e-21	1.04e-20	34.9563	AstM	M	Ast	CNTNAP2	pos		-0.153734	11.2378	-2.369	0.017853	0.024326	-5.50959	AstF	F	Ast	ZFPM2	neg
0.483943	12.1253	9.08471	1.21e-19	1.52e-19	32.4237	AstM	M	Ast	CLASP2	pos		0.150622	11.8883	1.46849	0.141999	0.174135	-6.77361	AstF	F	Ast	RORA	pos
0.482139	11.6025	11.1458	1.06e-28	1.46e-28	52.8561	AstM	M	Ast	CSMD1	pos		-0.146621	11.0884	-2.50574	0.0122333	0.0172749	-5.23083	AstF	F	Ast	PWWP2A	neg
0.481141	11.3399	10.2932	9.71e-25	1.29e-24	43.8625	AstM	M	Ast	FOXP1	pos		-0.144005	11.9451	-2.23509	0.0254306	0.033859	-5.86778	AstF	F	Ast	SPOCK3	neg
-0.480036	11.65	-7.47258	8.44e-14	1.01e-13	19.3167	AstM	M	Ast	CST3	neg		0.14264	11.964	1.87877	0.0603018	0.0780574	-6.47226	AstF	F	Ast	SPP1	pos
0.465818	11.6248	9.65582	5.64e-22	7.34e-22	37.5837	AstM	M	Ast	FCHSD2	pos		-0.141023	11.7012	-1.78894	0.073651	0.0937742	-6.58261	AstF	F	Ast	GPRC5B	neg
0.463487	11.8542	9.57117	1.27e-21	1.65e-21	36.7952	AstM	M	Ast	DLG1	pos		0.139593	12.5441	1.41981	0.15569	0.187958	-6.91326	AstF	F	Ast	SIK3	pos
0.460365	11.723	6.44578	1.2e-10	1.39e-10	12.2516	AstM	M	Ast	CLU	pos		-0.135336	11.8991	-1.17924	0.238328	0.277652	-7.14576	AstF	F	Ast	SLC1A3	neg
0.459248	11.2536	10.4912	1.24e-25	1.68e-25	45.8726	AstM	M	Ast	BRAF	pos		-0.130983	11.8606	-1.62652	0.103866	0.130112	-6.83568	AstF	F	Ast	CCDC88A	neg
0.458448	12.1781	7.96235	1.85e-15	2.24e-15	22.9856	AstM	M	Ast	DNM3	pos		0.130814	12.5279	1.21583	0.224074	0.265021	-7.09888	AstF	F	Ast	ZBTB20	pos
0.442771	12.2429	6.3449	2.31e-10	2.65e-10	11.6288	AstM	M	Ast	FTL	pos		0.127736	13.3598	1.26845	0.204663	0.243299	-7.0362	AstF	F	Ast	QKI	pos
0.439223	11.181	11.2429	3.58e-29	4.99e-29	53.9743	AstM	M	Ast	SFMBT2	pos		-0.123362	11.8532	-1.71117	0.0870766	0.110266	-6.80783	AstF	F	Ast	SPOCK1	neg
-0.43772	11.809	-8.39827	5.07e-17	6.25e-17	26.4078	AstM	M	Ast	LRRC4C	neg		-0.109952	11.2182	-1.80199	0.071573	0.0916292	-6.77156	AstF	F	Ast	COLGALT2	neg
0.436127	11.6025	9.31708	1.41e-20	1.78e-20	34.4061	AstM	M	Ast	NOVA1	pos		-0.107315	11.8327	-1.45192	0.146552	0.178778	-7.18197	AstF	F	Ast	AGAP1	neg
0.417334	11.5766	8.32722	9.22e-17	1.13e-16	25.735	AstM	M	Ast	ENOX1	pos		-0.106094	11.6984	-1.50464	0.132444	0.164146	-7.14507	AstF	F	Ast	ABCA2	neg
-0.412994	11.9651	-6.40195	1.59e-10	1.84e-10	11.9377	AstM	M	Ast	ADGRL3	neg		-0.10154	11.347	-1.48065	0.138728	0.171024	-7.20062	AstF	F	Ast	ANKRD44	neg
0.41033	12.0334	7.90059	3.03e-15	3.66e-15	22.306	AstM	M	Ast	NRXN3	pos		-0.101092	11.6248	-1.36684	0.171703	0.205163	-7.334	AstF	F	Ast	FCHSD2	neg
0.406859	11.8606	7.79136	7.2e-15	8.65e-15	21.5328	AstM	M	Ast	CCDC88A	pos		-0.0957869	11.5915	-1.18886	0.234519	0.274588	-7.46672	AstF	F	Ast	MAP4K5	neg
-0.374469	11.6453	-6.71688	1.94e-11	2.29e-11	13.8238	AstM	M	Ast	DLC1	neg		-0.0950748	11.519	-1.20372	0.228722	0.269153	-7.49294	AstF	F	Ast	B2M	neg
0.368798	11.7189	7.399	1.47e-13	1.75e-13	18.5183	AstM	M	Ast	ALCAM	pos		-0.0909706	11.4099	-1.4038	0.160405	0.192651	-7.36669	AstF	F	Ast	DNAJB2	neg
-0.359674	11.698	-5.16902	2.39e-07	2.68e-07	4.80942	AstM	M	Ast	MT2A	neg		0.0877307	12.9659	0.804994	0.42084	0.475998	-7.5174	AstF	F	Ast	PPP2R2B	pos
0.35393	11.8503	6.70064	2.17e-11	2.54e-11	13.6762	AstM	M	Ast	ARAP2	pos		-0.0786599	11.8372	-1.02564	0.305085	0.350171	-7.66458	AstF	F	Ast	MAP7	neg
0.347819	12.0369	6.68997	2.34e-11	2.72e-11	13.5877	AstM	M	Ast	TCF12	pos		0.0748086	11.8663	0.749694	0.453454	0.51041	-7.65842	AstF	F	Ast	N4BP2L2	pos
-0.341661	11.4229	-6.06788	1.34e-09	1.52e-09	9.83913	AstM	M	Ast	TRPM3	neg		-0.0731213	11.8069	-1.09706	0.27264	0.316045	-7.71995	AstF	F	Ast	PRUNE2	neg
-0.316645	13.0101	-5.41387	6.29e-08	7.08e-08	6.08091	AstM	M	Ast	DLG2	neg		0.0699792	12.8193	0.68031	0.496322	0.553316	-7.64409	AstF	F	Ast	NPAS3	pos
0.316364	12.0765	6.13291	8.91e-10	1.02e-09	10.0497	AstM	M	Ast	2021-09-07	pos		-0.0685518	12.6433	-0.628821	0.529479	0.579195	-7.65096	AstF	F	Ast	LRP1B	neg
0.306871	11.7639	5.85226	4.98e-09	5.64e-09	8.32324	AstM	M	Ast	PLXDC2	pos		-0.0684573	12.4721	-0.957536	0.338317	0.386411	-7.81692	AstF	F	Ast	CTNNA3	neg
0.285216	11.3575	6.82146	9.47e-12	1.12e-11	14.3256	AstM	M	Ast	FRMD4A	pos		-0.0669098	11.2936	-1.06575	0.28656	0.330538	-7.7175	AstF	F	Ast	KCND2	neg
-0.27384	11.7372	-4.39947	1.1e-05	1.21e-05	1.17747	AstM	M	Ast	DTNA	neg		0.0622825	12.1266	0.674975	0.499706	0.554153	-7.81176	AstF	F	Ast	TMTC2	pos
0.265672	11.7205	4.07983	4.54e-05	4.92e-05	-0.224405	AstM	M	Ast	GLUL	pos		-0.0579892	12.153	-0.890173	0.373392	0.424391	-7.95318	AstF	F	Ast	ST18	neg
0.253079	12.1266	4.75986	1.96e-06	2.18e-06	2.58081	AstM	M	Ast	TMTC2	pos		-0.0572086	12.1253	-0.671635	0.501829	0.554153	-7.84733	AstF	F	Ast	CLASP2	neg
-0.221098	12.0184	-4.13573	3.56e-05	3.88e-05	-0.167704	AstM	M	Ast	NCKAP5	neg		0.0525727	11.7639	0.61572	0.538092	0.583141	-7.95239	AstF	F	Ast	PLXDC2	pos
0.216518	12.5628	3.26957	0.0010803	0.00115996	-3.13082	AstM	M	Ast	GPM6B	pos		-0.0502115	11.53	-0.560546	0.575118	0.614691	-7.69104	AstF	F	Ast	ADGRV1	neg
0.212072	11.2541	4.8087	1.54e-06	1.72e-06	2.8508	AstM	M	Ast	ATP1A2	pos		-0.0488154	11.5024	-0.739028	0.459905	0.515182	-8.0717	AstF	F	Ast	CNDP1	neg
-0.184226	12.1436	-3.09474	0.00197462	0.00211048	-3.81639	AstM	M	Ast	FMNL2	neg		-0.0477396	12.0776	-0.62352	0.532956	0.580274	-8.01813	AstF	F	Ast	RNF220	neg
0.183288	11.7473	3.68031	0.000234025	0.000252443	-2.01277	AstM	M	Ast	AKAP6	pos		-0.0465223	11.6637	-0.541854	0.587929	0.622671	-7.97423	AstF	F	Ast	PSAP	neg
0.166603	11.2138	4.21292	2.54e-05	2.79e-05	0.0608166	AstM	M	Ast	RBMS3	pos		0.0454427	12.2429	0.546642	0.584636	0.62201	-7.98838	AstF	F	Ast	FRMD5	pos
0.164335	11.8663	2.9386	0.00330354	0.00351473	-4.34645	AstM	M	Ast	N4BP2L2	pos		-0.0431781	11.6167	-0.604038	0.54583	0.588203	-8.09686	AstF	F	Ast	DIP2B	neg
0.160907	11.1944	4.18117	2.92e-05	3.2e-05	-0.134495	AstM	M	Ast	ARHGAP24	pos		0.0408713	11.1109	0.661404	0.508367	0.558724	-8.09832	AstF	F	Ast	MAP3K2	pos
0.114654	11.2471	2.69473	0.007055	0.00747189	-5.20459	AstM	M	Ast	SAT1	pos		-0.037173	11.9489	-0.386529	0.699112	0.733753	-7.92165	AstF	F	Ast	AUTS2	neg
-0.11285	11.9435	-1.7395	0.0819746	0.0856506	-7.01989	AstM	M	Ast	DOCK4	neg		-0.0342397	11.161	-0.60106	0.547812	0.588203	-8.12325	AstF	F	Ast	GPC6	neg
-0.096471	11.9489	-1.66265	0.0964099	0.100283	-7.26338	AstM	M	Ast	AUTS2	neg		-0.0317088	11.2013	-0.487837	0.625675	0.659648	-8.20072	AstF	F	Ast	NAIP	neg
-0.0887854	12.5441	-1.53987	0.123621	0.126888	-7.41185	AstM	M	Ast	SIK3	neg		-0.0283516	11.5506	-0.377825	0.705567	0.733916	-8.19447	AstF	F	Ast	LRRTM4	neg
-0.0870419	12.189	-1.61071	0.107271	0.110594	-7.39051	AstM	M	Ast	PHLPP1	neg		0.0267574	11.2536	0.378928	0.704749	0.733916	-8.19747	AstF	F	Ast	BRAF	pos
0.0844356	11.0845	2.60245	0.00926806	0.00977131	-5.51717	AstM	M	Ast	HES1	pos		-0.0247291	13.0101	-0.258657	0.795905	0.815494	-7.88287	AstF	F	Ast	DLG2	neg
0.0787579	11.3211	1.94196	0.0521672	0.054752	-6.91371	AstM	M	Ast	KCNMA1	pos		0.0214118	11.7265	0.25142	0.801494	0.815494	-8.07625	AstF	F	Ast	ARHGAP21	pos
-0.069725	13.3598	-1.09406	0.27395	0.279958	-7.84216	AstM	M	Ast	QKI	neg		-0.0211855	11.3062	-0.335869	0.736976	0.76318	-8.1714	AstF	F	Ast	C10orf11	neg
0.064291	11.3062	1.63513	0.102048	0.105677	-7.5076	AstM	M	Ast	C10orf11	pos		-0.0205963	11.7624	-0.291892	0.770374	0.794236	-8.24145	AstF	F	Ast	PTPRK	neg
0.0572039	12.307	0.861095	0.389204	0.396002	-8.08499	AstM	M	Ast	DST	pos		-0.0178465	11.3084	-0.252382	0.80075	0.815494	-8.23276	AstF	F	Ast	MEF2A	neg
0.0379687	12.2046	0.560616	0.57507	0.580049	-8.30962	AstM	M	Ast	ANK2	pos		0.00939522	12.745	0.0997597	0.920537	0.928507	-7.95494	AstF	F	Ast	PDE4B	pos
-0.0357925	12.745	-0.630089	0.528649	0.535544	-8.41052	AstM	M	Ast	PDE4B	neg		0.00739969	11.1665	0.11325	0.909834	0.921702	-8.31699	AstF	F	Ast	BCYRN1	pos
0.0103864	12.8632	0.154307	0.877371	0.881152	-8.47626	AstM	M	Ast	NCAM2	pos		-0.00275846	12.0762	-0.0241103	0.980765	0.984993	-7.88275	AstF	F	Ast	CTNNA2	neg
-0.00724996	11.6587	-0.117324	0.906606	0.906606	-8.56973	AstM	M	Ast	MAML2	neg		0.000244448	11.3211	0.00345962	0.99724	0.99724	-8.09997	AstF	F	Ast	KCNMA1	pos
3.46066	12.5908	37.9134	2.43e-296	5.66e-294	668.203	NeuM	M	Neu	LINGO1	pos		-1.22324	11.6952	-7.36021	1.96e-13	1.08e-11	19.845	NeuF	F	Neu	MT-CO2	neg
1.97759	11.7093	18.9427	8.19e-79	2.38e-77	168.311	NeuM	M	Neu	MT-ND4	pos		-1.05016	12.5653	-8.36498	6.71e-17	1.56e-14	27.543	NeuF	F	Neu	PTGDS	neg
1.85949	12.2917	18.1212	2.24e-72	4.35e-71	153.529	NeuM	M	Neu	CRYAB	pos		-1.01342	11.3897	-7.40211	1.43e-13	1.08e-11	20.0656	NeuF	F	Neu	MT-CYB	neg
-1.81039	17.7491	-22.46	2.37e-109	2.76e-107	238.386	NeuM	M	Neu	MALAT1	neg		-0.963527	11.2638	-7.85122	4.49e-15	5.23e-13	23.3977	NeuF	F	Neu	MT-ND3	neg
1.73819	11.3576	18.4629	5.08e-75	1.18e-73	159.564	NeuM	M	Neu	MT-ATP6	pos		-0.922363	11.6426	-5.55262	2.88e-08	5.16e-07	8.32146	NeuF	F	Neu	MT-CO3	neg
1.70728	11.6952	15.756	2.39e-55	2.42e-54	114.517	NeuM	M	Neu	MT-CO2	pos		-0.90139	11.7093	-5.65439	1.6e-08	3.39e-07	8.86664	NeuF	F	Neu	MT-ND4	neg
1.69796	11.7666	19.2181	4.96e-81	1.65e-79	173.355	NeuM	M	Neu	HSPA1A	pos		0.879793	17.7491	7.33809	2.31e-13	1.08e-11	19.6227	NeuF	F	Neu	MALAT1	pos
1.68085	11.6426	15.5971	2.77e-54	2.39e-53	112.067	NeuM	M	Neu	MT-CO3	pos		-0.879217	12.2429	-6.54284	6.29e-11	2.44e-09	14.1467	NeuF	F	Neu	FTL	neg
1.67709	14.7501	18.1908	6.53e-73	1.38e-71	154.817	NeuM	M	Neu	LINC00486	pos		0.851218	14.7501	5.79038	7.21e-09	1.68e-07	9.70707	NeuF	F	Neu	LINC00486	pos
1.56746	11.5619	17.5624	3.77e-68	5.85e-67	143.752	NeuM	M	Neu	GFAP	pos		0.82513	11.4222	5.13674	2.84e-07	4.14e-06	6.18738	NeuF	F	Neu	RBFOX1	pos
-1.54626	11.8271	-13.5371	1.97e-41	9.57e-41	82.6841	NeuM	M	Neu	CNTNAP2	neg		-0.755881	11.4109	-4.83083	1.38e-06	1.6e-05	4.64071	NeuF	F	Neu	ATP1B1	neg
1.48901	11.3897	15.7224	4.02e-55	3.91e-54	113.92	NeuM	M	Neu	MT-CYB	pos		-0.745465	11.6181	-6.39288	1.69e-10	5.63e-09	13.0885	NeuF	F	Neu	APOE	neg
1.41884	11.964	15.6788	7.89e-55	7.35e-54	113.228	NeuM	M	Neu	SPP1	pos		-0.727099	11.4155	-5.51705	3.52e-08	5.86e-07	7.97864	NeuF	F	Neu	MT-ND2	neg
1.34799	11.2638	15.1465	2.52e-51	2.02e-50	105.185	NeuM	M	Neu	MT-ND3	pos		-0.704181	11.312	-4.55865	5.2e-06	5.51e-05	3.31351	NeuF	F	Neu	MT-CO1	neg
1.31316	11.4155	13.4624	5.35e-41	2.55e-40	81.5818	NeuM	M	Neu	MT-ND2	pos		-0.676222	11.65	-5.84743	5.13e-09	1.39e-07	9.77686	NeuF	F	Neu	CST3	neg
-1.28834	11.1608	-14.715	1.44e-48	1.02e-47	98.9852	NeuM	M	Neu	ROBO2	neg		-0.67074	11.7377	-5.83964	5.37e-09	1.39e-07	9.70226	NeuF	F	Neu	NDRG2	neg
1.277	11.9609	14.2649	8.97e-46	5.5e-45	92.4781	NeuM	M	Neu	QDPR	pos		-0.666949	11.5598	-4.48164	7.48e-06	7.26e-05	2.95006	NeuF	F	Neu	TMSB4X	neg
1.24784	11.2308	15.6609	1.04e-54	9.31e-54	112.884	NeuM	M	Neu	MT-ND1	pos		-0.63426	11.2308	-5.56603	2.67e-08	5.16e-07	8.19314	NeuF	F	Neu	MT-ND1	neg
1.23525	11.4099	14.5309	2.05e-47	1.33e-46	96.2216	NeuM	M	Neu	DNAJB2	pos		-0.615927	11.3576	-5.06901	4.06e-07	5.26e-06	5.58071	NeuF	F	Neu	MT-ATP6	neg
-1.22541	12.6403	-10.9016	1.55e-27	4.24e-27	50.9504	NeuM	M	Neu	ERBB4	neg		-0.601903	11.4646	-5.16601	2.43e-07	3.78e-06	6.05342	NeuF	F	Neu	SEPW1	neg
1.22432	11.7377	13.599	8.6e-42	4.35e-41	83.3496	NeuM	M	Neu	NDRG2	pos		-0.598087	13.0632	-4.74507	2.11e-06	2.34e-05	4.0591	NeuF	F	Neu	PLP1	neg
-1.22298	12.0334	-10.6353	2.71e-26	7.26e-26	48.1021	NeuM	M	Neu	NRXN3	neg		-0.593128	12.2881	-4.95828	7.21e-07	8.85e-06	5.07301	NeuF	F	Neu	EDIL3	neg
1.21825	12.637	13.1957	1.81e-39	8.42e-39	78.1054	NeuM	M	Neu	MBP	pos		-0.580123	11.9935	-3.86139	0.000113366	0.000943371	0.405617	NeuF	F	Neu	NKAIN2	neg
1.13524	11.5399	15.788	1.46e-55	1.54e-54	114.763	NeuM	M	Neu	CNTN2	pos		-0.563811	11.7274	-5.07159	4.01e-07	5.26e-06	5.54623	NeuF	F	Neu	GPC5	neg
1.12005	13.0632	11.4031	5.86e-30	1.87e-29	56.3933	NeuM	M	Neu	PLP1	pos		0.545865	11.4541	3.15747	0.0015956	0.0106222	-1.89979	NeuF	F	Neu	ADARB2	pos
-1.08771	11.9488	-11.3093	1.69e-29	5.33e-29	55.4021	NeuM	M	Neu	NRG3	neg		0.528133	12.3817	3.68252	0.000232011	0.00180195	-0.249664	NeuF	F	Neu	NTM	pos
1.06928	11.3984	16.3216	3.24e-59	3.78e-58	123.038	NeuM	M	Neu	SEPP1	pos		-0.455927	12.637	-3.81536	0.000136702	0.00109833	0.0861756	NeuF	F	Neu	MBP	neg
-1.05526	11.4364	-11.245	3.49e-29	1.07e-28	54.6816	NeuM	M	Neu	FGF14	neg		0.455784	12.3844	2.81981	0.00481353	0.0254899	-2.91852	NeuF	F	Neu	PTPRD	pos
1.04704	11.4646	13.6203	6.46e-42	3.34e-41	83.5096	NeuM	M	Neu	SEPW1	pos		-0.447124	12.745	-3.57017	0.000358224	0.00269246	-0.756776	NeuF	F	Neu	PDE4B	neg
1.02782	11.2659	16.9419	1.32e-63	1.93e-62	133.094	NeuM	M	Neu	ANLN	pos		-0.443619	11.8991	-4.10162	4.13e-05	0.00038502	1.06316	NeuF	F	Neu	SLC1A3	neg
-1.02752	12.7506	-9.84876	8.56e-23	2.14e-22	40.1359	NeuM	M	Neu	LSAMP	neg		0.442813	12.1967	2.78446	0.00537047	0.0266238	-3.02039	NeuF	F	Neu	ANK3	pos
-1.02082	12.8193	-10.5902	4.38e-26	1.16e-25	47.5694	NeuM	M	Neu	NPAS3	neg		-0.440145	11.4229	-4.48347	7.42e-06	7.26e-05	2.74944	NeuF	F	Neu	TRPM3	neg
1.00868	11.7137	14.1405	5.13e-45	2.99e-44	90.5826	NeuM	M	Neu	CLDND1	pos		-0.431413	12.0765	-3.43989	0.00058404	0.00412368	-1.22409	NeuF	F	Neu	2021-09-07	neg
1.0009	11.7012	12.4014	4.33e-35	1.71e-34	67.9391	NeuM	M	Neu	GPRC5B	pos		0.431033	11.4511	2.78739	0.00532218	0.0266238	-2.98702	NeuF	F	Neu	OPCML	pos
-0.986957	12.6433	-9.1998	4.21e-20	9.71e-20	34.0093	NeuM	M	Neu	LRP1B	neg		-0.43044	11.6805	-3.88781	0.000101725	0.000877846	0.29229	NeuF	F	Neu	APLP1	neg
0.977667	11.7205	12.6635	1.66e-36	6.9e-36	71.1164	NeuM	M	Neu	GLUL	pos		0.416235	11.3575	2.63255	0.00848614	0.03877	-3.40311	NeuF	F	Neu	FRMD4A	pos
0.970475	11.5609	14.8343	2.53e-49	1.84e-48	100.374	NeuM	M	Neu	MOBP	pos		-0.412921	11.0945	-4.06566	4.82e-05	0.000432119	0.983673	NeuF	F	Neu	TMSB10	neg
0.969033	11.5783	12.9352	5.27e-38	2.41e-37	74.5523	NeuM	M	Neu	CERCAM	pos		-0.407369	13.238	-2.46406	0.013752	0.0516808	-3.87471	NeuF	F	Neu	FTH1	neg
-0.96474	11.3575	-10.7061	1.28e-26	3.46e-26	48.7546	NeuM	M	Neu	FRMD4A	neg		-0.403917	11.9715	-2.82507	0.00473521	0.0254899	-2.96607	NeuF	F	Neu	GPM6A	neg
0.960657	11.698	12.8983	8.46e-38	3.79e-37	73.9859	NeuM	M	Neu	MT2A	pos		-0.393964	11.723	-3.00587	0.00265402	0.0171774	-2.64657	NeuF	F	Neu	CLU	neg
0.953021	11.3716	14.318	4.24e-46	2.67e-45	92.9695	NeuM	M	Neu	RGCC	pos		-0.389957	11.7707	-2.94844	0.00320034	0.018642	-2.80309	NeuF	F	Neu	HSP90AA1	neg
0.934823	11.6805	12.0295	3.95e-33	1.44e-32	63.4479	NeuM	M	Neu	APLP1	pos		0.379276	12.9659	2.61502	0.00893398	0.0400311	-3.57535	NeuF	F	Neu	PPP2R2B	pos
0.932245	11.14	16.4757	2.73e-60	3.53e-59	125.495	NeuM	M	Neu	HSPA1B	pos		0.359418	11.9489	2.2958	0.0217054	0.0778054	-4.30865	NeuF	F	Neu	AUTS2	pos
0.930748	12.0776	12.8829	1.03e-37	4.52e-37	73.8363	NeuM	M	Neu	RNF220	pos		-0.356304	11.3449	-3.45492	0.000552465	0.00402264	-1.21837	NeuF	F	Neu	PCDH15	neg
0.922498	11.6984	12.4707	1.84e-35	7.38e-35	68.7239	NeuM	M	Neu	ABCA2	pos		-0.353856	11.0473	-2.95405	0.00314278	0.018642	-2.57407	NeuF	F	Neu	GALNTL6	neg
0.896034	11.7505	12.2581	2.5e-34	9.54e-34	66.1205	NeuM	M	Neu	CNP	pos		0.351056	13.0185	2.21303	0.026915	0.0870999	-4.40356	NeuF	F	Neu	MAGI2	pos
0.892378	11.1665	12.1122	1.46e-33	5.41e-33	64.4004	NeuM	M	Neu	BCYRN1	pos		0.34827	11.3211	2.98084	0.00288067	0.0179998	-2.60013	NeuF	F	Neu	KCNMA1	pos
0.890834	11.7461	11.6749	2.58e-31	8.84e-31	59.2372	NeuM	M	Neu	APOD	pos		-0.342627	11.7666	-3.40929	0.00065358	0.00447894	-1.52422	NeuF	F	Neu	HSPA1A	neg
0.888512	11.6637	9.24342	2.81e-20	6.55e-20	34.2738	NeuM	M	Neu	PSAP	pos		-0.339396	14.4532	-2.28084	0.0225764	0.0781742	-4.24548	NeuF	F	Neu	PCDH9	neg
-0.884266	11.6827	-8.08163	7.03e-16	1.4e-15	24.3987	NeuM	M	Neu	MEG3	neg		0.338473	11.2004	2.50897	0.0121223	0.0486982	-3.76199	NeuF	F	Neu	MEF2C	pos
0.876753	12.5653	9.979	2.35e-23	6.01e-23	41.2336	NeuM	M	Neu	PTGDS	pos		-0.336546	11.7574	-2.26162	0.0237395	0.0801637	-4.42041	NeuF	F	Neu	APP	neg
0.874046	11.6614	12.6868	1.24e-36	5.24e-36	71.3483	NeuM	M	Neu	LAMP2	pos		-0.334614	11.7624	-2.91359	0.0035799	0.0203443	-2.98406	NeuF	F	Neu	PTPRK	neg
0.871015	11.6631	12.6934	1.14e-36	4.92e-36	71.405	NeuM	M	Neu	TMEM165	pos		0.331594	11.8883	2.23085	0.0257106	0.0855794	-4.42599	NeuF	F	Neu	RORA	pos
-0.867785	13.2342	-8.47801	2.57e-17	5.45e-17	27.6731	NeuM	M	Neu	IL1RAPL1	neg		-0.329018	11.698	-2.74839	0.00599837	0.0286803	-3.49393	NeuF	F	Neu	MT2A	neg
0.862764	10.9908	19.2873	1.36e-81	5.29e-80	174.325	NeuM	M	Neu	CHI3L1	pos		-0.321722	12.2917	-2.53752	0.0111773	0.0465055	-3.98069	NeuF	F	Neu	CRYAB	neg
-0.855945	11.4222	-8.37515	6.16e-17	1.27e-16	26.7958	NeuM	M	Neu	RBFOX1	neg		-0.320712	12.6403	-1.85505	0.0636154	0.172353	-5.14122	NeuF	F	Neu	ERBB4	neg
-0.834735	11.1988	-9.03853	1.84e-19	4.13e-19	32.5146	NeuM	M	Neu	CNTN5	neg		-0.316775	11.9435	-2.59292	0.00952865	0.0418901	-3.82195	NeuF	F	Neu	DOCK4	neg
0.829766	11.8991	11.1674	8.3e-29	2.45e-28	53.4691	NeuM	M	Neu	SLC1A3	pos		-0.313285	12.0776	-2.79786	0.0051529	0.0266238	-3.34625	NeuF	F	Neu	RNF220	neg
0.821493	11.8504	11.7498	1.08e-31	3.81e-31	60.0596	NeuM	M	Neu	CLDN11	pos		-0.308689	11.7854	-2.97505	0.00293559	0.0179998	-2.87012	NeuF	F	Neu	SLC1A2	neg
0.818962	12.5024	9.69732	3.77e-22	9.34e-22	38.3981	NeuM	M	Neu	NEAT1	pos		-0.307303	11.4099	-2.82232	0.00477604	0.0254899	-3.27827	NeuF	F	Neu	DNAJB2	neg
-0.813892	11.6025	-7.71317	1.33e-14	2.48e-14	21.5105	NeuM	M	Neu	CSMD1	neg		-0.306881	11.8542	-2.58368	0.00978746	0.0422311	-3.86785	NeuF	F	Neu	DLG1	neg
0.808057	11.5024	12.3133	1.28e-34	4.95e-34	66.6837	NeuM	M	Neu	CNDP1	pos		-0.305692	12.8632	-1.95419	0.0507033	0.14585	-5.02	NeuF	F	Neu	NCAM2	neg
0.802997	11.312	7.61905	2.76e-14	5.1e-14	20.7235	NeuM	M	Neu	MT-CO1	pos		0.296124	11.9488	1.93019	0.0536077	0.150489	-4.99166	NeuF	F	Neu	NRG3	pos
0.80045	11.1134	15.0969	5.28e-51	4.1e-50	104.151	NeuM	M	Neu	LRP2	pos		0.290412	11.2081	2.21572	0.0267301	0.0870999	-4.48221	NeuF	F	Neu	GRIK1	pos
0.797801	11.7707	8.0148	1.21e-15	2.35e-15	23.7576	NeuM	M	Neu	HSP90AA1	pos		-0.289315	12.1043	-1.77641	0.0756921	0.193805	-5.26567	NeuF	F	Neu	NRXN1	neg
0.786687	11.0998	13.6405	4.91e-42	2.6e-41	83.6268	NeuM	M	Neu	S100A6	pos		-0.2846	12.0369	-2.15554	0.0311405	0.0954702	-4.76867	NeuF	F	Neu	TCF12	neg
0.784452	12.2429	8.04416	9.54e-16	1.88e-15	24.0089	NeuM	M	Neu	FTL	pos		0.282276	12.0974	2.15918	0.0308572	0.0954702	-4.76383	NeuF	F	Neu	SLC24A2	pos
0.782853	11.3829	11.7536	1.03e-31	3.7e-31	60.0693	NeuM	M	Neu	CCP110	pos		-0.282086	11.7205	-2.49791	0.0125067	0.0493907	-4.14747	NeuF	F	Neu	GLUL	neg
0.768425	11.5373	11.4655	2.88e-30	9.32e-30	56.7435	NeuM	M	Neu	GAB1	pos		0.282061	11.1665	2.48907	0.0128219	0.0497918	-4.10083	NeuF	F	Neu	BCYRN1	pos
-0.757249	12.3756	-7.0337	2.13e-12	3.59e-12	16.523	NeuM	M	Neu	NLGN1	neg		-0.281058	11.8503	-2.74658	0.00603148	0.0286803	-3.57203	NeuF	F	Neu	ARAP2	neg
0.751588	11.0409	14.6902	2.06e-48	1.41e-47	98.2064	NeuM	M	Neu	DYSF	pos		-0.280559	11.4761	-1.81161	0.0700733	0.18407	-5.28698	NeuF	F	Neu	GRID2	neg
0.750143	11.0898	13.8718	2.11e-43	1.15e-42	86.7188	NeuM	M	Neu	PDK4	pos		-0.279007	11.7461	-2.5533	0.0106838	0.0452604	-4.03667	NeuF	F	Neu	APOD	neg
0.747482	10.9863	15.8555	5.1e-56	5.66e-55	115.632	NeuM	M	Neu	LINC01099	pos		-0.275715	12.0383	-2.29628	0.0216777	0.0778054	-4.52533	NeuF	F	Neu	2021-03-01	neg
0.739567	12.1299	10.5854	4.6e-26	1.2e-25	47.1951	NeuM	M	Neu	PIP4K2A	pos		0.274926	11.1089	2.46999	0.0135262	0.0516657	-3.99617	NeuF	F	Neu	CACNA1C	pos
0.734625	11.2378	11.1772	7.44e-29	2.22e-28	53.5523	NeuM	M	Neu	ZFPM2	pos		-0.273864	13.3598	-2.08422	0.0371623	0.111011	-4.82854	NeuF	F	Neu	QKI	neg
0.73369	11.8069	10.9108	1.4e-27	3.89e-27	50.6302	NeuM	M	Neu	PRUNE2	pos		-0.266169	12.3756	-1.53751	0.124197	0.280902	-5.65355	NeuF	F	Neu	NLGN1	neg
0.73078	10.9273	20.2853	6.63e-90	5.15e-88	193.395	NeuM	M	Neu	SERPINE1	pos		0.264356	12.5024	2.02553	0.042836	0.125654	-5.08841	NeuF	F	Neu	NEAT1	pos
-0.729862	13.0101	-7.2008	6.36e-13	1.08e-12	17.7334	NeuM	M	Neu	DLG2	neg		0.264058	13.5749	1.63949	0.101138	0.238127	-5.49145	NeuF	F	Neu	CADM2	pos
0.72958	11.0137	16.3562	1.87e-59	2.29e-58	123.52	NeuM	M	Neu	VIM	pos		0.262204	12.2618	1.73637	0.082525	0.204557	-5.49581	NeuF	F	Neu	WWOX	pos
-0.729076	11.4541	-7.35872	1.98e-13	3.48e-13	18.7679	NeuM	M	Neu	ADARB2	neg		-0.258253	11.7505	-2.51101	0.0120524	0.0486982	-4.16756	NeuF	F	Neu	CNP	neg
0.7289	12.5628	7.92994	2.4e-15	4.58e-15	23.0824	NeuM	M	Neu	GPM6B	pos		0.253267	11.7473	1.71283	0.0867716	0.212819	-5.50353	NeuF	F	Neu	AKAP6	pos
0.726948	11.0283	14.0082	3.23e-44	1.79e-43	88.6316	NeuM	M	Neu	CLCN4	pos		0.246728	13.2342	1.52002	0.128533	0.280902	-5.67696	NeuF	F	Neu	IL1RAPL1	pos
0.725422	10.9314	19.5642	7.36e-84	4.29e-82	179.515	NeuM	M	Neu	CCL3	pos		0.246497	11.3399	2.15669	0.0310511	0.0954702	-4.91774	NeuF	F	Neu	FOXP1	pos
0.723634	11.2182	11.1098	1.57e-28	4.58e-28	52.7825	NeuM	M	Neu	COLGALT2	pos		0.239535	11.347	2.11987	0.0340384	0.102999	-4.9697	NeuF	F	Neu	ANKRD44	pos
0.721555	13.238	6.4752	9.86e-11	1.62e-10	12.7909	NeuM	M	Neu	FTH1	pos		-0.236068	11.5783	-2.28363	0.0224118	0.0781742	-4.705	NeuF	F	Neu	CERCAM	neg
0.718167	11.2089	10.9386	1.03e-27	2.91e-27	50.922	NeuM	M	Neu	ZDHHC20	pos		-0.232915	11.4144	-1.74689	0.0806827	0.20214	-5.56814	NeuF	F	Neu	PRKACB	neg
0.717288	10.9318	19.5032	2.34e-83	1.09e-81	178.362	NeuM	M	Neu	CLDN5	pos		-0.229275	11.9651	-1.51341	0.130203	0.280902	-5.78937	NeuF	F	Neu	ADGRL3	neg
0.714308	11.4121	11.6158	5.12e-31	1.71e-30	58.4247	NeuM	M	Neu	SLCO1A2	pos		-0.22871	12.1781	-1.66888	0.095169	0.230859	-5.6349	NeuF	F	Neu	DNM3	neg
0.713601	11.0945	11.6894	2.18e-31	7.58e-31	59.3074	NeuM	M	Neu	TMSB10	pos		0.227905	11.8663	1.58162	0.113764	0.26507	-5.74022	NeuF	F	Neu	N4BP2L2	pos
0.711381	10.9517	17.9205	7.62e-71	1.37e-69	149.65	NeuM	M	Neu	CEMIP	pos		-0.22563	11.53	-2.69874	0.00697048	0.0324824	-3.69813	NeuF	F	Neu	ADGRV1	neg
-0.710005	12.1043	-6.88907	5.91e-12	9.91e-12	15.5345	NeuM	M	Neu	NRXN1	neg		-0.224276	11.3871	-2.18373	0.0290024	0.0925692	-4.85231	NeuF	F	Neu	LHFPL3	neg
0.70339	10.9429	18.7297	4.05e-77	1.05e-75	164.037	NeuM	M	Neu	ARHGAP25	pos		-0.223537	11.7189	-1.90731	0.0565053	0.156735	-5.38495	NeuF	F	Neu	ALCAM	neg
0.702704	11.0099	14.2343	1.38e-45	8.24e-45	91.7358	NeuM	M	Neu	FBXO32	pos		-0.223446	11.161	-2.39468	0.016651	0.0615824	-4.36607	NeuF	F	Neu	GPC6	neg
0.700938	11.0207	14.6446	3.99e-48	2.66e-47	97.5351	NeuM	M	Neu	OLMALINC	pos		-0.221071	12.189	-2.02255	0.0431431	0.125654	-5.21138	NeuF	F	Neu	PHLPP1	neg
0.697157	11.1148	12.1571	8.51e-34	3.2e-33	64.7725	NeuM	M	Neu	DUBR	pos		0.213417	12.307	1.55748	0.119385	0.272713	-5.7937	NeuF	F	Neu	DST	pos
0.695166	11.5259	11.0872	2.02e-28	5.74e-28	52.5029	NeuM	M	Neu	KCNH8	pos		0.211853	11.8372	1.57485	0.115318	0.266032	-5.80608	NeuF	F	Neu	MAP7	pos
0.693793	10.9966	14.9589	4.07e-50	3.06e-49	102.107	NeuM	M	Neu	IFIT3	pos		-0.207697	12.4721	-1.80501	0.0711	0.18407	-5.58646	NeuF	F	Neu	CTNNA3	neg
0.693717	11.2471	11.5294	1.39e-30	4.55e-30	57.4643	NeuM	M	Neu	SAT1	pos		0.201037	11.8271	1.13623	0.255885	0.451676	-6.22495	NeuF	F	Neu	CNTNAP2	pos
0.691019	11.0805	12.4764	1.71e-35	7e-35	68.628	NeuM	M	Neu	TMEM123	pos		0.200016	13.0101	1.27734	0.201509	0.384848	-6.0265	NeuF	F	Neu	DLG2	pos
0.690933	11.6587	9.8597	7.68e-23	1.95e-22	39.8253	NeuM	M	Neu	MAML2	pos		-0.198445	11.6587	-1.87832	0.0603626	0.165465	-5.54737	NeuF	F	Neu	MAML2	neg
0.68904	10.9702	15.368	9.06e-53	7.54e-52	108.192	NeuM	M	Neu	NAMPT	pos		-0.190565	11.3062	-2.27683	0.0228148	0.0781742	-4.77048	NeuF	F	Neu	C10orf11	neg
-0.675829	12.3775	-6.24458	4.4e-10	6.95e-10	11.3387	NeuM	M	Neu	ADGRB3	neg		-0.190182	11.1608	-1.29479	0.195419	0.378619	-6.00137	NeuF	F	Neu	ROBO2	neg
0.671601	10.9749	16.6259	2.38e-61	3.27e-60	127.851	NeuM	M	Neu	SRGN	pos		-0.187011	11.5609	-1.931	0.0535082	0.150489	-5.48001	NeuF	F	Neu	MOBP	neg
0.669651	10.9364	17.7987	6.37e-70	1.06e-68	147.529	NeuM	M	Neu	FLT1	pos		-0.185226	12.5908	-1.1559	0.247746	0.444037	-6.18009	NeuF	F	Neu	LINGO1	neg
-0.667776	11.2081	-8.61913	7.64e-18	1.66e-17	28.72	NeuM	M	Neu	GRIK1	neg		0.184843	12.7506	1.14724	0.251307	0.446981	-6.18969	NeuF	F	Neu	LSAMP	pos
0.66311	11.2564	11.2494	3.32e-29	1.03e-28	54.2717	NeuM	M	Neu	LINC01170	pos		-0.18395	11.3231	-1.80676	0.0708257	0.18407	-5.63319	NeuF	F	Neu	RAPGEF5	neg
0.65993	11.7475	8.31253	1.04e-16	2.13e-16	25.98	NeuM	M	Neu	SGK1	pos		-0.182369	11.874	-1.33638	0.181453	0.36764	-6.14362	NeuF	F	Neu	RTN4	neg
0.657624	11.0412	14.1278	6.12e-45	3.48e-44	90.2532	NeuM	M	Neu	CD74	pos		0.17683	11.6025	1.06221	0.288164	0.488742	-6.27752	NeuF	F	Neu	CSMD1	pos
0.646968	12.153	9.54211	1.68e-21	4.09e-21	36.7683	NeuM	M	Neu	ST18	pos		-0.174921	11.7012	-1.66416	0.0961087	0.230859	-5.92217	NeuF	F	Neu	GPRC5B	neg
0.642236	11.8998	6.85089	7.72e-12	1.28e-11	15.1598	NeuM	M	Neu	DDX17	pos		0.17452	11.964	1.53123	0.125739	0.280902	-6.07043	NeuF	F	Neu	SPP1	pos
0.640023	11.181	11.2258	4.33e-29	1.31e-28	54.0425	NeuM	M	Neu	SFMBT2	pos		-0.173443	12.1299	-1.6393	0.101178	0.238127	-5.93981	NeuF	F	Neu	PIP4K2A	neg
0.637429	11.7624	9.14802	6.78e-20	1.55e-19	33.1268	NeuM	M	Neu	PTPRK	pos		-0.17177	11.6025	-1.38308	0.166668	0.343661	-6.16633	NeuF	F	Neu	NOVA1	neg
0.6372	11.5915	8.71034	3.45e-18	7.58e-18	29.2734	NeuM	M	Neu	MAP4K5	pos		0.171182	12.1436	1.32136	0.186407	0.37442	-6.22165	NeuF	F	Neu	FMNL2	pos
0.636473	11.3939	9.68588	4.21e-22	1.03e-21	38.0952	NeuM	M	Neu	HIP1	pos		-0.170376	11.9609	-1.5244	0.127438	0.280902	-6.09081	NeuF	F	Neu	QDPR	neg
-0.631351	11.3378	-7.259	4.15e-13	7.22e-13	18.1001	NeuM	M	Neu	SNTG1	neg		-0.169899	11.7372	-1.44898	0.147372	0.312161	-6.07664	NeuF	F	Neu	DTNA	neg
0.622541	11.3062	11.6224	4.74e-31	1.6e-30	58.4822	NeuM	M	Neu	C10orf11	pos		-0.163884	11.7639	-1.4614	0.143933	0.307674	-6.21336	NeuF	F	Neu	PLXDC2	neg
0.620497	11.0845	13.5894	9.78e-42	4.85e-41	82.9056	NeuM	M	Neu	HES1	pos		-0.160872	11.6453	-1.41976	0.155704	0.323921	-6.23706	NeuF	F	Neu	DLC1	neg
0.618379	12.2098	8.02485	1.12e-15	2.19e-15	23.6446	NeuM	M	Neu	ERBB2IP	pos		0.156525	11.9176	1.19025	0.233973	0.429258	-6.3669	NeuF	F	Neu	DOCK10	pos
0.618091	12.0472	9.4654	3.5e-21	8.32e-21	36.032	NeuM	M	Neu	TMEM144	pos		0.152613	11.5362	1.2166	0.223782	0.413818	-6.37899	NeuF	F	Neu	ANO4	pos
0.612665	12.4721	7.93037	2.39e-15	4.58e-15	22.8949	NeuM	M	Neu	CTNNA3	pos		0.149651	11.3378	1.04529	0.295909	0.49602	-6.28397	NeuF	F	Neu	SNTG1	pos
0.611307	11.7265	7.43387	1.13e-13	2.03e-13	19.1551	NeuM	M	Neu	ARHGAP21	pos		0.148922	11.8606	1.05933	0.28947	0.488742	-6.45226	NeuF	F	Neu	CCDC88A	pos
0.607891	11.7258	8.46578	2.86e-17	5.99e-17	27.1784	NeuM	M	Neu	PLCL1	pos		0.145473	12.0334	0.823185	0.41042	0.645144	-6.52127	NeuF	F	Neu	NRXN3	pos
0.607218	11.8503	8.58764	1e-17	2.16e-17	28.1995	NeuM	M	Neu	ARAP2	pos		0.143522	12.2098	1.27245	0.203238	0.384996	-6.41808	NeuF	F	Neu	ERBB2IP	pos
0.606268	11.9651	7.9268	2.46e-15	4.66e-15	22.8725	NeuM	M	Neu	TTLL7	pos		0.143385	11.5915	1.29514	0.1953	0.378619	-6.42753	NeuF	F	Neu	MAP4K5	pos
-0.603696	11.9489	-6.12341	9.46e-10	1.46e-09	10.4792	NeuM	M	Neu	AUTS2	neg		-0.142577	11.4121	-1.51636	0.129455	0.280902	-6.20879	NeuF	F	Neu	SLCO1A2	neg
0.583135	11.6453	8.08647	6.76e-16	1.36e-15	24.053	NeuM	M	Neu	DLC1	pos		0.141885	11.7475	1.16247	0.245067	0.444037	-6.5028	NeuF	F	Neu	SGK1	pos
0.579219	11.2541	11.0944	1.87e-28	5.37e-28	52.5592	NeuM	M	Neu	ATP1A2	pos		-0.139991	11.7137	-1.43881	0.150231	0.31535	-6.30532	NeuF	F	Neu	CLDND1	neg
0.577553	11.7895	7.43001	1.16e-13	2.07e-13	19.0691	NeuM	M	Neu	MAP4K4	pos		-0.138819	11.6984	-1.29213	0.196339	0.378619	-6.43157	NeuF	F	Neu	ABCA2	neg
0.56964	11.3231	8.82672	1.23e-18	2.74e-18	30.2511	NeuM	M	Neu	RAPGEF5	pos		-0.138671	11.0915	-1.29131	0.196622	0.378619	-6.2645	NeuF	F	Neu	RALYL	neg
0.568219	11.5727	8.09323	6.4e-16	1.3e-15	24.1023	NeuM	M	Neu	DPYD	pos		-0.137044	11.2473	-1.224	0.220979	0.411905	-6.5105	NeuF	F	Neu	RPS19	neg
0.568179	11.1109	9.41692	5.54e-21	1.3e-20	35.5606	NeuM	M	Neu	MAP3K2	pos		-0.136437	10.9863	-1.84898	0.0644868	0.172706	-5.67638	NeuF	F	Neu	LINC01099	neg
0.561666	11.0884	9.5332	1.83e-21	4.4e-21	36.6337	NeuM	M	Neu	PWWP2A	pos		-0.123941	12.0762	-0.744213	0.456763	0.683264	-6.64252	NeuF	F	Neu	CTNNA2	neg
0.559777	11.53	10.3047	8.62e-25	2.23e-24	44.232	NeuM	M	Neu	ADGRV1	pos		-0.121495	11.5727	-1.1569	0.247337	0.444037	-6.62786	NeuF	F	Neu	DPYD	neg
0.55299	12.189	7.517	6.02e-14	1.09e-13	19.6834	NeuM	M	Neu	PHLPP1	pos		-0.12124	12.6433	-0.714295	0.475059	0.683264	-6.56377	NeuF	F	Neu	LRP1B	neg
0.550925	11.1702	9.11464	9.21e-20	2.08e-19	32.7381	NeuM	M	Neu	LAMA2	pos		-0.119683	11.6637	-0.951203	0.341522	0.556465	-6.69674	NeuF	F	Neu	PSAP	neg
0.550309	11.4557	8.42074	4.19e-17	8.71e-17	26.7511	NeuM	M	Neu	SH3D19	pos		0.116339	11.8069	1.06592	0.286482	0.488742	-6.6703	NeuF	F	Neu	PRUNE2	pos
0.548568	11.519	7.35846	1.99e-13	3.48e-13	18.4715	NeuM	M	Neu	B2M	pos		-0.113621	11.9124	-1.02652	0.304668	0.503459	-6.698	NeuF	F	Neu	ELMO1	neg
0.546727	12.2881	6.41982	1.42e-10	2.31e-10	12.2426	NeuM	M	Neu	EDIL3	pos		-0.112224	10.9749	-1.76242	0.0780249	0.197607	-5.83227	NeuF	F	Neu	SRGN	neg
0.540144	11.723	6.13913	8.57e-10	1.33e-09	10.4247	NeuM	M	Neu	CLU	pos		-0.110598	11.6827	-0.641649	0.521114	0.731443	-6.63701	NeuF	F	Neu	MEG3	neg
0.538977	11.2473	7.56588	4.15e-14	7.55e-14	19.9856	NeuM	M	Neu	RPS19	pos		0.110296	11.4364	0.729678	0.465602	0.683264	-6.56459	NeuF	F	Neu	FGF14	pos
0.533807	11.2013	8.50825	1.99e-17	4.25e-17	27.4619	NeuM	M	Neu	NAIP	pos		-0.11027	11.6099	-0.728887	0.466086	0.683264	-6.55925	NeuF	F	Neu	FAM155A	neg
0.530555	11.3399	7.21743	5.63e-13	9.73e-13	17.458	NeuM	M	Neu	FOXP1	pos		-0.110109	11.0805	-1.29529	0.195246	0.378619	-6.54667	NeuF	F	Neu	TMEM123	neg
-0.519444	11.4761	-5.13537	2.86e-07	4.04e-07	4.97821	NeuM	M	Neu	GRID2	neg		-0.107406	11.5399	-1.07518	0.282319	0.488742	-6.73103	NeuF	F	Neu	CNTN2	neg
0.515419	11.8328	6.87475	6.53e-12	1.09e-11	15.1232	NeuM	M	Neu	SHTN1	pos		0.105742	11.5861	0.583607	0.559496	0.745277	-6.66143	NeuF	F	Neu	KCNIP4	pos
-0.505944	11.4511	-5.43395	5.63e-08	8.24e-08	6.55655	NeuM	M	Neu	OPCML	neg		-0.104629	11.5506	-0.603601	0.546121	0.745277	-6.65881	NeuF	F	Neu	LRRTM4	neg
0.502341	11.0915	6.27616	3.6e-10	5.74e-10	11.4155	NeuM	M	Neu	RALYL	pos		0.102678	11.2536	0.923894	0.355561	0.57135	-6.79845	NeuF	F	Neu	BRAF	pos
0.498546	11.8372	6.11453	1e-09	1.53e-09	10.271	NeuM	M	Neu	MAP7	pos		-0.102132	11.0283	-1.24641	0.21264	0.399558	-6.54726	NeuF	F	Neu	CLCN4	neg
0.497956	11.9124	7.216	5.69e-13	9.75e-13	17.4261	NeuM	M	Neu	ELMO1	pos		0.102049	11.4247	0.753082	0.451416	0.683264	-6.65057	NeuF	F	Neu	DSCAM	pos
0.47905	12.0765	6.09346	1.14e-09	1.74e-09	10.1151	NeuM	M	Neu	2021-09-07	pos		-0.100894	11.0207	-1.33953	0.180425	0.36764	-6.48354	NeuF	F	Neu	OLMALINC	neg
0.477129	11.7639	6.29982	3.09e-10	5e-10	11.2865	NeuM	M	Neu	PLXDC2	pos		-0.0992888	11.5373	-0.98892	0.322723	0.529539	-6.85299	NeuF	F	Neu	GAB1	neg
0.476065	11.2936	5.72342	1.07e-08	1.61e-08	8.08685	NeuM	M	Neu	KCND2	pos		-0.0979856	12.0277	-0.734481	0.462671	0.683264	-6.79792	NeuF	F	Neu	MIR99AHG	neg
0.475474	11.1609	7.61778	2.78e-14	5.11e-14	20.3371	NeuM	M	Neu	KIF2A	pos		0.0974494	12.5441	0.732278	0.464014	0.683264	-6.75941	NeuF	F	Neu	SIK3	pos
0.471622	11.8542	6.17729	6.74e-10	1.05e-09	10.5654	NeuM	M	Neu	DLG1	pos		0.0964245	11.8532	0.720905	0.470983	0.683264	-6.80318	NeuF	F	Neu	SPOCK1	pos
0.458274	11.6167	6.24398	4.42e-10	6.95e-10	10.9463	NeuM	M	Neu	DIP2B	pos		-0.0955172	12.153	-0.927745	0.353559	0.57135	-6.87006	NeuF	F	Neu	ST18	neg
0.454764	12.0974	5.553	2.87e-08	4.26e-08	6.99761	NeuM	M	Neu	SLC24A2	pos		0.0951079	12.2046	0.579777	0.562076	0.745277	-6.68228	NeuF	F	Neu	ANK2	pos
-0.451321	13.0185	-4.41753	1.01e-05	1.36e-05	1.63265	NeuM	M	Neu	MAGI2	neg		0.0915663	11.0998	1.03419	0.301071	0.501069	-6.82329	NeuF	F	Neu	S100A6	pos
-0.443601	11.6099	-4.68557	2.82e-06	3.94e-06	2.82307	NeuM	M	Neu	FAM155A	neg		-0.0861321	11.9451	-0.633618	0.526343	0.734358	-6.82679	NeuF	F	Neu	SPOCK3	neg
0.4397	11.65	5.84767	5.12e-09	7.75e-09	8.5858	NeuM	M	Neu	CST3	pos		0.0860786	11.1988	0.569021	0.569353	0.745277	-6.65956	NeuF	F	Neu	CNTN5	pos
0.432361	11.1944	7.77389	8.27e-15	1.55e-14	21.5185	NeuM	M	Neu	ARHGAP24	pos		0.0852732	11.8327	0.706108	0.480135	0.686328	-6.90423	NeuF	F	Neu	AGAP1	pos
0.432006	12.1266	5.15293	2.61e-07	3.73e-07	4.86507	NeuM	M	Neu	TMTC2	pos		0.0842351	11.0967	0.735999	0.461746	0.683264	-6.756	NeuF	F	Neu	ERC2	pos
0.418647	12.0383	5.37136	7.97e-08	1.16e-07	5.97706	NeuM	M	Neu	2021-03-01	pos		-0.0834922	12.0499	-0.470923	0.637705	0.807528	-6.78694	NeuF	F	Neu	DPP10	neg
0.409216	11.4229	6.29655	3.16e-10	5.07e-10	11.2792	NeuM	M	Neu	TRPM3	pos		0.0827294	11.6614	0.819428	0.41256	0.645144	-6.97892	NeuF	F	Neu	LAMP2	pos
0.407861	11.7854	5.57119	2.59e-08	3.86e-08	7.0224	NeuM	M	Neu	SLC1A2	pos		-0.0803923	11.0884	-0.881954	0.37782	0.598858	-6.94427	NeuF	F	Neu	PWWP2A	neg
0.393826	12.0184	5.43539	5.58e-08	8.23e-08	6.22885	NeuM	M	Neu	NCKAP5	pos		-0.0783619	11.0845	-1.1052	0.269097	0.471426	-6.77492	NeuF	F	Neu	HES1	neg
-0.392796	12.1967	-4.00727	6.18e-05	8.18e-05	-0.164755	NeuM	M	Neu	ANK3	neg		-0.0734531	11.0137	-1.06673	0.286117	0.488742	-6.82042	NeuF	F	Neu	VIM	neg
0.391379	11.8327	5.13828	2.82e-07	4e-07	4.72064	NeuM	M	Neu	AGAP1	pos		-0.0732279	11.2089	-0.714539	0.474908	0.683264	-7.02926	NeuF	F	Neu	ZDHHC20	neg
0.387631	11.7189	5.2109	1.91e-07	2.75e-07	5.06027	NeuM	M	Neu	ALCAM	pos		-0.0693352	11.1944	-0.795845	0.426139	0.661936	-6.99877	NeuF	F	Neu	ARHGAP24	neg
0.380937	11.8532	4.29756	1.74e-05	2.35e-05	0.902937	NeuM	M	Neu	SPOCK1	pos		0.0685381	11.5766	0.477139	0.633272	0.806298	-6.92582	NeuF	F	Neu	ENOX1	pos
0.375745	11.3084	5.28131	1.31e-07	1.89e-07	5.41111	NeuM	M	Neu	MEF2A	pos		0.0684864	11.1109	0.722777	0.469832	0.683264	-7.03644	NeuF	F	Neu	MAP3K2	pos
0.36016	11.5598	3.80364	0.000143332	0.00018762	-1.07633	NeuM	M	Neu	TMSB4X	pos		-0.0665654	11.9651	-0.57023	0.568533	0.745277	-7.01473	NeuF	F	Neu	TTLL7	neg
0.353953	11.9531	4.48219	7.46e-06	1.02e-05	1.59012	NeuM	M	Neu	PEX5L	pos		0.065557	12.1253	0.462291	0.643881	0.810942	-6.8659	NeuF	F	Neu	CLASP2	pos
0.343677	11.7372	4.62598	3.77e-06	5.23e-06	2.26238	NeuM	M	Neu	DTNA	pos		-0.065542	12.1198	-0.422679	0.672537	0.820425	-6.79978	NeuF	F	Neu	CTNND2	neg
0.338123	11.2536	4.59401	4.39e-06	6.06e-06	2.05621	NeuM	M	Neu	BRAF	pos		0.0620251	11.4557	0.59824	0.549692	0.745277	-7.09672	NeuF	F	Neu	SH3D19	pos
0.336709	11.6181	4.53911	5.71e-06	7.82e-06	1.78961	NeuM	M	Neu	APOE	pos		0.061459	12.2429	0.437049	0.662084	0.811924	-6.92581	NeuF	F	Neu	FRMD5	pos
0.329552	11.2324	4.69761	2.66e-06	3.74e-06	2.48631	NeuM	M	Neu	GTDC1	pos		-0.0589959	11.2378	-0.577178	0.563831	0.745277	-7.10063	NeuF	F	Neu	ZFPM2	neg
0.326677	11.6025	4.18407	2.88e-05	3.84e-05	0.315135	NeuM	M	Neu	NOVA1	pos		-0.056948	11.2138	-0.558315	0.57664	0.750599	-6.96728	NeuF	F	Neu	RBMS3	neg
0.304104	11.874	3.60832	0.000309501	0.000398418	-1.85501	NeuM	M	Neu	RTN4	pos		0.0534308	11.1702	0.571095	0.567946	0.745277	-7.19269	NeuF	F	Neu	LAMA2	pos
0.302861	11.4144	3.66111	0.000252262	0.000328363	-1.71251	NeuM	M	Neu	PRKACB	pos		0.053112	11.8998	0.396707	0.691591	0.834926	-6.9643	NeuF	F	Neu	DDX17	pos
0.299117	11.347	4.2608	2.05e-05	2.75e-05	0.539365	NeuM	M	Neu	ANKRD44	pos		0.0531057	11.809	0.326589	0.743984	0.854891	-6.81904	NeuF	F	Neu	LRRC4C	pos
0.271632	12.8632	2.61026	0.00905907	0.0111093	-4.76074	NeuM	M	Neu	NCAM2	pos		0.0529851	11.5024	0.518581	0.604063	0.777606	-7.18151	NeuF	F	Neu	CNDP1	pos
0.262198	11.7274	3.65835	0.000254988	0.000330067	-1.83652	NeuM	M	Neu	GPC5	pos		-0.0523797	10.9364	-0.897536	0.369452	0.589605	-6.986	NeuF	F	Neu	FLT1	neg
0.259951	11.2138	3.98798	6.71e-05	8.83e-05	-0.473889	NeuM	M	Neu	RBMS3	pos		-0.0513995	10.9908	-0.741147	0.45862	0.683264	-7.1052	NeuF	F	Neu	CHI3L1	neg
0.259133	12.1436	3.17554	0.00149958	0.0019093	-3.36028	NeuM	M	Neu	FMNL2	pos		0.0501046	11.181	0.580921	0.561305	0.745277	-7.17503	NeuF	F	Neu	SFMBT2	pos
0.257638	12.1781	2.79735	0.00516109	0.00646523	-4.3515	NeuM	M	Neu	DNM3	pos		-0.0469089	11.0409	-0.593978	0.552538	0.745277	-7.20549	NeuF	F	Neu	DYSF	neg
-0.254275	12.0762	-2.37195	0.0177111	0.0212716	-5.39258	NeuM	M	Neu	CTNNA2	neg		0.044389	11.9531	0.349495	0.726724	0.850888	-7.05918	NeuF	F	Neu	PEX5L	pos
0.249571	12.5441	2.83058	0.00465456	0.00586222	-4.28131	NeuM	M	Neu	SIK3	pos		-0.0439692	11.7895	-0.37653	0.70653	0.836287	-7.13167	NeuF	F	Neu	MAP4K4	neg
-0.248628	12.1198	-2.60334	0.00924393	0.0112766	-4.83281	NeuM	M	Neu	CTNND2	neg		-0.0433979	10.9517	-0.695366	0.48684	0.69167	-7.12761	NeuF	F	Neu	CEMIP	neg
-0.235247	12.3844	-2.2053	0.027453	0.0328028	-5.68089	NeuM	M	Neu	PTPRD	neg		-0.0415257	11.5259	-0.445361	0.656067	0.811924	-7.27297	NeuF	F	Neu	KCNH8	neg
0.234448	11.9176	2.77391	0.00554773	0.00691241	-4.51506	NeuM	M	Neu	DOCK10	pos		0.0407402	11.6248	0.325486	0.744819	0.854891	-7.09652	NeuF	F	Neu	FCHSD2	pos
-0.228087	12.9659	-2.46914	0.0135582	0.0163682	-5.21538	NeuM	M	Neu	PPP2R2B	neg		-0.0405549	11.2541	-0.513317	0.607739	0.77804	-7.24579	NeuF	F	Neu	ATP1A2	neg
0.221989	11.3449	3.33048	0.000869719	0.00111343	-2.89048	NeuM	M	Neu	PCDH15	pos		-0.039571	11.1609	-0.414953	0.678184	0.823005	-7.23953	NeuF	F	Neu	KIF2A	neg
-0.219595	11.9651	-2.14165	0.0322429	0.0379828	-5.86871	NeuM	M	Neu	ADGRL3	neg		-0.0390195	12.1266	-0.303602	0.761437	0.864047	-7.06999	NeuF	F	Neu	TMTC2	neg
0.216903	12.5279	2.71041	0.00673	0.00834091	-4.71727	NeuM	M	Neu	ZBTB20	pos		-0.0380954	11.3716	-0.37469	0.707898	0.836287	-7.25522	NeuF	F	Neu	RGCC	neg
0.214372	11.6248	2.65935	0.00784022	0.00966545	-4.90302	NeuM	M	Neu	FCHSD2	pos		-0.0377612	10.9318	-0.658208	0.510418	0.720772	-7.17527	NeuF	F	Neu	CLDN5	neg
-0.210046	11.809	-2.2016	0.0277135	0.0329451	-5.82872	NeuM	M	Neu	LRRC4C	neg		-0.0374056	11.2013	-0.370973	0.710665	0.836287	-7.21914	NeuF	F	Neu	NAIP	neg
-0.192918	11.8883	-2.14122	0.0322773	0.0379828	-5.94423	NeuM	M	Neu	RORA	neg		0.0370972	11.8328	0.316714	0.751466	0.858292	-7.10699	NeuF	F	Neu	SHTN1	pos
0.184304	12.307	2.04031	0.0413427	0.0484063	-6.1799	NeuM	M	Neu	DST	pos		-0.035937	11.14	-0.43738	0.661844	0.811924	-7.28751	NeuF	F	Neu	HSPA1B	neg
-0.173718	11.0473	-2.5383	0.0111525	0.013534	-5.07821	NeuM	M	Neu	GALNTL6	neg		0.0352194	12.5628	0.283998	0.776417	0.873122	-7.06829	NeuF	F	Neu	GPM6B	pos
0.172033	11.161	2.92229	0.00348149	0.00440863	-4.25913	NeuM	M	Neu	GPC6	pos		0.0351891	11.0099	0.454971	0.649139	0.811924	-7.26054	NeuF	F	Neu	FBXO32	pos
-0.158741	14.4532	-1.666	0.0957402	0.110433	-6.71964	NeuM	M	Neu	PCDH9	neg		0.0347934	11.2564	0.388472	0.697674	0.836287	-7.29868	NeuF	F	Neu	LINC01170	pos
0.149114	11.4109	1.68363	0.0922812	0.106973	-6.89919	NeuM	M	Neu	ATP1B1	pos		-0.0344895	10.9314	-0.596338	0.550961	0.745277	-7.21376	NeuF	F	Neu	CCL3	neg
-0.135342	12.745	-1.54003	0.123581	0.141149	-7.09906	NeuM	M	Neu	PDE4B	neg		0.03292	11.7265	0.277424	0.78146	0.873122	-7.14529	NeuF	F	Neu	ARHGAP21	pos
-0.132285	11.2027	-1.38432	0.166287	0.187173	-7.16935	NeuM	M	Neu	SYT1	neg		-0.0324853	12.0472	-0.332012	0.739886	0.854891	-7.27054	NeuF	F	Neu	TMEM144	neg
0.130064	12.0369	1.5534	0.120354	0.138141	-7.17189	NeuM	M	Neu	TCF12	pos		-0.0320753	10.9429	-0.546976	0.584406	0.756481	-7.24173	NeuF	F	Neu	ARHGAP25	neg
0.128918	11.8663	1.45049	0.14695	0.167021	-7.25853	NeuM	M	Neu	N4BP2L2	pos		0.0318099	10.9966	0.437767	0.661563	0.811924	-7.27771	NeuF	F	Neu	IFIT3	pos
0.124767	12.1253	1.37848	0.168081	0.188283	-7.31763	NeuM	M	Neu	CLASP2	pos		-0.031266	11.5981	-0.26057	0.794429	0.873122	-7.11225	NeuF	F	Neu	TMEFF2	neg
0.122567	12.3817	1.3559	0.175158	0.195272	-7.35688	NeuM	M	Neu	NTM	pos		-0.0306498	11.2027	-0.20368	0.838607	0.904608	-6.8072	NeuF	F	Neu	SYT1	neg
0.116018	11.3871	1.704	0.0884084	0.102996	-7.03175	NeuM	M	Neu	LHFPL3	pos		-0.029979	11.2324	-0.270283	0.786947	0.873122	-7.19126	NeuF	F	Neu	GTDC1	neg
-0.103041	13.5749	-0.99145	0.321487	0.351674	-7.61151	NeuM	M	Neu	CADM2	neg		-0.0277897	11.1134	-0.339064	0.734567	0.854891	-7.31723	NeuF	F	Neu	LRP2	neg
-0.0967814	11.3211	-1.39798	0.162145	0.183397	-7.39886	NeuM	M	Neu	KCNMA1	neg		0.0268001	11.3084	0.239369	0.810823	0.882812	-7.18396	NeuF	F	Neu	MEF2A	pos
0.0961091	13.3598	1.0277	0.304114	0.334238	-7.64076	NeuM	M	Neu	QKI	pos		-0.0262716	11.2182	-0.26181	0.793473	0.873122	-7.26968	NeuF	F	Neu	COLGALT2	neg
-0.09369	11.5861	-0.808246	0.418966	0.449858	-7.79502	NeuM	M	Neu	KCNIP4	neg		-0.0259243	11.3984	-0.268067	0.788653	0.873122	-7.32092	NeuF	F	Neu	SEPP1	neg
0.0864916	12.0277	0.959061	0.337548	0.365808	-7.84465	NeuM	M	Neu	MIR99AHG	pos		-0.0253514	12.3775	-0.150498	0.880374	0.928177	-6.81137	NeuF	F	Neu	ADGRB3	neg
0.0862122	11.5362	1.08917	0.276101	0.304888	-7.82909	NeuM	M	Neu	ANO4	pos		0.0246059	11.6167	0.216096	0.828917	0.898315	-7.19776	NeuF	F	Neu	DIP2B	pos
0.0854321	11.0967	1.26448	0.206085	0.228656	-7.5994	NeuM	M	Neu	ERC2	pos		0.0242413	11.2471	0.254613	0.799026	0.874052	-7.25934	NeuF	F	Neu	SAT1	pos
-0.0852884	11.9451	-0.954155	0.340025	0.366787	-7.83696	NeuM	M	Neu	SPOCK3	neg		0.0218888	12.5279	0.182442	0.855239	0.912927	-7.11881	NeuF	F	Neu	ZBTB20	pos
-0.0695368	12.2046	-0.664419	0.506435	0.529146	-7.92252	NeuM	M	Neu	ANK2	neg		0.0216009	11.0412	0.300343	0.763921	0.864047	-7.33178	NeuF	F	Neu	CD74	pos
0.0685275	12.2618	0.71261	0.476102	0.504235	-8.03464	NeuM	M	Neu	WWOX	pos		-0.0211345	10.9273	-0.374764	0.707843	0.836287	-7.31889	NeuF	F	Neu	SERPINE1	neg
-0.0665926	11.7473	-0.730099	0.465345	0.495093	-8.02022	NeuM	M	Neu	AKAP6	neg		-0.0200738	11.8504	-0.197084	0.843765	0.905979	-7.29084	NeuF	F	Neu	CLDN11	neg
-0.0652087	11.1089	-0.972925	0.330611	0.359965	-7.90308	NeuM	M	Neu	CACNA1C	neg		-0.0193318	11.5619	-0.178832	0.858073	0.912927	-7.2881	NeuF	F	Neu	GFAP	neg
-0.0611118	11.9715	-0.65323	0.513621	0.534257	-7.97391	NeuM	M	Neu	GPM6A	neg		0.0161309	11.3939	0.159673	0.873142	0.924736	-7.3186	NeuF	F	Neu	HIP1	pos
0.0587017	11.9435	0.703108	0.482003	0.508175	-8.1443	NeuM	M	Neu	DOCK4	pos		0.0131382	11.519	0.1118	0.910984	0.956122	-7.22067	NeuF	F	Neu	B2M	pos
0.0570258	11.5981	0.696209	0.486312	0.510409	-8.13305	NeuM	M	Neu	TMEFF2	pos		-0.0122306	11.2936	-0.10496	0.916409	0.957504	-7.06942	NeuF	F	Neu	KCND2	neg
0.052268	11.7574	0.560484	0.575161	0.590363	-8.11116	NeuM	M	Neu	APP	pos		-0.00987926	12.0184	-0.0963206	0.923268	0.960363	-7.31882	NeuF	F	Neu	NCKAP5	neg
-0.0515561	11.2004	-0.642023	0.520871	0.539391	-8.03414	NeuM	M	Neu	MEF2C	neg		-0.00861397	11.3829	-0.084485	0.932672	0.964222	-7.29346	NeuF	F	Neu	CCP110	neg
0.0505611	11.1586	0.800349	0.423525	0.452667	-8.05589	NeuM	M	Neu	NXPH1	pos		0.00779288	11.1586	0.0799106	0.93631	0.964222	-7.09153	NeuF	F	Neu	NXPH1	pos
0.0467814	11.4247	0.594105	0.552453	0.569565	-8.14384	NeuM	M	Neu	DSCAM	pos		0.00680455	11.2659	0.0760352	0.939392	0.964222	-7.36892	NeuF	F	Neu	ANLN	pos
0.0446908	11.9935	0.422431	0.672718	0.687471	-8.09037	NeuM	M	Neu	NKAIN2	pos		0.00590586	11.7258	0.0538473	0.957058	0.973775	-7.26063	NeuF	F	Neu	PLCL1	pos
-0.0186131	12.0499	-0.169311	0.865555	0.874545	-8.20593	NeuM	M	Neu	DPP10	neg		0.00507004	11.1148	0.056494	0.954949	0.973775	-7.33577	NeuF	F	Neu	DUBR	pos
0.0177088	11.8606	0.203486	0.838759	0.85341	-8.31429	NeuM	M	Neu	CCDC88A	pos		-0.00431606	11.6631	-0.0418449	0.966623	0.976198	-7.3137	NeuF	F	Neu	TMEM165	neg
0.0147766	11.5766	0.167426	0.867038	0.874545	-8.35862	NeuM	M	Neu	ENOX1	pos		0.00285639	10.9702	0.0403447	0.967819	0.976198	-7.35882	NeuF	F	Neu	NAMPT	pos
0.00560222	12.2429	0.0628579	0.949881	0.953975	-8.32128	NeuM	M	Neu	FRMD5	pos		-0.00195051	11.0898	-0.0232848	0.981424	0.985654	-7.38559	NeuF	F	Neu	PDK4	neg
-0.00229962	11.5506	-0.0219792	0.982465	0.982465	-8.18855	NeuM	M	Neu	LRRTM4	neg		0.000238583	12.8193	0.00153474	0.998775	0.998775	-6.87187	NeuF	F	Neu	NPAS3	pos
2.66918	12.5908	21.1588	1.69e-97	3.95e-95	211.397	MicM	M	Mic	LINGO1	pos		1.30513	12.5024	6.5296	6.87e-11	4e-09	14.1291	MicF	F	Mic	NEAT1	pos
-2.17442	11.3575	-19.482	3.49e-83	4.06e-81	178.517	MicM	M	Mic	FRMD4A	neg		1.20736	11.964	6.47173	1.01e-10	4.7e-09	13.729	MicF	F	Mic	SPP1	pos
1.87497	14.7501	16.0213	3.81e-57	2.96e-55	118.885	MicM	M	Mic	LINC00486	pos		1.15863	11.3211	9.34476	1.09e-20	2.54e-18	36.0572	MicF	F	Mic	KCNMA1	pos
-1.76344	11.9435	-12.3766	5.87e-35	2.28e-33	68.168	MicM	M	Mic	DOCK4	neg		1.08679	14.7501	6.33351	2.49e-10	9.66e-09	12.8885	MicF	F	Mic	LINC00486	pos
-1.67477	11.3062	-14.7566	7.87e-49	4.58e-47	99.8634	MicM	M	Mic	C10orf11	neg		0.999233	11.5727	6.61992	3.76e-11	2.92e-09	14.5561	MicF	F	Mic	DPYD	pos
1.47869	11.964	10.387	3.68e-25	9.52e-24	45.8118	MicM	M	Mic	SPP1	pos		-0.808205	10.9749	-6.75433	1.5e-11	1.75e-09	15.5726	MicF	F	Mic	SRGN	neg
1.44207	11.7093	10.4651	1.63e-25	4.75e-24	46.5459	MicM	M	Mic	MT-ND4	pos		0.750019	11.8991	3.64371	0.000269933	0.00393091	-0.355037	MicF	F	Mic	SLC1A3	pos
-1.43799	17.7491	-13.9733	5.23e-44	2.44e-42	88.7262	MicM	M	Mic	MALAT1	neg		0.729644	11.9124	3.84348	0.000121961	0.00189446	0.36789	MicF	F	Mic	ELMO1	pos
1.28088	11.6426	9.27835	2.03e-20	4.3e-19	34.9335	MicM	M	Mic	MT-CO3	pos		0.69357	11.4247	5.11652	3.16e-07	1.05e-05	5.81092	MicF	F	Mic	DSCAM	pos
-1.16741	11.2004	-10.2036	2.43e-24	5.66e-23	43.9238	MicM	M	Mic	MEF2C	neg		-0.65702	11.7707	-4.35671	1.33e-05	0.000258606	2.1853	MicF	F	Mic	HSP90AA1	neg
1.16733	11.5727	9.11669	9.04e-20	1.62e-18	33.4747	MicM	M	Mic	DPYD	pos		-0.628708	12.5653	-4.4648	8.09e-06	0.00017139	2.65262	MicF	F	Mic	PTGDS	neg
1.11538	11.6952	8.17237	3.34e-16	5.56e-15	25.3578	MicM	M	Mic	MT-CO2	pos		-0.604592	11.2004	-3.60925	0.000308397	0.00422685	-0.473577	MicF	F	Mic	MEF2C	neg
-0.957182	11.181	-9.16586	5.76e-20	1.12e-18	33.8704	MicM	M	Mic	SFMBT2	neg		-0.577054	11.7854	-5.06395	4.17e-07	1.21e-05	5.32368	MicF	F	Mic	SLC1A2	neg
-0.925331	11.3084	-6.85288	7.61e-12	9.33e-11	15.5911	MicM	M	Mic	MEF2A	neg		0.570797	11.3084	2.93192	0.00337543	0.0341946	-2.66794	MicF	F	Mic	MEF2A	pos
-0.901067	11.5598	-6.05634	1.44e-09	1.15e-08	10.4981	MicM	M	Mic	TMSB4X	neg		-0.526444	11.723	-4.0663	4.81e-05	0.000800314	0.82404	MicF	F	Mic	CLU	neg
0.894347	11.4155	7.25618	4.24e-13	5.81e-12	18.2657	MicM	M	Mic	MT-ND2	pos		-0.519328	11.7666	-4.25844	2.08e-05	0.00037192	1.64927	MicF	F	Mic	HSPA1A	neg
0.837257	12.2917	6.46343	1.07e-10	1.08e-09	12.8858	MicM	M	Mic	CRYAB	pos		-0.519232	12.2429	-2.58734	0.00968432	0.0624294	-3.61443	MicF	F	Mic	FTL	neg
0.822452	11.3897	6.76847	1.37e-11	1.51e-10	14.8626	MicM	M	Mic	MT-CYB	pos		0.490999	11.3575	2.64014	0.00829842	0.0624294	-3.47542	MicF	F	Mic	FRMD4A	pos
0.818994	11.2638	7.33994	2.28e-13	3.32e-12	18.8131	MicM	M	Mic	MT-ND3	pos		-0.473271	11.2471	-2.80518	0.0050374	0.0469486	-3.08369	MicF	F	Mic	SAT1	neg
0.798739	11.7707	6.21401	5.35e-10	4.61e-09	11.3226	MicM	M	Mic	HSP90AA1	pos		-0.434038	12.8193	-3.49688	0.000472531	0.00611665	-1.26944	MicF	F	Mic	NPAS3	neg
0.797727	11.2473	5.86154	4.71e-09	3.43e-08	9.28716	MicM	M	Mic	RPS19	pos		-0.417437	11.8663	-2.23177	0.0256496	0.0940094	-4.5131	MicF	F	Mic	N4BP2L2	neg
0.786958	11.5619	7.4616	9.17e-14	1.42e-12	19.6386	MicM	M	Mic	GFAP	pos		-0.406103	11.53	-4.4784	7.59e-06	0.00017139	2.48614	MicF	F	Mic	ADGRV1	neg
-0.774088	10.9749	-11.5107	1.72e-30	5.72e-29	57.7067	MicM	M	Mic	SRGN	neg		-0.394814	11.4761	-2.17334	0.029775	0.0991081	-4.67136	MicF	F	Mic	GRID2	neg
0.732212	11.3576	6.47302	1e-10	1.06e-09	12.8599	MicM	M	Mic	MT-ATP6	pos		-0.391522	12.0334	-3.05022	0.00229196	0.0254298	-2.80051	MicF	F	Mic	NRXN3	neg
0.663787	11.2308	6.86879	6.81e-12	8.82e-11	15.3876	MicM	M	Mic	MT-ND1	pos		-0.36564	14.4532	-2.68677	0.00722503	0.0601225	-3.57717	MicF	F	Mic	PCDH9	neg
0.656453	11.4099	6.83976	8.34e-12	9.71e-11	15.1799	MicM	M	Mic	DNAJB2	pos		-0.360302	11.7265	-2.55515	0.0106271	0.0626404	-4.02487	MicF	F	Mic	ARHGAP21	neg
0.652859	11.7666	5.43166	5.7e-08	3.69e-07	6.80469	MicM	M	Mic	HSPA1A	pos		-0.35842	12.0277	-2.30744	0.0210481	0.0803967	-4.52906	MicF	F	Mic	MIR99AHG	neg
-0.637009	11.1944	-5.35613	8.67e-08	5.31e-07	6.51915	MicM	M	Mic	ARHGAP24	neg		-0.356043	12.5441	-2.19566	0.0281362	0.0978467	-4.69625	MicF	F	Mic	SIK3	neg
0.63518	12.5024	4.21908	2.47e-05	7.73e-05	1.11467	MicM	M	Mic	NEAT1	pos		-0.355917	12.3817	-3.19183	0.0014176	0.0165151	-2.40313	MicF	F	Mic	NTM	neg
0.617552	11.6181	4.37036	1.25e-05	4.42e-05	1.73902	MicM	M	Mic	APOE	pos		-0.349995	12.3775	-2.5662	0.0102946	0.0626404	-4.01571	MicF	F	Mic	ADGRB3	neg
-0.574551	12.5279	-5.14603	2.7e-07	1.4e-06	5.22466	MicM	M	Mic	ZBTB20	neg		0.339338	17.7491	2.46648	0.0136595	0.0676816	-4.13668	MicF	F	Mic	MALAT1	pos
0.573628	11.312	5.36988	8.03e-08	5.06e-07	6.26078	MicM	M	Mic	MT-CO1	pos		-0.332859	11.1988	-3.36632	0.00076431	0.00937285	-1.85621	MicF	F	Mic	CNTN5	neg
-0.56317	11.347	-4.36285	1.3e-05	4.5e-05	1.64464	MicM	M	Mic	ANKRD44	neg		-0.328718	10.9314	-4.79213	1.67e-06	4.33e-05	3.95342	MicF	F	Mic	CCL3	neg
0.561426	11.7377	5.21423	1.88e-07	1.09e-06	5.48344	MicM	M	Mic	NDRG2	pos		-0.327035	11.7189	-2.59121	0.009576	0.0624294	-4.03767	MicF	F	Mic	ALCAM	neg
0.549616	11.6984	5.95906	2.61e-09	2.03e-08	9.52079	MicM	M	Mic	ABCA2	pos		-0.324545	11.6827	-2.63363	0.00845926	0.0624294	-3.97946	MicF	F	Mic	MEG3	neg
0.548536	11.4646	6.13531	8.78e-10	7.31e-09	10.5308	MicM	M	Mic	SEPW1	pos		-0.323919	11.6181	-1.69093	0.0908781	0.194262	-5.55027	MicF	F	Mic	APOE	neg
-0.545397	11.9124	-4.10223	4.12e-05	0.000121524	0.576094	MicM	M	Mic	ELMO1	neg		-0.319008	11.9176	-1.7902	0.0734481	0.174627	-5.43937	MicF	F	Mic	DOCK10	neg
0.53774	12.5653	4.65739	3.24e-06	1.24e-05	2.84914	MicM	M	Mic	PTGDS	pos		-0.317109	11.8606	-2.2051	0.0274667	0.0978467	-4.82847	MicF	F	Mic	CCDC88A	neg
-0.529139	11.7639	-3.58803	0.000334577	0.000838242	-1.36007	MicM	M	Mic	PLXDC2	neg		-0.310994	13.0101	-2.52963	0.0114317	0.0649654	-4.14845	MicF	F	Mic	DLG2	neg
0.527016	11.5399	6.2285	4.88e-10	4.37e-09	11.1001	MicM	M	Mic	CNTN2	pos		-0.309505	12.0765	-2.42506	0.0153213	0.0699972	-4.41434	MicF	F	Mic	2021-09-07	neg
-0.482852	11.2471	-4.2427	2.23e-05	7.3e-05	1.08787	MicM	M	Mic	SAT1	neg		-0.308687	11.7461	-2.6424	0.00824344	0.0624294	-3.99627	MicF	F	Mic	APOD	neg
0.480969	11.8998	3.80925	0.000140122	0.000375269	-0.639131	MicM	M	Mic	DDX17	pos		-0.305234	12.0974	-2.57926	0.00991368	0.0624294	-4.12445	MicF	F	Mic	SLC24A2	neg
-0.4664	12.0277	-4.62862	3.72e-06	1.4e-05	2.56829	MicM	M	Mic	MIR99AHG	neg		-0.299441	12.2098	-2.22917	0.0258223	0.0940094	-4.83754	MicF	F	Mic	ERBB2IP	neg
-0.458638	13.3598	-3.50611	0.000456456	0.00109643	-1.63251	MicM	M	Mic	QKI	neg		0.299055	11.2013	1.99556	0.0460056	0.136068	-5.1757	MicF	F	Mic	NAIP	pos
0.453092	11.6614	5.07734	3.89e-07	1.95e-06	4.65003	MicM	M	Mic	LAMP2	pos		-0.296281	11.6984	-2.68785	0.00720172	0.0601225	-3.89784	MicF	F	Mic	ABCA2	neg
0.436255	11.7137	5.16914	2.39e-07	1.3e-06	5.07793	MicM	M	Mic	CLDND1	pos		-0.290878	11.2638	-2.58765	0.00967568	0.0624294	-4.17205	MicF	F	Mic	MT-ND3	neg
-0.434452	11.0412	-4.26157	2.05e-05	6.91e-05	1.25043	MicM	M	Mic	CD74	neg		-0.282111	11.2308	-2.47304	0.0134114	0.0676816	-4.40458	MicF	F	Mic	MT-ND1	neg
0.431549	11.5783	4.82569	1.41e-06	6.1e-06	3.39886	MicM	M	Mic	CERCAM	pos		-0.281254	11.65	-1.99785	0.0457566	0.136068	-5.28193	MicF	F	Mic	CST3	neg
0.414902	11.7012	4.47517	7.71e-06	2.85e-05	1.79183	MicM	M	Mic	GPRC5B	pos		0.281226	11.519	1.50191	0.133147	0.246676	-5.90588	MicF	F	Mic	B2M	pos
-0.41441	11.4761	-3.3873	0.000708218	0.00160852	-2.19845	MicM	M	Mic	GRID2	neg		0.277748	11.3062	1.67009	0.0949283	0.199264	-5.54887	MicF	F	Mic	C10orf11	pos
0.412557	13.0632	3.38358	0.000717872	0.00160852	-2.21402	MicM	M	Mic	PLP1	pos		-0.277098	11.7274	-2.55102	0.0107537	0.0626404	-4.27636	MicF	F	Mic	GPC5	neg
0.408334	11.5609	5.28259	1.3e-07	7.75e-07	5.58689	MicM	M	Mic	MOBP	pos		-0.27601	11.8883	-2.45911	0.013943	0.0676816	-4.41621	MicF	F	Mic	RORA	neg
0.406472	11.6805	4.75725	1.99e-06	8.12e-06	3.03765	MicM	M	Mic	APLP1	pos		-0.273734	11.312	-2.09219	0.0364432	0.117934	-5.22632	MicF	F	Mic	MT-CO1	neg
0.40497	11.8069	5.07525	3.93e-07	1.95e-06	4.52961	MicM	M	Mic	PRUNE2	pos		-0.272141	11.3449	-2.99638	0.00273797	0.0289976	-3.06065	MicF	F	Mic	PCDH15	neg
0.396272	11.0998	5.66751	1.48e-08	1.05e-07	7.65822	MicM	M	Mic	S100A6	pos		-0.265008	11.7012	-2.40767	0.0160706	0.0718638	-4.6269	MicF	F	Mic	GPRC5B	neg
0.396208	11.3829	5.00723	5.6e-07	2.66e-06	4.18561	MicM	M	Mic	CCP110	pos		-0.260983	11.9531	-2.35707	0.0184365	0.0728087	-4.74856	MicF	F	Mic	PEX5L	neg
0.386088	11.3716	4.94361	7.78e-07	3.49e-06	3.83193	MicM	M	Mic	RGCC	pos		-0.260306	11.8998	-1.83044	0.0672108	0.16583	-5.57672	MicF	F	Mic	DDX17	neg
0.383969	11.8991	2.56804	0.0102403	0.0166852	-4.47201	MicM	M	Mic	SLC1A3	pos		-0.260001	11.5362	-2.47016	0.0135197	0.0676816	-4.50844	MicF	F	Mic	ANO4	neg
0.377406	11.2659	5.15803	2.54e-07	1.34e-06	4.92733	MicM	M	Mic	ANLN	pos		0.258037	13.3598	1.43872	0.150257	0.263232	-5.9086	MicF	F	Mic	QKI	pos
0.376668	12.637	3.61411	0.000302684	0.00076658	-1.53892	MicM	M	Mic	MBP	pos		-0.257473	11.9651	-2.39503	0.0166349	0.0718638	-4.66658	MicF	F	Mic	ADGRL3	neg
0.376156	11.698	4.1522	3.32e-05	9.91e-05	0.299531	MicM	M	Mic	MT2A	pos		-0.252652	11.874	-1.72199	0.0850987	0.188317	-5.74395	MicF	F	Mic	RTN4	neg
0.372299	11.6637	2.86121	0.00422796	0.00752125	-3.80614	MicM	M	Mic	PSAP	pos		-0.250585	11.9609	-2.06583	0.0388669	0.124055	-5.30075	MicF	F	Mic	QDPR	neg
0.370692	11.7205	3.38551	0.000712871	0.00160852	-2.33956	MicM	M	Mic	GLUL	pos		-0.249568	11.4109	-2.18052	0.0292394	0.0987359	-5.10335	MicF	F	Mic	ATP1B1	neg
0.370655	12.2429	2.53307	0.0113202	0.0181903	-4.55922	MicM	M	Mic	FTL	pos		-0.249552	11.14	-2.74161	0.00612348	0.0548758	-3.7956	MicF	F	Mic	HSPA1B	neg
0.342527	11.4541	4.24507	2.2e-05	7.3e-05	0.635286	MicM	M	Mic	ADARB2	pos		-0.249395	11.6025	-2.33294	0.0196687	0.07638	-4.81423	MicF	F	Mic	NOVA1	neg
-0.335177	11.6248	-2.52311	0.0116456	0.0184587	-4.69169	MicM	M	Mic	FCHSD2	neg		-0.247873	11.0409	-2.84603	0.00443474	0.0430539	-3.50773	MicF	F	Mic	DYSF	neg
0.331147	11.0207	5.52262	3.41e-08	2.27e-07	6.83695	MicM	M	Mic	OLMALINC	pos		-0.247145	11.9935	-2.04295	0.04108	0.127622	-5.37924	MicF	F	Mic	NKAIN2	neg
0.329942	11.5024	4.19943	2.7e-05	8.16e-05	0.448392	MicM	M	Mic	CNDP1	pos		-0.245668	12.1043	-2.37005	0.0178021	0.0718638	-4.73498	MicF	F	Mic	NRXN1	neg
0.328849	11.1134	5.17144	2.36e-07	1.3e-06	4.94207	MicM	M	Mic	LRP2	pos		-0.235946	11.0805	-2.50665	0.0122018	0.0663103	-4.4102	MicF	F	Mic	TMEM123	neg
0.328599	11.0898	4.80214	1.59e-06	6.73e-06	3.1448	MicM	M	Mic	PDK4	pos		-0.232394	11.5766	-2.01227	0.0442152	0.135555	-5.49873	MicF	F	Mic	ENOX1	neg
0.323039	11.0805	4.71248	2.48e-06	9.72e-06	2.70999	MicM	M	Mic	TMEM123	pos		-0.232074	11.4364	-2.45115	0.014255	0.0677839	-4.55835	MicF	F	Mic	FGF14	neg
0.318242	11.6631	3.71711	0.000202478	0.000524194	-1.38067	MicM	M	Mic	TMEM165	pos		-0.229969	13.5749	-1.84997	0.0643439	0.161206	-5.63354	MicF	F	Mic	CADM2	neg
-0.315525	11.6587	-2.28951	0.0220678	0.0333882	-5.20209	MicM	M	Mic	MAML2	neg		-0.229778	11.0998	-2.39109	0.0168146	0.0718638	-4.68587	MicF	F	Mic	S100A6	neg
0.315122	11.4121	4.21757	2.49e-05	7.73e-05	0.518884	MicM	M	Mic	SLCO1A2	pos		-0.228693	11.5609	-2.18488	0.0289182	0.0987359	-5.14113	MicF	F	Mic	MOBP	neg
0.314509	11.7461	3.4951	0.000475684	0.00113096	-2.15388	MicM	M	Mic	APOD	pos		-0.226505	11.4229	-2.36825	0.0178889	0.0718638	-4.73466	MicF	F	Mic	TRPM3	neg
0.312211	11.2182	4.20327	2.65e-05	8.13e-05	0.438281	MicM	M	Mic	COLGALT2	pos		-0.221406	11.161	-2.58454	0.00976326	0.0624294	-4.23409	MicF	F	Mic	GPC6	neg
0.308105	11.1665	4.23112	2.34e-05	7.52e-05	0.538266	MicM	M	Mic	BCYRN1	pos		-0.22101	11.7475	-1.70037	0.0890892	0.192202	-5.93345	MicF	F	Mic	SGK1	neg
0.307625	11.4109	3.82752	0.000130131	0.000352564	-1.02779	MicM	M	Mic	ATP1B1	pos		-0.220602	11.6426	-1.60179	0.109231	0.217528	-6.09987	MicF	F	Mic	MT-CO3	neg
0.307493	11.6827	3.03351	0.00242269	0.00462694	-3.55259	MicM	M	Mic	MEG3	pos		-0.220188	11.9715	-2.0573	0.0396805	0.12494	-5.35693	MicF	F	Mic	GPM6A	neg
0.305462	11.874	2.65201	0.00801241	0.0133349	-4.46648	MicM	M	Mic	RTN4	pos		0.219143	11.1944	1.3	0.193627	0.313299	-6.08242	MicF	F	Mic	ARHGAP24	pos
0.305039	11.3939	3.86141	0.000113355	0.000310727	-0.910623	MicM	M	Mic	HIP1	pos		-0.218043	11.7473	-1.93438	0.0530916	0.143841	-5.62345	MicF	F	Mic	AKAP6	neg
0.30481	10.9908	5.62648	1.88e-08	1.29e-07	7.39398	MicM	M	Mic	CHI3L1	pos		-0.21547	11.6453	-1.97398	0.0484076	0.136068	-5.59596	MicF	F	Mic	DLC1	neg
0.3011	11.9935	3.40377	0.00066691	0.0015696	-2.50353	MicM	M	Mic	NKAIN2	pos		-0.212794	11.2541	-2.46456	0.0137326	0.0676816	-4.52208	MicF	F	Mic	ATP1A2	neg
0.299962	10.9702	5.18536	2.19e-07	1.25e-06	5.07966	MicM	M	Mic	NAMPT	pos		-0.21179	11.3984	-1.9796	0.0477724	0.136068	-5.56424	MicF	F	Mic	SEPP1	neg
0.299689	11.723	3.08377	0.00204885	0.00397818	-3.46341	MicM	M	Mic	CLU	pos		-0.210352	11.1089	-2.50562	0.0122375	0.0663103	-4.43419	MicF	F	Mic	CACNA1C	neg
0.299515	11.2089	3.99941	6.39e-05	0.000186116	-0.388661	MicM	M	Mic	ZDHHC20	pos		-0.209683	11.3378	-2.37191	0.0177128	0.0718638	-4.75913	MicF	F	Mic	SNTG1	neg
0.297116	11.2564	4.22982	2.36e-05	7.52e-05	0.537597	MicM	M	Mic	LINC01170	pos		-0.208031	11.8327	-1.91631	0.05535	0.144928	-5.68899	MicF	F	Mic	AGAP1	neg
0.297076	11.8504	3.63567	0.000278483	0.000713038	-1.70898	MicM	M	Mic	CLDN11	pos		-0.207123	11.7505	-1.91367	0.0556879	0.144928	-5.69085	MicF	F	Mic	CNP	neg
0.296718	12.2881	3.33574	0.000853449	0.00184124	-2.64823	MicM	M	Mic	EDIL3	pos		-0.203428	12.3756	-1.76037	0.0783716	0.179025	-5.93969	MicF	F	Mic	NLGN1	neg
0.294442	11.0099	4.95447	7.36e-07	3.36e-06	3.84764	MicM	M	Mic	FBXO32	pos		-0.203016	12.0762	-1.70057	0.0890506	0.192202	-6.06735	MicF	F	Mic	CTNNA2	neg
0.293324	12.0776	3.38092	0.000724868	0.00160852	-2.56535	MicM	M	Mic	RNF220	pos		-0.2026	11.4511	-1.97205	0.0486276	0.136068	-5.55484	MicF	F	Mic	OPCML	neg
0.292043	10.9364	6.33928	2.4e-10	2.33e-09	11.6454	MicM	M	Mic	FLT1	pos		-0.20216	12.0472	-1.79515	0.0726557	0.174601	-5.8412	MicF	F	Mic	TMEM144	neg
0.291183	11.8532	3.3825	0.000720704	0.00160852	-2.56609	MicM	M	Mic	SPOCK1	pos		-0.202016	11.4144	-1.74943	0.0802439	0.179777	-5.9624	MicF	F	Mic	PRKACB	neg
0.287811	12.0765	2.88757	0.00388956	0.00708021	-3.94323	MicM	M	Mic	2021-09-07	pos		-0.20174	11.5981	-1.91138	0.0559809	0.144928	-5.71382	MicF	F	Mic	TMEFF2	neg
0.286566	11.7624	3.54243	0.000398036	0.000976236	-2.06663	MicM	M	Mic	PTPRK	pos		-0.195791	12.5279	-1.14149	0.253691	0.37835	-6.39462	MicF	F	Mic	ZBTB20	neg
0.285778	11.0283	4.7242	2.34e-06	9.39e-06	2.73908	MicM	M	Mic	CLCN4	pos		-0.195359	11.4099	-1.82775	0.0676129	0.16583	-5.85455	MicF	F	Mic	DNAJB2	neg
0.28221	10.9318	6.30532	2.98e-10	2.78e-09	11.4162	MicM	M	Mic	CLDN5	pos		-0.195232	11.5783	-1.71883	0.085672	0.188317	-5.99588	MicF	F	Mic	CERCAM	neg
0.281035	11.9609	2.96853	0.00299854	0.00558927	-3.79156	MicM	M	Mic	QDPR	pos		-0.194981	11.7137	-1.77378	0.0761257	0.175656	-5.9081	MicF	F	Mic	CLDND1	neg
0.279913	10.9966	5.01111	5.49e-07	2.66e-06	4.12017	MicM	M	Mic	IFIT3	pos		-0.193673	11.4541	-1.78116	0.0749134	0.175656	-5.96528	MicF	F	Mic	ADARB2	neg
0.279102	11.2378	3.88435	0.000103183	0.00029319	-0.862918	MicM	M	Mic	ZFPM2	pos		-0.191132	12.7506	-1.77368	0.0761427	0.175656	-5.93298	MicF	F	Mic	LSAMP	neg
0.277562	12.0974	3.27951	0.00104299	0.00218736	-2.91996	MicM	M	Mic	SLC24A2	pos		-0.190982	11.6099	-1.97818	0.047933	0.136068	-5.57831	MicF	F	Mic	FAM155A	neg
0.277309	11.6025	3.55252	0.000383102	0.000949603	-2.05637	MicM	M	Mic	NOVA1	pos		-0.190464	11.1609	-1.8807	0.0600386	0.152054	-5.76371	MicF	F	Mic	KIF2A	neg
-0.277155	12.3775	-2.81986	0.00481272	0.00824532	-4.16667	MicM	M	Mic	ADGRB3	neg		-0.189782	11.0945	-1.56662	0.117232	0.227626	-6.09777	MicF	F	Mic	TMSB10	neg
0.276321	11.2324	3.22704	0.00125431	0.00256363	-3.06474	MicM	M	Mic	GTDC1	pos		-0.188412	11.8328	-1.33293	0.182581	0.29842	-6.34734	MicF	F	Mic	SHTN1	neg
0.275116	11.9651	3.26648	0.00109214	0.00225194	-2.9529	MicM	M	Mic	TTLL7	pos		0.187649	11.7372	1.46117	0.143996	0.259241	-6.22777	MicF	F	Mic	DTNA	pos
0.275115	11.0409	4.44222	8.99e-06	3.27e-05	1.44925	MicM	M	Mic	DYSF	pos		-0.18645	11.181	-1.10511	0.269135	0.391447	-6.33235	MicF	F	Mic	SFMBT2	neg
0.274055	12.8632	2.91408	0.00357437	0.00660975	-3.95565	MicM	M	Mic	NCAM2	pos		-0.186427	12.0369	-0.987641	0.323349	0.448455	-6.49763	MicF	F	Mic	TCF12	neg
0.273834	10.9863	4.76047	1.96e-06	8.12e-06	2.90652	MicM	M	Mic	LINC01099	pos		-0.183068	12.153	-1.54746	0.121779	0.234501	-6.22864	MicF	F	Mic	ST18	neg
0.273171	11.1702	3.77181	0.000162888	0.000431283	-1.28577	MicM	M	Mic	LAMA2	pos		-0.182807	10.9702	-2.37407	0.0176097	0.0718638	-4.7279	MicF	F	Mic	NAMPT	neg
0.272372	11.0473	4.71035	2.5e-06	9.72e-06	2.68085	MicM	M	Mic	GALNTL6	pos		-0.182703	12.1253	-1.38607	0.165753	0.281303	-6.34914	MicF	F	Mic	CLASP2	neg
0.271978	11.9451	3.37265	0.000746974	0.00162659	-2.64502	MicM	M	Mic	SPOCK3	pos		-0.181364	11.809	-1.50095	0.133395	0.246676	-6.30533	MicF	F	Mic	LRRC4C	neg
0.2707	11.0137	4.96776	6.87e-07	3.2e-06	3.91909	MicM	M	Mic	VIM	pos		-0.180542	12.0499	-1.4767	0.139784	0.254451	-6.44021	MicF	F	Mic	DPP10	neg
0.27033	11.14	3.38766	0.000707292	0.00160852	-2.46129	MicM	M	Mic	HSPA1B	pos		-0.178923	11.6952	-1.26105	0.207317	0.328605	-6.54733	MicF	F	Mic	MT-CO2	neg
0.267226	11.0884	3.87686	0.000106406	0.000298707	-0.884481	MicM	M	Mic	PWWP2A	pos		0.177833	11.5373	1.48011	0.13887	0.254451	-6.33124	MicF	F	Mic	GAB1	pos
0.265806	11.1148	3.94509	8.02e-05	0.000230841	-0.631035	MicM	M	Mic	DUBR	pos		-0.17615	11.2936	-1.89899	0.0575916	0.14746	-5.76527	MicF	F	Mic	KCND2	neg
0.264826	11.8372	3.37691	0.000735505	0.00161672	-2.65874	MicM	M	Mic	MAP7	pos		-0.172661	11.0207	-2.11529	0.0344266	0.112977	-5.32794	MicF	F	Mic	OLMALINC	neg
0.263325	11.9531	3.17354	0.00150995	0.00300699	-3.29391	MicM	M	Mic	PEX5L	pos		-0.172252	11.0845	-2.26241	0.0236906	0.0890307	-5.02191	MicF	F	Mic	HES1	neg
0.263318	11.1089	4.34142	1.43e-05	4.89e-05	1.00443	MicM	M	Mic	CACNA1C	pos		-0.169652	11.2564	-1.75178	0.0798386	0.179777	-6.02756	MicF	F	Mic	LINC01170	neg
-0.262841	12.2618	-2.19455	0.0282157	0.0416092	-5.596	MicM	M	Mic	WWOX	neg		-0.167596	11.5861	-1.45028	0.147008	0.259491	-6.48908	MicF	F	Mic	KCNIP4	neg
0.261134	10.9273	5.92926	3.13e-09	2.35e-08	9.12745	MicM	M	Mic	SERPINE1	pos		-0.167487	12.2046	-1.38327	0.166609	0.281303	-6.45779	MicF	F	Mic	ANK2	neg
0.260663	11.3984	3.28646	0.00101761	0.00215549	-2.94022	MicM	M	Mic	SEPP1	pos		-0.166334	11.8503	-1.36112	0.173503	0.288759	-6.48881	MicF	F	Mic	ARAP2	neg
0.259057	12.2046	2.82238	0.00477516	0.00824157	-4.22725	MicM	M	Mic	ANK2	pos		-0.166148	12.3844	-1.42131	0.155253	0.269955	-6.42564	MicF	F	Mic	PTPRD	neg
0.25054	11.8503	2.52069	0.011726	0.0184605	-4.96295	MicM	M	Mic	ARAP2	pos		-0.1656	12.1266	-1.452	0.14653	0.259491	-6.44522	MicF	F	Mic	TMTC2	neg
0.25005	12.2429	2.8931	0.00382185	0.00701175	-4.1047	MicM	M	Mic	FRMD5	pos		-0.164707	12.5628	-1.26981	0.204177	0.325844	-6.52215	MicF	F	Mic	GPM6B	neg
0.248585	12.5628	2.61788	0.00885939	0.01464	-4.73151	MicM	M	Mic	GPM6B	pos		-0.164323	11.4121	-1.64831	0.0993169	0.20299	-6.20253	MicF	F	Mic	SLCO1A2	neg
0.247561	12.1266	2.83968	0.00452385	0.0078661	-4.25492	MicM	M	Mic	TMTC2	pos		-0.163888	11.6167	-1.11131	0.266458	0.39047	-6.61069	MicF	F	Mic	DIP2B	neg
0.246148	11.2536	2.85833	0.00426656	0.00752125	-4.17682	MicM	M	Mic	BRAF	pos		0.163471	10.9273	2.19984	0.0278385	0.0978467	-4.96565	MicF	F	Mic	SERPINE1	pos
0.245925	11.5259	3.31337	0.000924669	0.00197659	-2.89622	MicM	M	Mic	KCNH8	pos		-0.162765	11.3231	-1.65604	0.0977403	0.20299	-6.18665	MicF	F	Mic	RAPGEF5	neg
0.244147	11.2541	3.86683	0.000110872	0.000307538	-0.91369	MicM	M	Mic	ATP1A2	pos		-0.161926	10.9318	-2.60838	0.00910894	0.0624294	-4.18197	MicF	F	Mic	CLDN5	neg
0.243773	11.0845	4.3919	1.13e-05	4.06e-05	1.22362	MicM	M	Mic	HES1	pos		-0.160614	11.0099	-1.97174	0.048664	0.136068	-5.63511	MicF	F	Mic	FBXO32	neg
-0.240813	11.9176	-2.00269	0.0452347	0.0627362	-5.93637	MicM	M	Mic	DOCK10	neg		-0.160385	11.2027	-1.67519	0.0939235	0.198947	-6.13897	MicF	F	Mic	SYT1	neg
0.237688	11.161	3.76319	0.000168599	0.000441388	-1.31435	MicM	M	Mic	GPC6	pos		-0.160149	10.9517	-2.42519	0.0153158	0.0699972	-4.64132	MicF	F	Mic	CEMIP	neg
0.236224	11.2936	3.51318	0.000444489	0.00107881	-2.23831	MicM	M	Mic	KCND2	pos		-0.160076	11.2182	-1.6068	0.108126	0.217185	-6.28524	MicF	F	Mic	COLGALT2	neg
0.234862	10.9517	4.91022	9.22e-07	4.05e-06	3.62261	MicM	M	Mic	CEMIP	pos		-0.15964	11.3716	-1.51661	0.129393	0.243134	-6.40538	MicF	F	Mic	RGCC	neg
0.230047	11.6453	2.85634	0.00429325	0.00752125	-4.28511	MicM	M	Mic	DLC1	pos		-0.159227	11.0283	-1.92645	0.0540726	0.144815	-5.7232	MicF	F	Mic	CLCN4	neg
0.224193	11.6099	3.21906	0.0012897	0.00261305	-3.19762	MicM	M	Mic	FAM155A	pos		-0.159121	11.8542	-1.17278	0.240909	0.366875	-6.63037	MicF	F	Mic	DLG1	neg
0.222684	11.0945	2.22527	0.0260825	0.0389566	-5.55561	MicM	M	Mic	TMSB10	pos		-0.158137	11.1665	-1.59214	0.111381	0.219931	-6.3092	MicF	F	Mic	BCYRN1	neg
0.222312	11.1988	3.27723	0.00105143	0.00218736	-3.03279	MicM	M	Mic	CNTN5	pos		-0.156852	11.2378	-1.52687	0.126821	0.240239	-6.36079	MicF	F	Mic	ZFPM2	neg
0.222138	11.5506	2.68304	0.00730622	0.0122471	-4.75813	MicM	M	Mic	LRRTM4	pos		-0.156619	11.2659	-1.62306	0.104605	0.211939	-6.2449	MicF	F	Mic	ANLN	neg
0.220956	11.7189	2.20337	0.0275889	0.040944	-5.70442	MicM	M	Mic	ALCAM	pos		-0.154759	11.1586	-1.96833	0.0490547	0.136068	-5.6387	MicF	F	Mic	NXPH1	neg
0.21842	11.7372	2.48465	0.0129821	0.0201655	-5.10328	MicM	M	Mic	DTNA	pos		-0.152185	11.4646	-1.37363	0.169585	0.284268	-6.57467	MicF	F	Mic	SEPW1	neg
0.215643	11.3231	2.98361	0.00285478	0.00536422	-3.93272	MicM	M	Mic	RAPGEF5	pos		-0.152055	11.3871	-1.5674	0.117049	0.227626	-6.31743	MicF	F	Mic	LHFPL3	neg
0.214506	11.5362	2.69154	0.00712278	0.0120261	-4.72779	MicM	M	Mic	ANO4	pos		-0.147884	11.1702	-1.45882	0.144641	0.259241	-6.47584	MicF	F	Mic	LAMA2	neg
-0.214432	11.3211	-2.61511	0.00893153	0.0146553	-4.72256	MicM	M	Mic	KCNMA1	neg		-0.147097	11.0137	-1.93942	0.0524748	0.143841	-5.67728	MicF	F	Mic	VIM	neg
0.212257	11.1609	2.87265	0.00407795	0.0073656	-4.23803	MicM	M	Mic	KIF2A	pos		-0.143364	11.3399	-0.848296	0.396291	0.515275	-6.74601	MicF	F	Mic	FOXP1	neg
0.210641	11.4229	2.99956	0.00270953	0.0051327	-3.86309	MicM	M	Mic	TRPM3	pos		-0.142164	11.2324	-1.23116	0.21829	0.336831	-6.69372	MicF	F	Mic	GTDC1	neg
0.209379	12.5441	1.70362	0.0884796	0.114532	-6.43495	MicM	M	Mic	SIK3	pos		-0.14212	10.9863	-1.79495	0.0726881	0.174601	-5.96405	MicF	F	Mic	LINC01099	neg
0.205522	12.2098	1.96787	0.0491066	0.0677032	-6.14618	MicM	M	Mic	ERBB2IP	pos		-0.142006	11.7093	-1.03262	0.301805	0.421081	-6.83309	MicF	F	Mic	MT-ND4	neg
0.204203	11.7473	2.51741	0.0118357	0.0185082	-5.16952	MicM	M	Mic	AKAP6	pos		0.139835	12.1436	0.799294	0.424137	0.52847	-6.73409	MicF	F	Mic	FMNL2	pos
0.204099	11.53	3.21345	0.00131517	0.00264167	-3.21998	MicM	M	Mic	ADGRV1	pos		-0.139291	11.8504	-1.23424	0.21714	0.336831	-6.7104	MicF	F	Mic	CLDN11	neg
0.200754	11.2138	3.11546	0.00184116	0.00360497	-3.51192	MicM	M	Mic	RBMS3	pos		-0.138165	13.2342	-1.102	0.270485	0.391447	-6.73105	MicF	F	Mic	IL1RAPL1	neg
-0.19983	11.9489	-1.86261	0.0625422	0.0827973	-6.34123	MicM	M	Mic	AUTS2	neg		-0.135092	11.1134	-1.53977	0.123643	0.236138	-6.38611	MicF	F	Mic	LRP2	neg
0.198835	11.0967	3.03484	0.00241205	0.00462694	-3.75998	MicM	M	Mic	ERC2	pos		-0.131756	11.9488	-1.3312	0.183151	0.29842	-6.64624	MicF	F	Mic	NRG3	neg
0.198788	11.0915	3.14724	0.00165247	0.00326292	-3.45404	MicM	M	Mic	RALYL	pos		0.130462	10.9908	1.65013	0.0989437	0.20299	-6.15257	MicF	F	Mic	CHI3L1	pos
0.194961	11.5981	2.52603	0.0115494	0.0184315	-5.17859	MicM	M	Mic	TMEFF2	pos		-0.130212	11.1148	-1.4082	0.1591	0.272576	-6.58044	MicF	F	Mic	DUBR	neg
0.19485	11.7274	2.40712	0.0160945	0.0246712	-5.43769	MicM	M	Mic	GPC5	pos		-0.129987	11.6614	-1.15951	0.246271	0.372606	-6.80045	MicF	F	Mic	LAMP2	neg
0.19393	11.7505	2.34549	0.0190193	0.0289641	-5.55559	MicM	M	Mic	CNP	pos		-0.129664	11.2089	-1.25545	0.209342	0.329573	-6.75146	MicF	F	Mic	ZDHHC20	neg
0.192044	13.0185	2.14384	0.0320664	0.0464067	-5.87589	MicM	M	Mic	MAGI2	pos		0.129237	12.0184	0.885838	0.375724	0.506032	-6.84379	MicF	F	Mic	NCKAP5	pos
0.188973	12.153	2.2768	0.0228166	0.0342986	-5.70431	MicM	M	Mic	ST18	pos		-0.128915	11.5506	-1.13978	0.254404	0.37835	-6.87661	MicF	F	Mic	LRRTM4	neg
0.187319	12.3756	2.0965	0.0360602	0.0512319	-6.06389	MicM	M	Mic	NLGN1	pos		-0.12826	11.8532	-1.19717	0.231265	0.354505	-6.82885	MicF	F	Mic	SPOCK1	neg
0.184068	11.809	2.03911	0.0414621	0.0585496	-6.16027	MicM	M	Mic	LRRC4C	pos		-0.127482	11.5619	-1.13278	0.25733	0.37948	-6.88586	MicF	F	Mic	GFAP	neg
-0.182911	11.7895	-1.62779	0.103597	0.132626	-6.69727	MicM	M	Mic	MAP4K4	neg		0.126854	11.9435	0.627222	0.530526	0.621169	-6.72865	MicF	F	Mic	DOCK4	pos
0.182533	12.1253	1.89432	0.0582082	0.078396	-6.34399	MicM	M	Mic	CLASP2	pos		-0.126374	11.6025	-1.09808	0.272194	0.391489	-6.86206	MicF	F	Mic	CSMD1	neg
0.180783	11.5915	2.12482	0.0336231	0.0483591	-6.04977	MicM	M	Mic	MAP4K5	pos		-0.12613	11.5915	-1.08657	0.27725	0.393898	-6.88814	MicF	F	Mic	MAP4K5	neg
0.180434	11.1608	2.70766	0.00678605	0.0115412	-4.73407	MicM	M	Mic	ROBO2	pos		-0.123238	12.1967	-1.13849	0.25494	0.37835	-6.85091	MicF	F	Mic	ANK3	neg
0.176265	12.4721	2.00483	0.0450047	0.0627362	-6.24739	MicM	M	Mic	CTNNA3	pos		-0.121843	11.2138	-1.41514	0.157055	0.271066	-6.55382	MicF	F	Mic	RBMS3	neg
0.172275	11.2027	2.47945	0.0131727	0.0203261	-5.3055	MicM	M	Mic	SYT1	pos		0.121357	12.1299	0.845111	0.398067	0.515275	-6.87926	MicF	F	Mic	PIP4K2A	pos
0.170659	11.7574	2.01082	0.044368	0.0622756	-6.27401	MicM	M	Mic	APP	pos		0.120175	11.7639	0.600301	0.548318	0.63879	-6.78281	MicF	F	Mic	PLXDC2	pos
0.167412	11.5373	1.94861	0.0513663	0.070402	-6.3791	MicM	M	Mic	GAB1	pos		0.118148	11.347	0.627533	0.530323	0.621169	-6.76288	MicF	F	Mic	ANKRD44	pos
0.166498	11.3378	2.56384	0.010365	0.0167711	-5.10686	MicM	M	Mic	SNTG1	pos		-0.117107	11.6637	-0.853855	0.393203	0.514699	-6.95896	MicF	F	Mic	PSAP	neg
0.16388	12.189	1.78335	0.0745565	0.0975936	-6.61105	MicM	M	Mic	PHLPP1	pos		-0.115866	12.2917	-0.865639	0.386706	0.511909	-7.0155	MicF	F	Mic	CRYAB	neg
0.163366	11.1586	2.86045	0.00423814	0.00752125	-4.32085	MicM	M	Mic	NXPH1	pos		-0.114353	11.0967	-1.23684	0.216173	0.336831	-6.73585	MicF	F	Mic	ERC2	neg
0.16102	11.5861	1.80803	0.0706288	0.0929746	-6.68335	MicM	M	Mic	KCNIP4	pos		-0.11435	11.9651	-1.08053	0.279929	0.395294	-6.9535	MicF	F	Mic	TTLL7	neg
0.159196	12.0383	1.30794	0.190919	0.230519	-7.05734	MicM	M	Mic	2021-03-01	pos		-0.111453	11.5259	-1.0894	0.276002	0.393898	-6.9493	MicF	F	Mic	KCNH8	neg
0.158919	11.5766	1.88486	0.0594743	0.0791858	-6.57506	MicM	M	Mic	ENOX1	pos		-0.111345	11.4222	-1.06556	0.286647	0.402342	-6.96728	MicF	F	Mic	RBFOX1	neg
0.157087	12.8193	1.58297	0.113456	0.14408	-6.84639	MicM	M	Mic	NPAS3	pos		-0.10794	11.0473	-1.34681	0.17807	0.294257	-6.64813	MicF	F	Mic	GALNTL6	neg
0.156159	11.4557	1.93102	0.0535049	0.0728223	-6.44032	MicM	M	Mic	SH3D19	pos		-0.106318	12.2429	-0.902833	0.366634	0.496661	-7.05212	MicF	F	Mic	FRMD5	neg
0.153861	11.3871	2.1737	0.0297481	0.0435931	-6.01507	MicM	M	Mic	LHFPL3	pos		-0.105126	12.6433	-0.950357	0.341951	0.468674	-7.05201	MicF	F	Mic	LRP1B	neg
0.14717	11.4364	2.11862	0.034144	0.048807	-6.13908	MicM	M	Mic	FGF14	pos		-0.10411	11.698	-0.810495	0.417673	0.523352	-7.11525	MicF	F	Mic	MT2A	neg
0.146501	12.0334	1.50449	0.132484	0.165073	-7.09859	MicM	M	Mic	NRXN3	pos		-0.100974	11.6248	-0.538554	0.590205	0.676954	-6.86487	MicF	F	Mic	FCHSD2	neg
-0.14643	11.7265	-1.49236	0.135632	0.168097	-7.04082	MicM	M	Mic	ARHGAP21	neg		-0.100882	11.8372	-0.933747	0.350454	0.477519	-7.08158	MicF	F	Mic	MAP7	neg
0.142309	11.3449	2.1697	0.0300503	0.0437608	-6.02751	MicM	M	Mic	PCDH15	pos		-0.099867	10.9966	-1.27732	0.201515	0.323813	-6.74837	MicF	F	Mic	IFIT3	neg
0.140865	11.1109	1.92899	0.0537572	0.0728223	-6.47791	MicM	M	Mic	MAP3K2	pos		-0.0990319	11.5399	-0.970785	0.331676	0.457281	-7.0774	MicF	F	Mic	CNTN2	neg
0.140203	13.5749	1.35907	0.174152	0.213565	-7.11941	MicM	M	Mic	CADM2	pos		-0.0979791	11.7574	-0.823113	0.410461	0.522609	-7.1002	MicF	F	Mic	APP	neg
0.139474	11.2013	1.36163	0.173341	0.213565	-7.12622	MicM	M	Mic	NAIP	pos		-0.0975374	11.7895	-0.62848	0.529702	0.621169	-6.98414	MicF	F	Mic	MAP4K4	neg
0.137592	11.7854	1.62942	0.103253	0.132626	-6.93297	MicM	M	Mic	SLC1A2	pos		-0.0966529	11.1109	-0.861692	0.388875	0.511909	-7.02017	MicF	F	Mic	MAP3K2	neg
0.135526	11.4511	1.8882	0.0590244	0.0790384	-6.58861	MicM	M	Mic	OPCML	pos		-0.0951975	11.9451	-0.879249	0.379285	0.507016	-7.12834	MicF	F	Mic	SPOCK3	neg
0.133743	11.4144	1.58155	0.11378	0.14408	-7.06785	MicM	M	Mic	PRKACB	pos		-0.0950179	12.9659	-0.81325	0.416092	0.523352	-7.11041	MicF	F	Mic	PPP2R2B	neg
0.130895	11.8271	1.27995	0.200589	0.240914	-7.37046	MicM	M	Mic	CNTNAP2	pos		-0.0916039	11.8271	-0.685008	0.493353	0.595602	-7.16886	MicF	F	Mic	CNTNAP2	neg
0.129687	12.1198	1.56648	0.117263	0.147688	-7.067	MicM	M	Mic	CTNND2	pos		-0.0912019	13.0185	-0.826928	0.408295	0.522609	-7.1048	MicF	F	Mic	MAGI2	neg
0.128288	11.8328	1.16386	0.244503	0.289184	-7.32086	MicM	M	Mic	SHTN1	pos		0.0904708	11.3897	0.742025	0.458088	0.56176	-7.17664	MicF	F	Mic	MT-CYB	pos
0.124386	11.8327	1.51997	0.128547	0.161029	-7.16622	MicM	M	Mic	AGAP1	pos		-0.0877072	12.1198	-0.82669	0.40843	0.522609	-7.18591	MicF	F	Mic	CTNND2	neg
-0.124231	13.238	-0.866624	0.386166	0.43678	-7.42394	MicM	M	Mic	FTH1	neg		-0.0862855	12.0776	-0.706109	0.480135	0.582663	-7.1656	MicF	F	Mic	RNF220	neg
-0.123543	12.7506	-1.30787	0.190945	0.230519	-7.2968	MicM	M	Mic	LSAMP	neg		-0.0860043	12.2881	-0.779552	0.435671	0.537097	-7.16892	MicF	F	Mic	EDIL3	neg
0.118732	12.3844	1.31242	0.189404	0.230519	-7.34615	MicM	M	Mic	PTPRD	pos		-0.0844437	11.7624	-0.781178	0.434714	0.537097	-7.22203	MicF	F	Mic	PTPRK	neg
0.117609	11.2081	1.75199	0.0798025	0.103877	-6.82569	MicM	M	Mic	GRIK1	pos		0.0840466	11.6631	0.642339	0.520666	0.621169	-7.13379	MicF	F	Mic	TMEM165	pos
0.111623	11.8542	1.25772	0.20852	0.249155	-7.46687	MicM	M	Mic	DLG1	pos		-0.0823258	12.189	-0.72654	0.467523	0.570329	-7.20898	MicF	F	Mic	PHLPP1	neg
-0.111336	11.8663	-0.868106	0.385355	0.43678	-7.49922	MicM	M	Mic	N4BP2L2	neg		-0.0818116	11.0898	-0.876446	0.380806	0.507016	-7.15673	MicF	F	Mic	PDK4	neg
-0.10926	12.0184	-1.04514	0.295979	0.346548	-7.53926	MicM	M	Mic	NCKAP5	neg		0.0816629	11.0412	0.553875	0.579676	0.668636	-6.77242	MicF	F	Mic	CD74	pos
-0.102898	14.4532	-0.993145	0.32066	0.368048	-7.46189	MicM	M	Mic	PCDH9	neg		-0.0775477	11.5598	-0.36737	0.71335	0.773072	-6.85023	MicF	F	Mic	TMSB4X	neg
0.0964377	11.4222	1.251	0.210959	0.250782	-7.57394	MicM	M	Mic	RBFOX1	pos		0.0739255	11.2473	0.467693	0.640013	0.71011	-7.06546	MicF	F	Mic	RPS19	pos
0.0953565	13.0101	1.00372	0.315533	0.365979	-7.60638	MicM	M	Mic	DLG2	pos		-0.0718555	11.6587	-0.360233	0.71868	0.775243	-6.86876	MicF	F	Mic	MAML2	neg
-0.0878813	11.519	-0.629304	0.529163	0.584336	-7.63701	MicM	M	Mic	B2M	neg		-0.0712664	11.0915	-0.810302	0.417784	0.523352	-7.22547	MicF	F	Mic	RALYL	neg
0.0869857	12.0472	1.09562	0.273268	0.321573	-7.71491	MicM	M	Mic	TMEM144	pos		-0.0683198	11.6805	-0.646317	0.518087	0.621169	-7.32081	MicF	F	Mic	APLP1	neg
0.0841726	13.2342	0.839506	0.401203	0.451596	-7.72514	MicM	M	Mic	IL1RAPL1	pos		0.0678612	12.5908	0.382672	0.70197	0.767883	-6.92782	MicF	F	Mic	LINGO1	pos
0.0835116	12.1967	1.00335	0.315716	0.365979	-7.77515	MicM	M	Mic	ANK3	pos		-0.0630238	12.1781	-0.534946	0.592698	0.676954	-7.28548	MicF	F	Mic	DNM3	neg
0.0804603	11.8883	0.997606	0.318492	0.367369	-7.78015	MicM	M	Mic	RORA	pos		0.0624555	12.745	0.475452	0.634474	0.707515	-7.18401	MicF	F	Mic	PDE4B	pos
0.0737179	11.7475	0.772728	0.4397	0.492548	-7.90238	MicM	M	Mic	SGK1	pos		-0.0609889	11.7377	-0.524994	0.599598	0.681494	-7.35111	MicF	F	Mic	NDRG2	neg
0.0722731	11.9488	0.954185	0.34001	0.388345	-7.86077	MicM	M	Mic	NRG3	pos		-0.0599167	11.8069	-0.567453	0.570418	0.661231	-7.36961	MicF	F	Mic	PRUNE2	neg
0.0663782	11.3399	0.611227	0.541062	0.591866	-7.87581	MicM	M	Mic	FOXP1	pos		-0.0571343	10.9429	-0.634534	0.525745	0.621169	-7.02505	MicF	F	Mic	ARHGAP25	neg
-0.063983	11.65	-0.549849	0.582434	0.625378	-7.82515	MicM	M	Mic	CST3	neg		-0.05564	11.2536	-0.477642	0.632914	0.707515	-7.32405	MicF	F	Mic	BRAF	neg
-0.0632161	11.6167	-0.622165	0.533846	0.586727	-7.92155	MicM	M	Mic	DIP2B	neg		-0.0513609	12.6403	-0.459656	0.645772	0.713104	-7.43206	MicF	F	Mic	ERBB4	neg
-0.0631734	12.1436	-0.510016	0.61005	0.647417	-7.78313	MicM	M	Mic	FMNL2	neg		-0.050644	12.307	-0.336536	0.736473	0.790775	-7.10808	MicF	F	Mic	DST	neg
-0.0569842	12.9659	-0.643463	0.519937	0.576882	-8.02844	MicM	M	Mic	PPP2R2B	neg		-0.0496591	11.3829	-0.475221	0.634638	0.707515	-7.42162	MicF	F	Mic	CCP110	neg
-0.0538759	12.1043	-0.647202	0.517514	0.576882	-8.06373	MicM	M	Mic	NRXN1	neg		-0.0474408	11.0884	-0.486731	0.626458	0.707515	-7.40845	MicF	F	Mic	PWWP2A	neg
0.0537808	12.6403	0.569179	0.569246	0.614048	-8.06174	MicM	M	Mic	ERBB4	pos		-0.0473693	11.7205	-0.388737	0.697478	0.766568	-7.36181	MicF	F	Mic	GLUL	neg
0.0518311	12.307	0.48455	0.628005	0.659122	-7.9056	MicM	M	Mic	DST	pos		-0.0460883	11.4155	-0.375957	0.706956	0.769723	-7.38772	MicF	F	Mic	MT-ND2	neg
-0.0497315	12.3817	-0.592427	0.553576	0.602726	-8.10612	MicM	M	Mic	NTM	neg		-0.040293	11.4557	-0.302156	0.762538	0.811285	-7.24031	MicF	F	Mic	SH3D19	neg
-0.0480869	12.0369	-0.352675	0.724339	0.750093	-7.76052	MicM	M	Mic	TCF12	neg		-0.036072	11.5024	-0.325911	0.744497	0.795724	-7.44447	MicF	F	Mic	CNDP1	neg
-0.0475681	12.0499	-0.48544	0.627374	0.659122	-8.14943	MicM	M	Mic	DPP10	neg		-0.0324307	12.8632	-0.270768	0.786574	0.833054	-7.40061	MicF	F	Mic	NCAM2	neg
0.0471231	12.0762	0.51391	0.607325	0.647417	-8.15928	MicM	M	Mic	CTNNA2	pos		-0.0254825	13.238	-0.128259	0.897946	0.934024	-6.94838	MicF	F	Mic	FTH1	neg
-0.0418472	11.9651	-0.50824	0.611295	0.647417	-8.18208	MicM	M	Mic	ADGRL3	neg		0.0245735	11.7258	0.210571	0.833226	0.874512	-7.43978	MicF	F	Mic	PLCL1	pos
-0.0370569	11.4247	-0.427941	0.668702	0.698689	-8.06576	MicM	M	Mic	DSCAM	neg		-0.0236329	11.1608	-0.249253	0.803169	0.84678	-7.49508	MicF	F	Mic	ROBO2	neg
0.0360243	12.6433	0.400868	0.688525	0.716189	-8.14816	MicM	M	Mic	LRP1B	pos		-0.0155768	12.0383	-0.0963423	0.92325	0.947714	-7.10606	MicF	F	Mic	2021-03-01	neg
0.0326436	10.9429	0.58826	0.55637	0.602949	-8.05377	MicM	M	Mic	ARHGAP25	pos		-0.0138686	13.0632	-0.0962681	0.923309	0.947714	-7.23957	MicF	F	Mic	PLP1	neg
-0.0276512	11.8606	-0.270406	0.786853	0.807651	-8.06929	MicM	M	Mic	CCDC88A	neg		-0.0117088	10.9364	-0.18141	0.856049	0.894437	-7.53231	MicF	F	Mic	FLT1	neg
0.0255478	11.9715	0.315176	0.752634	0.775945	-8.21274	MicM	M	Mic	GPM6A	pos		-0.0107905	11.2081	-0.105152	0.916257	0.947714	-7.41156	MicF	F	Mic	GRIK1	neg
-0.0207884	12.1781	-0.239009	0.811103	0.828891	-8.22116	MicM	M	Mic	DNM3	neg		-0.0085918	11.3576	-0.0728855	0.941899	0.962554	-7.46942	MicF	F	Mic	MT-ATP6	neg
0.0156779	11.7258	0.180642	0.856652	0.867826	-8.25995	MicM	M	Mic	PLCL1	pos		-0.00750494	11.9489	-0.0484261	0.961377	0.969701	-7.18793	MicF	F	Mic	AUTS2	neg
0.0152909	12.745	0.144618	0.885015	0.892677	-8.02094	MicM	M	Mic	PDE4B	pos		-0.00745908	12.637	-0.0508997	0.959406	0.969701	-7.20081	MicF	F	Mic	MBP	neg
-0.00908284	10.9314	-0.189603	0.849624	0.864464	-8.34198	MicM	M	Mic	CCL3	neg		0.00627513	12.4721	0.0502507	0.959923	0.969701	-7.38539	MicF	F	Mic	CTNNA3	pos
0.00900543	12.1299	0.0886679	0.929347	0.933353	-8.09444	MicM	M	Mic	PIP4K2A	pos		-0.00454485	11.3939	-0.0418769	0.966598	0.970764	-7.52076	MicF	F	Mic	HIP1	neg
-0.00478462	11.6025	-0.0587813	0.953127	0.953127	-8.32588	MicM	M	Mic	CSMD1	neg		0.00343134	12.2618	0.0177383	0.985848	0.985848	-7.00544	MicF	F	Mic	WWOX	pos
3.29798	12.5908	98.9065	0	0	3521.94	OliM	M	Oli	LINGO1	pos		1.7378	12.5024	39.675	1.38338380835549e-322	4.60469181924042e-321	728.494	OliF	F	Oli	NEAT1	pos
2.32863	14.7501	67.244	0	0	1894.94	OliM	M	Oli	LINC00486	pos		-1.4282	11.6181	-37.0942	1.87e-284	3.11e-283	640.774	OliF	F	Oli	APOE	neg
1.94679	11.7666	60.1254	0	0	1560.68	OliM	M	Oli	HSPA1A	pos		-1.30942	12.1043	-40.0754	0	0	742.408	OliF	F	Oli	NRXN1	neg
-1.7238	12.9659	-44.6814	0	0	910.666	OliM	M	Oli	PPP2R2B	neg		1.28327	12.2098	29.5658	3.61e-185	1.43e-184	412.518	OliF	F	Oli	ERBB2IP	pos
1.61318	11.7093	47.3642	0	0	1014.61	OliM	M	Oli	MT-ND4	pos		-1.26645	12.0762	-31.7235	1e-211	5.56e-211	473.477	OliF	F	Oli	CTNNA2	neg
1.53788	11.5619	51.2631	0	0	1172.96	OliM	M	Oli	GFAP	pos		-1.23271	11.6827	-30.1165	8.5e-192	3.74e-191	427.696	OliF	F	Oli	MEG3	neg
1.50958	12.2917	35.8509	8.3e-267	4.11e-266	599.782	OliM	M	Oli	CRYAB	pos		-1.21026	11.65	-35.8953	1.98e-267	2.72e-266	601.537	OliF	F	Oli	CST3	neg
1.48328	11.6952	43.0678	0	0	849.934	OliM	M	Oli	MT-CO2	pos		-1.20716	11.7666	-35.354	6.9e-260	7.65e-259	584.219	OliF	F	Oli	HSPA1A	neg
1.41537	11.6426	41.0533	0	0	776.587	OliM	M	Oli	MT-CO3	pos		-1.19846	12.0499	-30.9514	4.84e-202	2.4e-201	451.157	OliF	F	Oli	DPP10	neg
-1.37921	13.2342	-37.4803	4.95e-290	2.88e-289	653.204	OliM	M	Oli	IL1RAPL1	neg		-1.19427	11.6952	-26.3642	9.63e-149	3.3e-148	328.757	OliF	F	Oli	MT-CO2	neg
-1.35618	17.7491	-46.386	0	0	976.206	OliM	M	Oli	MALAT1	neg		-1.17437	11.9715	-38.4015	1.62e-303	3.77e-302	684.542	OliF	F	Oli	GPM6A	neg
1.28632	11.7377	36.3676	4.4e-274	2.33e-273	616.408	OliM	M	Oli	NDRG2	pos		-1.15862	11.9488	-38.6266	7.48e-307	1.94e-305	692.21	OliF	F	Oli	NRG3	neg
1.25831	11.4099	43.7037	0	0	873.547	OliM	M	Oli	DNAJB2	pos		-1.08794	11.7854	-35.4987	6.78e-262	7.9e-261	588.767	OliF	F	Oli	SLC1A2	neg
1.23288	11.3576	44.2928	0	0	895.63	OliM	M	Oli	MT-ATP6	pos		-1.06713	11.5598	-25.1364	9.52e-136	2.88e-135	298.863	OliF	F	Oli	TMSB4X	neg
1.1932	11.3897	41.3251	0	0	786.217	OliM	M	Oli	MT-CYB	pos		1.06226	14.7501	22.0776	8.4e-106	2.25e-105	230.272	OliF	F	Oli	LINC00486	pos
1.13755	11.4155	37.9028	3.47e-296	2.18e-295	667.097	OliM	M	Oli	MT-ND2	pos		-1.05083	11.312	-28.9504	6.91e-178	2.64e-177	395.604	OliF	F	Oli	MT-CO1	neg
1.13614	11.2308	46.0436	0	0	962.64	OliM	M	Oli	MT-ND1	pos		-1.04291	11.8883	-33.7892	1.32e-238	1.14e-237	535.223	OliF	F	Oli	RORA	neg
1.13041	11.2638	42.9863	0	0	846.733	OliM	M	Oli	MT-ND3	pos		-1.04181	11.6426	-25.8424	3.74e-143	1.21e-142	315.816	OliF	F	Oli	MT-CO3	neg
1.08984	11.6637	31.5309	2.73e-209	9.21e-209	467.328	OliM	M	Oli	PSAP	pos		-1.02332	11.4761	-31.7887	1.49e-212	8.48e-212	475.283	OliF	F	Oli	GRID2	neg
1.08688	11.14	50.8141	0	0	1154.18	OliM	M	Oli	HSPA1B	pos		-1.00998	11.6025	-30.3689	7.21e-195	3.29e-194	434.642	OliF	F	Oli	CSMD1	neg
-1.05384	12.4721	-28.717	3.68e-175	1.05e-174	388.909	OliM	M	Oli	CTNNA3	neg		-1.00572	11.4222	-32.0073	2.46e-215	1.47e-214	481.689	OliF	F	Oli	RBFOX1	neg
0.997033	11.7707	26.4054	3.45e-149	8.85e-149	329.163	OliM	M	Oli	HSP90AA1	pos		-0.996818	11.723	-26.001	7.68e-145	2.56e-144	319.681	OliF	F	Oli	CLU	neg
0.995602	11.6827	32.4332	8.4e-221	3.26e-220	493.694	OliM	M	Oli	MEG3	pos		-0.979209	11.2638	-29.596	1.57e-185	6.32e-185	413.145	OliF	F	Oli	MT-ND3	neg
0.99197	11.1665	42.9062	0	0	843.71	OliM	M	Oli	BCYRN1	pos		-0.973316	11.6099	-34.5856	2.44e-249	2.36e-248	559.882	OliF	F	Oli	FAM155A	neg
0.988148	11.5399	31.1752	7.91e-205	2.56e-204	457.048	OliM	M	Oli	CNTN2	pos		-0.963668	11.3871	-33.2944	4.84e-232	3.76e-231	520.099	OliF	F	Oli	LHFPL3	neg
0.965949	11.698	31.4387	3.94e-208	1.31e-207	464.499	OliM	M	Oli	MT2A	pos		-0.959479	11.4364	-34.1245	4.23e-243	3.94e-242	545.525	OliF	F	Oli	FGF14	neg
-0.948534	12.1967	-26.5455	1.04e-150	2.7e-150	332.686	OliM	M	Oli	ANK3	neg		-0.951925	11.2027	-33.7293	8.31e-238	6.67e-237	533.355	OliF	F	Oli	SYT1	neg
-0.938114	13.0101	-25.0052	2.16e-134	5.24e-134	295.253	OliM	M	Oli	DLG2	neg		-0.951166	11.3449	-36.0868	4.05e-270	5.9e-269	607.672	OliF	F	Oli	PCDH15	neg
-0.935685	12.745	-24.2495	1.05e-126	2.5e-126	277.582	OliM	M	Oli	PDE4B	neg		-0.946263	11.4155	-26.4277	1.98e-149	6.89e-149	330.178	OliF	F	Oli	MT-ND2	neg
0.932853	11.312	33.2558	1.56e-231	6.29e-231	518.264	OliM	M	Oli	MT-CO1	pos		-0.942337	11.7093	-23.1612	5.22e-116	1.46e-115	253.454	OliF	F	Oli	MT-ND4	neg
0.927066	11.964	25.5661	3.11e-140	7.72e-140	308.566	OliM	M	Oli	SPP1	pos		-0.930593	11.5861	-25.819	6.64e-143	2.12e-142	315.167	OliF	F	Oli	KCNIP4	neg
0.912589	11.723	28.6958	6.5e-175	1.83e-174	388.154	OliM	M	Oli	CLU	pos		-0.923961	11.4247	-33.0878	2.53e-229	1.85e-228	513.832	OliF	F	Oli	DSCAM	neg
0.910243	11.4646	28.8921	3.33e-177	9.69e-177	393.46	OliM	M	Oli	SEPW1	pos		-0.9233	11.7372	-30.3494	1.25e-194	5.59e-194	434.076	OliF	F	Oli	DTNA	neg
0.886744	11.9609	24.0577	8.69e-125	2.02e-124	273.083	OliM	M	Oli	QDPR	pos		-0.8981	11.53	-35.5231	3.1e-262	3.81e-261	589.53	OliF	F	Oli	ADGRV1	neg
0.871842	11.2089	33.9237	2.09e-240	9.21e-240	538.695	OliM	M	Oli	ZDHHC20	pos		-0.89703	11.4511	-31.0662	1.81e-203	9.18e-203	454.374	OliF	F	Oli	OPCML	neg
0.865186	11.3829	30.8819	3.52e-201	1.12e-200	448.532	OliM	M	Oli	CCP110	pos		-0.894087	11.1988	-32.1767	1.67e-217	1.03e-216	486.645	OliF	F	Oli	CNTN5	neg
0.85608	11.8998	22.9443	6.26e-114	1.36e-113	248.164	OliM	M	Oli	DDX17	pos		-0.887369	11.809	-25.2269	1.1e-136	3.36e-136	300.909	OliF	F	Oli	LRRC4C	neg
0.853829	11.0898	41.3109	0	0	785.563	OliM	M	Oli	PDK4	pos		-0.872492	11.3575	-29.2277	3.75e-181	1.46e-180	403.064	OliF	F	Oli	FRMD4A	neg
0.841501	10.9908	51.4742	0	0	1181.56	OliM	M	Oli	CHI3L1	pos		-0.872067	11.2004	-33.7502	4.37e-238	3.64e-237	533.976	OliF	F	Oli	MEF2C	neg
0.836428	11.3716	29.1836	1.24e-180	3.67e-180	401.267	OliM	M	Oli	RGCC	pos		-0.871895	10.9863	-37.3267	8.27e-288	1.48e-286	648.355	OliF	F	Oli	LINC01099	neg
0.831153	11.3984	27.4535	9.94e-161	2.63e-160	355.564	OliM	M	Oli	SEPP1	pos		-0.8647	11.7377	-22.7701	2.84e-112	7.79e-112	244.85	OliF	F	Oli	NDRG2	neg
-0.829122	12.153	-23.6134	2.12e-120	4.75e-120	262.981	OliM	M	Oli	ST18	neg		-0.861749	11.0945	-29.8737	7.33e-189	3.11e-188	420.789	OliF	F	Oli	TMSB10	neg
-0.828896	13.0185	-21.9328	1.8e-104	3.81e-104	226.488	OliM	M	Oli	MAGI2	neg		-0.859513	11.7274	-27.0634	2.18e-156	7.7e-156	346.124	OliF	F	Oli	GPC5	neg
0.815097	11.2659	31.6787	3.7e-211	1.31e-210	471.455	OliM	M	Oli	ANLN	pos		-0.857701	11.0412	-37.6219	4.35e-292	8.44e-291	658.203	OliF	F	Oli	CD74	neg
0.810742	11.7012	22.525	5.82e-110	1.24e-109	238.994	OliM	M	Oli	GPRC5B	pos		-0.852327	11.14	-32.6029	5.36e-223	3.67e-222	499.269	OliF	F	Oli	HSPA1B	neg
0.80702	12.5024	21.1037	5.2e-97	1.05e-96	209.252	OliM	M	Oli	NEAT1	pos		-0.852211	11.3378	-32.4718	2.66e-221	1.77e-220	495.376	OliF	F	Oli	SNTG1	neg
0.806247	11.0915	41.2667	0	0	783.966	OliM	M	Oli	RALYL	pos		-0.852136	11.3576	-24.7284	1.5e-131	4.47e-131	289.073	OliF	F	Oli	MT-ATP6	neg
0.791854	11.2936	36.447	3.29e-275	1.78e-274	618.691	OliM	M	Oli	KCND2	pos		-0.846499	12.7506	-17.5471	4.9e-68	1.11e-67	143.527	OliF	F	Oli	LSAMP	neg
0.787813	11.0998	37.3946	8.62e-289	4.9e-288	649.905	OliM	M	Oli	S100A6	pos		-0.841277	11.2081	-32.2501	1.91e-218	1.21e-217	488.8	OliF	F	Oli	GRIK1	neg
0.787664	11.1134	38.53	2.03e-305	1.43e-304	688.196	OliM	M	Oli	LRP2	pos		-0.839474	11.2936	-30.8103	2.71e-200	1.32e-199	447.052	OliF	F	Oli	KCND2	neg
0.783046	11.0945	36.3377	1.16e-273	6.02e-273	615.1	OliM	M	Oli	TMSB10	pos		-0.836825	11.3897	-23.9494	1.03e-123	2.98e-123	271.056	OliF	F	Oli	MT-CYB	neg
0.769071	11.2138	38.3629	6.01e-303	3.89e-302	682.522	OliM	M	Oli	RBMS3	pos		-0.836737	11.1944	-31.9804	5.43e-215	3.16e-214	480.865	OliF	F	Oli	ARHGAP24	neg
-0.767663	12.5441	-19.7044	5.1e-85	9.58e-85	181.805	OliM	M	Oli	SIK3	neg		-0.831679	11.1586	-36.1386	7.53e-271	1.17e-269	609.335	OliF	F	Oli	NXPH1	neg
0.761077	10.9364	55.5679	0	0	1356.61	OliM	M	Oli	FLT1	pos		-0.826486	12.2917	-14.83	2.7e-49	5.15e-49	100.595	OliF	F	Oli	CRYAB	neg
0.75831	10.9318	56.1576	0	0	1382.47	OliM	M	Oli	CLDN5	pos		-0.821573	11.2541	-32.8323	5.56e-226	3.93e-225	506.133	OliF	F	Oli	ATP1A2	neg
0.757005	11.2027	35.0563	8.86e-256	4.13e-255	573.972	OliM	M	Oli	SYT1	pos		-0.815549	11.2471	-28.6066	7.07e-174	2.66e-173	386.328	OliF	F	Oli	SAT1	neg
0.754165	11.4541	26.2812	7.58e-148	1.92e-147	325.848	OliM	M	Oli	ADARB2	pos		-0.813965	11.0473	-35.1847	1.51e-257	1.6e-256	578.74	OliF	F	Oli	GALNTL6	neg
0.7536	11.2471	33.2835	6.76e-232	2.76e-231	519.061	OliM	M	Oli	SAT1	pos		-0.81107	10.9749	-40.7048	0	0	764.577	OliF	F	Oli	SRGN	neg
0.748629	11.6099	32.1949	9.79e-218	3.62e-217	486.519	OliM	M	Oli	FAM155A	pos		-0.810522	11.161	-32.4642	3.34e-221	2.16e-220	495.136	OliF	F	Oli	GPC6	neg
0.747484	11.2473	27.5994	2.29e-162	6.22e-162	359.179	OliM	M	Oli	RPS19	pos		-0.809965	11.2308	-26.0073	6.57e-145	2.22e-144	319.736	OliF	F	Oli	MT-ND1	neg
0.74681	11.2541	36.7939	3.78e-280	2.1e-279	630.072	OliM	M	Oli	ATP1A2	pos		-0.805878	11.1608	-29.9031	3.24e-189	1.4e-188	421.58	OliF	F	Oli	ROBO2	neg
0.746665	10.9273	56.499	0	0	1397.51	OliM	M	Oli	SERPINE1	pos		-0.804191	11.3211	-31.6026	3.4e-210	1.8e-209	469.825	OliF	F	Oli	KCNMA1	neg
0.746502	11.0137	44.9914	0	0	922.033	OliM	M	Oli	VIM	pos		-0.795635	11.7707	-17.9194	7.77e-71	1.79e-70	149.809	OliF	F	Oli	HSP90AA1	neg
0.74585	10.9517	51.6806	0	0	1190.18	OliM	M	Oli	CEMIP	pos		0.791951	12.0472	16.3661	1.59e-59	3.4e-59	124.017	OliF	F	Oli	TMEM144	pos
0.744642	10.9429	53.7242	0	0	1276.78	OliM	M	Oli	ARHGAP25	pos		-0.791704	11.0845	-35.5635	8.53e-263	1.1e-261	590.804	OliF	F	Oli	HES1	neg
-0.74404	13.5749	-19.781	1.18e-85	2.23e-85	183.25	OliM	M	Oli	CADM2	neg		-0.789396	11.4109	-18.4452	6.97e-75	1.62e-74	159.111	OliF	F	Oli	ATP1B1	neg
0.741054	11.0473	42.3168	0	0	822.007	OliM	M	Oli	GALNTL6	pos		-0.788033	11.3062	-30.451	7.14e-196	3.39e-195	436.888	OliF	F	Oli	C10orf11	neg
0.739678	10.9314	54.2655	0	0	1300.05	OliM	M	Oli	CCL3	pos		-0.787702	11.2138	-31.7204	1.1e-211	5.94e-211	473.25	OliF	F	Oli	RBMS3	neg
0.739098	11.3449	36.0116	4.63e-269	2.34e-268	604.537	OliM	M	Oli	PCDH15	pos		-0.780912	11.9651	-20.0411	7.79e-88	1.97e-87	188.772	OliF	F	Oli	ADGRL3	neg
0.732083	10.9702	44.6364	0	0	908.495	OliM	M	Oli	NAMPT	pos		-0.775765	11.2473	-22.7897	1.85e-112	5.13e-112	245.192	OliF	F	Oli	RPS19	neg
0.722321	11.6614	21.4013	1.17e-99	2.41e-99	215.283	OliM	M	Oli	LAMP2	pos		-0.772727	11.0915	-30.4114	2.18e-195	1.01e-194	435.768	OliF	F	Oli	RALYL	neg
0.721524	11.1089	37.6547	1.45e-292	8.65e-292	658.603	OliM	M	Oli	CACNA1C	pos		-0.77049	11.4229	-28.286	3.57e-170	1.3e-169	377.793	OliF	F	Oli	TRPM3	neg
0.721155	11.1988	33.6176	2.55e-236	1.08e-235	529.2	OliM	M	Oli	CNTN5	pos		-0.77038	11.1089	-31.407	9.87e-208	5.11e-207	464.156	OliF	F	Oli	CACNA1C	neg
0.720036	11.3378	34.8943	1.48e-253	6.78e-253	568.863	OliM	M	Oli	SNTG1	pos		0.767647	11.8069	18.4601	5.33e-75	1.25e-74	159.373	OliF	F	Oli	PRUNE2	pos
0.719961	11.0283	38.4637	1.94e-304	1.33e-303	685.906	OliM	M	Oli	CLCN4	pos		-0.763901	11.7461	-16.1855	2.84e-58	5.97e-58	121.069	OliF	F	Oli	APOD	neg
0.719663	11.0099	39.335	1.92804968138121e-317	1.40386114955241e-316	715.82	OliM	M	Oli	FBXO32	pos		-0.763073	10.9314	-41.9231	0	0	808.342	OliF	F	Oli	CCL3	neg
0.716428	10.9749	47.7895	0	0	1031.2	OliM	M	Oli	SRGN	pos		-0.760435	11.5619	-22.275	1.25e-107	3.4e-107	234.082	OliF	F	Oli	GFAP	neg
0.715818	11.0412	41.7363	0	0	800.886	OliM	M	Oli	CD74	pos		-0.758777	11.0409	-29.6751	1.78e-186	7.41e-186	415.291	OliF	F	Oli	DYSF	neg
0.711826	11.4364	31.5483	1.64e-209	5.62e-209	467.566	OliM	M	Oli	FGF14	pos		-0.758594	11.0137	-34.9995	5.35e-255	5.42e-254	572.867	OliF	F	Oli	VIM	neg
0.710906	11.2004	35.2195	4.99e-258	2.37e-257	579.141	OliM	M	Oli	MEF2C	pos		-0.742659	10.9318	-41.288	0	0	785.401	OliF	F	Oli	CLDN5	neg
0.710099	11.6984	20.4882	1.22e-91	2.42e-91	196.881	OliM	M	Oli	ABCA2	pos		-0.732792	10.9517	-38.2182	8.16e-301	1.73e-299	678.264	OliF	F	Oli	CEMIP	neg
0.706661	11.1586	39.3521	1.06762645409835e-317	8.02441807569213e-317	716.43	OliM	M	Oli	NXPH1	pos		-0.731497	10.9364	-40.092	0	0	742.919	OliF	F	Oli	FLT1	neg
-0.705692	12.0974	-19.3665	3.08e-82	5.75e-82	175.319	OliM	M	Oli	SLC24A2	neg		-0.728996	10.9908	-33.8195	5.19e-239	4.65e-238	536.089	OliF	F	Oli	CHI3L1	neg
0.704192	11.4229	31.5722	8.22e-210	2.86e-209	468.258	OliM	M	Oli	TRPM3	pos		-0.725289	10.9429	-39.4398	5.09332274297741e-319	1.48343012537576e-317	720.145	OliF	F	Oli	ARHGAP25	neg
0.698531	11.5861	23.9066	2.75e-123	6.35e-123	269.352	OliM	M	Oli	KCNIP4	pos		-0.725115	11.6805	-15.8644	4.45e-56	9.01e-56	116.051	OliF	F	Oli	APLP1	neg
0.694948	11.4222	27.7868	1.76e-164	4.89e-164	364.016	OliM	M	Oli	RBFOX1	pos		-0.721826	10.9273	-40.8889	0	0	771.122	OliF	F	Oli	SERPINE1	neg
0.69226	11.181	32.6637	8.72e-224	3.44e-223	500.385	OliM	M	Oli	SFMBT2	pos		-0.719507	10.9702	-33.1936	1.03e-230	7.76e-230	517.003	OliF	F	Oli	NAMPT	neg
0.689289	11.7205	19.8158	6.04e-86	1.15e-85	183.763	OliM	M	Oli	GLUL	pos		-0.716436	12.5653	-13.2716	6.69e-40	1.18e-39	79.1269	OliF	F	Oli	PTGDS	neg
0.685071	11.2081	33.6996	2.06e-237	8.9e-237	531.706	OliM	M	Oli	GRIK1	pos		-0.711445	11.0207	-29.6565	2.97e-186	1.22e-185	414.768	OliF	F	Oli	OLMALINC	neg
0.680776	11.4247	30.6501	2.57e-198	8.08e-198	441.805	OliM	M	Oli	DSCAM	pos		-0.706927	11.2378	-24.0661	7.17e-125	2.09e-124	273.657	OliF	F	Oli	ZFPM2	neg
0.678928	11.3211	32.0534	6.35e-216	2.28e-215	482.331	OliM	M	Oli	KCNMA1	pos		-0.705156	12.2429	-13.0827	7.87e-39	1.37e-38	76.6549	OliF	F	Oli	FTL	neg
0.676879	11.0845	38.3892	2.45e-303	1.63e-302	683.391	OliM	M	Oli	HES1	pos		-0.702512	11.7505	-14.1207	6.76e-45	1.25e-44	90.4936	OliF	F	Oli	CNP	neg
0.675671	11.0967	34.2702	4.58e-245	2.05e-244	549.308	OliM	M	Oli	ERC2	pos		-0.697024	11.0967	-27.2808	8.44e-159	3.02e-158	351.643	OliF	F	Oli	ERC2	neg
0.673965	11.1608	32.1781	1.61e-217	5.84e-217	485.946	OliM	M	Oli	ROBO2	pos		-0.696308	11.8991	-18.9181	1.29e-78	3.06e-78	167.516	OliF	F	Oli	SLC1A3	neg
0.673532	11.4511	29.411	2.52e-183	7.62e-183	407.328	OliM	M	Oli	OPCML	pos		-0.689756	11.5506	-19.5439	1.08e-83	2.71e-83	179.131	OliF	F	Oli	LRRTM4	neg
-0.661604	13.3598	-17.9571	4.02e-71	7.15e-71	149.898	OliM	M	Oli	QKI	neg		-0.68573	11.0805	-24.6891	3.77e-131	1.11e-130	288.099	OliF	F	Oli	TMEM123	neg
0.660484	11.6805	19.2629	2.15e-81	3.97e-81	173.345	OliM	M	Oli	APLP1	pos		-0.68364	11.181	-25.5801	2.22e-140	6.98e-140	309.305	OliF	F	Oli	SFMBT2	neg
0.659742	11.161	33.3747	4.22e-233	1.76e-232	521.793	OliM	M	Oli	GPC6	pos		-0.674013	12.3817	-14.3182	4.23e-46	8.01e-46	93.209	OliF	F	Oli	NTM	neg
0.65775	11.7475	18.3943	1.74e-74	3.12e-74	157.476	OliM	M	Oli	SGK1	pos		-0.671395	11.2089	-21.6444	7.59e-102	2.01e-101	220.78	OliF	F	Oli	ZDHHC20	neg
0.656305	11.2378	27.3836	6.02e-160	1.58e-159	353.576	OliM	M	Oli	ZFPM2	pos		-0.667657	11.5783	-17.5205	7.71e-68	1.71e-67	142.857	OliF	F	Oli	CERCAM	neg
0.656267	11.6025	24.5657	6.78e-130	1.63e-129	284.533	OliM	M	Oli	CSMD1	pos		-0.663639	11.0884	-23.5969	3.08e-120	8.75e-120	263.013	OliF	F	Oli	PWWP2A	neg
0.653314	10.9966	37.7127	2.07e-293	1.27e-292	660.522	OliM	M	Oli	IFIT3	pos		-0.655805	11.3984	-17.535	6.02e-68	1.35e-67	143.096	OliF	F	Oli	SEPP1	neg
0.65014	11.9488	25.79	1.35e-142	3.38e-142	313.759	OliM	M	Oli	NRG3	pos		-0.65396	11.4541	-17.5767	2.94e-68	6.73e-68	143.763	OliF	F	Oli	ADARB2	neg
0.64952	11.8991	19.0869	5.7e-80	1.05e-79	170.009	OliM	M	Oli	SLC1A3	pos		-0.653452	10.9966	-28.4732	2.48e-172	9.18e-172	382.753	OliF	F	Oli	IFIT3	neg
-0.648695	12.2429	-16.8088	1.19e-62	2.09e-62	130.396	OliM	M	Oli	FRMD5	neg		-0.63458	12.6433	-12.4443	2.55e-35	4.33e-35	68.5944	OliF	F	Oli	LRP1B	neg
0.648104	11.53	31.3526	4.76e-207	1.56e-206	461.907	OliM	M	Oli	ADGRV1	pos		-0.633606	13.0632	-11.7541	1.03e-31	1.72e-31	60.4004	OliF	F	Oli	PLP1	neg
0.640831	11.0884	29.2092	6.2e-181	1.85e-180	401.805	OliM	M	Oli	PWWP2A	pos		-0.630389	11.0283	-25.4886	2.03e-139	6.31e-139	307.09	OliF	F	Oli	CLCN4	neg
0.638974	11.0409	32.3717	5.21e-220	1.99e-219	491.676	OliM	M	Oli	DYSF	pos		-0.629838	11.0099	-25.9239	5.09e-144	1.67e-143	317.664	OliF	F	Oli	FBXO32	neg
0.636855	10.9863	35.5887	3.8e-263	1.85e-262	590.894	OliM	M	Oli	LINC01099	pos		-0.628437	11.2324	-19.5305	1.4e-83	3.46e-83	178.843	OliF	F	Oli	GTDC1	neg
0.635261	11.3062	29.551	5.43e-185	1.66e-184	411.181	OliM	M	Oli	C10orf11	pos		0.623767	11.964	13.4531	6.06e-41	1.09e-40	81.3518	OliF	F	Oli	SPP1	pos
0.632826	11.7274	23.5516	8.54e-120	1.9e-119	261.321	OliM	M	Oli	GPC5	pos		-0.621681	11.4099	-19.0934	5.06e-80	1.21e-79	170.687	OliF	F	Oli	DNAJB2	neg
0.632573	11.3871	27.6499	6.19e-163	1.7e-162	360.439	OliM	M	Oli	LHFPL3	pos		-0.621223	11.1609	-20.4784	1.47e-91	3.82e-91	197.154	OliF	F	Oli	KIF2A	neg
0.632004	11.7372	24.177	5.59e-126	1.32e-125	275.571	OliM	M	Oli	DTNA	pos		-0.613276	11.2182	-19.3808	2.35e-82	5.78e-82	176.031	OliF	F	Oli	COLGALT2	neg
0.631168	11.1109	28.8343	1.58e-176	4.53e-176	391.667	OliM	M	Oli	MAP3K2	pos		-0.612706	11.1665	-20.415	5.17e-91	1.32e-90	195.87	OliF	F	Oli	BCYRN1	neg
-0.626653	14.4532	-18.9329	9.82e-79	1.77e-78	167.313	OliM	M	Oli	PCDH9	neg		-0.606733	12.0277	-15.5334	7.34e-54	1.46e-53	110.801	OliF	F	Oli	MIR99AHG	neg
0.620978	11.1944	29.7327	3.63e-187	1.13e-186	416.152	OliM	M	Oli	ARHGAP24	pos		-0.604713	12.1198	-15.8343	7.1e-56	1.43e-55	115.424	OliF	F	Oli	CTNND2	neg
0.616008	11.3575	25.4768	2.7e-139	6.62e-139	306.104	OliM	M	Oli	FRMD4A	pos		-0.598202	11.698	-14.9855	2.75e-50	5.29e-50	102.558	OliF	F	Oli	MT2A	neg
0.614361	11.65	20.8495	8.94e-95	1.8e-94	203.91	OliM	M	Oli	CST3	pos		-0.597444	11.4144	-16.2029	2.16e-58	4.57e-58	121.124	OliF	F	Oli	PRKACB	neg
0.60888	11.9715	22.7158	9.26e-112	2e-111	242.918	OliM	M	Oli	GPM6A	pos		-0.595322	11.6637	-15.407	5.02e-53	9.83e-53	108.856	OliF	F	Oli	PSAP	neg
0.597859	11.4109	19.9982	1.79e-87	3.5e-87	187.152	OliM	M	Oli	ATP1B1	pos		-0.582945	11.5609	-13.8065	5.17e-43	9.48e-43	86.061	OliF	F	Oli	MOBP	neg
0.593796	11.0207	32.32	2.42e-219	9.08e-219	490.125	OliM	M	Oli	OLMALINC	pos		-0.582791	11.4646	-16.0569	2.18e-57	4.45e-57	118.819	OliF	F	Oli	SEPW1	neg
0.593538	11.0805	27.4578	8.91e-161	2.39e-160	355.45	OliM	M	Oli	TMEM123	pos		0.579682	12.2429	11.0568	2.83e-28	4.64e-28	52.504	OliF	F	Oli	FRMD5	pos
-0.590898	11.9935	-15.5728	4.02e-54	6.68e-54	110.793	OliM	M	Oli	NKAIN2	neg		-0.578136	11.0898	-21.1436	2.31e-97	6.04e-97	210.458	OliF	F	Oli	PDK4	neg
0.58653	11.5598	17.1389	4.96e-65	8.75e-65	135.706	OliM	M	Oli	TMSB4X	pos		-0.573573	11.3399	-16.4646	3.26e-60	7.03e-60	125.252	OliF	F	Oli	FOXP1	neg
-0.585453	12.3844	-15.4367	3.2e-53	5.28e-53	108.785	OliM	M	Oli	PTPRD	neg		-0.57355	11.519	-14.1927	2.47e-45	4.61e-45	91.2584	OliF	F	Oli	B2M	neg
0.583179	11.7854	21.3348	4.61e-99	9.42e-99	213.724	OliM	M	Oli	SLC1A2	pos		-0.571762	11.2536	-17.4225	4.11e-67	9.03e-67	141.06	OliF	F	Oli	BRAF	neg
0.583114	11.2013	23.7774	5.2e-122	1.19e-121	266.37	OliM	M	Oli	NAIP	pos		-0.56049	11.6587	-15.3485	1.22e-52	2.36e-52	107.938	OliF	F	Oli	MAML2	neg
0.579316	12.1043	20.2892	6.15e-90	1.21e-89	192.803	OliM	M	Oli	NRXN1	pos		-0.549274	11.7012	-13.1517	3.21e-39	5.63e-39	77.3246	OliF	F	Oli	GPRC5B	neg
-0.570961	12.5279	-14.7153	1.43e-48	2.3e-48	98.1538	OliM	M	Oli	ZBTB20	neg		-0.547693	11.1148	-19.1358	2.3e-80	5.58e-80	171.443	OliF	F	Oli	DUBR	neg
0.56778	11.3399	19.0714	7.6e-80	1.38e-79	169.612	OliM	M	Oli	FOXP1	pos		-0.529725	11.3084	-16.1464	5.28e-58	1.1e-57	120.165	OliF	F	Oli	MEF2A	neg
0.566516	11.2536	21.4819	2.22e-100	4.65e-100	216.7	OliM	M	Oli	BRAF	pos		-0.529198	11.7639	-12.1546	8.77e-34	1.48e-33	64.8891	OliF	F	Oli	PLXDC2	neg
0.556183	11.1609	23.1143	1.48e-115	3.24e-115	251.536	OliM	M	Oli	KIF2A	pos		-0.528936	11.5399	-14.203	2.14e-45	4.02e-45	91.4026	OliF	F	Oli	CNTN2	neg
-0.547712	12.0472	-15.9332	1.52e-56	2.58e-56	116.334	OliM	M	Oli	TMEM144	neg		-0.525447	11.6248	-12.8644	1.3e-37	2.25e-37	73.6025	OliF	F	Oli	FCHSD2	neg
0.544454	11.1148	23.6952	3.35e-121	7.57e-121	264.512	OliM	M	Oli	DUBR	pos		-0.510299	11.1702	-16.0575	2.16e-57	4.45e-57	118.768	OliF	F	Oli	LAMA2	neg
0.543809	11.8883	19.9223	7.77e-87	1.51e-86	185.662	OliM	M	Oli	RORA	pos		-0.509768	11.8998	-12.7772	3.95e-37	6.77e-37	72.5161	OliF	F	Oli	DDX17	neg
0.538606	11.2182	19.8795	1.77e-86	3.41e-86	184.807	OliM	M	Oli	COLGALT2	pos		-0.494818	11.9435	-11.3523	1.04e-29	1.72e-29	55.6033	OliF	F	Oli	DOCK4	neg
0.536322	11.1702	21.4635	3.24e-100	6.75e-100	216.305	OliM	M	Oli	LAMA2	pos		-0.492828	11.1109	-17.0629	1.77e-64	3.85e-64	134.978	OliF	F	Oli	MAP3K2	neg
0.533367	11.5783	15.5764	3.8e-54	6.37e-54	110.8	OliM	M	Oli	CERCAM	pos		-0.49147	11.2659	-15.5077	1.09e-53	2.14e-53	110.302	OliF	F	Oli	ANLN	neg
-0.522726	12.0184	-13.5796	1.12e-41	1.74e-41	82.3252	OliM	M	Oli	NCKAP5	neg		-0.48617	11.8271	-10.8142	3.99e-27	6.5e-27	49.6694	OliF	F	Oli	CNTNAP2	neg
0.517766	11.7137	15.3032	2.41e-52	3.95e-52	106.68	OliM	M	Oli	CLDND1	pos		-0.485383	12.0334	-8.84845	1.02e-18	1.57e-18	30.7127	OliF	F	Oli	NRXN3	neg
-0.50125	12.3756	-12.9151	6.82e-38	1.06e-37	73.6469	OliM	M	Oli	NLGN1	neg		0.473208	13.3598	9.50372	2.43e-21	3.77e-21	36.7464	OliF	F	Oli	QKI	pos
-0.497174	12.0334	-12.4702	1.85e-35	2.8e-35	68.05	OliM	M	Oli	NRXN3	neg		-0.46715	11.9935	-8.59921	9.07e-18	1.36e-17	28.5782	OliF	F	Oli	NKAIN2	neg
0.496227	11.6181	16.6229	2.5e-61	4.35e-61	127.12	OliM	M	Oli	APOE	pos		-0.453442	11.347	-13.3274	3.21e-40	5.7e-40	79.4461	OliF	F	Oli	ANKRD44	neg
-0.479158	12.189	-12.3293	1.05e-34	1.55e-34	66.3877	OliM	M	Oli	PHLPP1	neg		-0.445205	11.2564	-13.3829	1.54e-40	2.76e-40	80.2123	OliF	F	Oli	LINC01170	neg
-0.477528	12.1266	-12.3855	5.26e-35	7.9e-35	67.0348	OliM	M	Oli	TMTC2	neg		-0.425682	12.6403	-8.06344	8.16e-16	1.2e-15	24.1175	OliF	F	Oli	ERBB4	neg
0.470928	11.5506	15.6081	2.34e-54	3.95e-54	111.108	OliM	M	Oli	LRRTM4	pos		0.415848	12.5441	8.02715	1.1e-15	1.61e-15	23.883	OliF	F	Oli	SIK3	pos
0.469212	11.6025	15.0095	1.93e-50	3.12e-50	102.217	OliM	M	Oli	NOVA1	pos		-0.415823	11.7574	-8.77126	2.02e-18	3.07e-18	29.9678	OliF	F	Oli	APP	neg
0.465131	11.4144	14.5797	1.02e-47	1.62e-47	95.9597	OliM	M	Oli	PRKACB	pos		0.406377	12.0776	7.8033	6.56e-15	9.37e-15	22.0861	OliF	F	Oli	RNF220	pos
-0.456032	11.9489	-11.8695	2.64e-32	3.85e-32	60.8552	OliM	M	Oli	AUTS2	neg		0.397439	12.1299	7.86396	4.06e-15	5.84e-15	22.5478	OliF	F	Oli	PIP4K2A	pos
0.452525	12.2429	11.1055	1.65e-28	2.38e-28	52.2403	OliM	M	Oli	FTL	pos		-0.396323	11.3939	-10.4768	1.44e-25	2.33e-25	46.0341	OliF	F	Oli	HIP1	neg
0.451732	11.2324	16.357	1.84e-59	3.18e-59	122.781	OliM	M	Oli	GTDC1	pos		-0.384608	11.1134	-13.4609	5.46e-41	9.94e-41	81.1825	OliF	F	Oli	LRP2	neg
-0.450455	12.637	-12.3653	6.74e-35	1.01e-34	66.776	OliM	M	Oli	MBP	neg		0.38398	12.745	7.37189	1.8e-13	2.49e-13	18.8752	OliF	F	Oli	PDE4B	pos
0.447062	11.809	13.9813	4.69e-44	7.43e-44	87.5813	OliM	M	Oli	LRRC4C	pos		-0.379632	11.8663	-8.37851	5.99e-17	8.94e-17	26.5856	OliF	F	Oli	N4BP2L2	neg
-0.440132	12.0776	-12.0351	3.69e-33	5.41e-33	62.7721	OliM	M	Oli	RNF220	neg		-0.379142	11.7189	-8.82888	1.21e-18	1.86e-18	30.3743	OliF	F	Oli	ALCAM	neg
0.437431	12.5653	10.978	6.72e-28	9.61e-28	50.8485	OliM	M	Oli	PTGDS	pos		-0.378045	11.3716	-10.3311	6.57e-25	1.05e-24	44.5009	OliF	F	Oli	RGCC	neg
0.437419	11.3084	16.1155	8.62e-58	1.48e-57	118.938	OliM	M	Oli	MEF2A	pos		-0.377329	11.6025	-10.0676	9.66e-24	1.52e-23	41.8704	OliF	F	Oli	NOVA1	neg
0.433465	11.347	15.157	2.15e-51	3.51e-51	104.317	OliM	M	Oli	ANKRD44	pos		-0.375816	11.2013	-11.6276	4.47e-31	7.44e-31	58.5077	OliF	F	Oli	NAIP	neg
-0.432697	12.0765	-11.4614	3.02e-30	4.37e-30	56.1728	OliM	M	Oli	2021-09-07	neg		-0.374163	11.9651	-7.40668	1.39e-13	1.95e-13	19.0785	OliF	F	Oli	TTLL7	neg
0.426888	12.0499	12.5992	3.72e-36	5.7e-36	69.4408	OliM	M	Oli	DPP10	pos		-0.372706	14.4532	-8.09543	6.29e-16	9.33e-16	24.413	OliF	F	Oli	PCDH9	neg
0.426227	12.5628	10.7066	1.27e-26	1.8e-26	47.9497	OliM	M	Oli	GPM6B	pos		-0.370609	11.4121	-10.201	2.49e-24	3.95e-24	43.219	OliF	F	Oli	SLCO1A2	neg
0.422352	11.6631	12.6302	2.52e-36	3.89e-36	69.9336	OliM	M	Oli	TMEM165	pos		0.364826	12.637	6.88796	5.96e-12	7.93e-12	15.4445	OliF	F	Oli	MBP	pos
0.419564	11.3939	13.7229	1.61e-42	2.54e-42	84.0301	OliM	M	Oli	HIP1	pos		0.364805	12.1266	7.0176	2.39e-12	3.21e-12	16.2803	OliF	F	Oli	TMTC2	pos
-0.416142	12.1436	-10.6128	3.44e-26	4.83e-26	46.9218	OliM	M	Oli	FMNL2	neg		-0.360698	11.7137	-7.93564	2.29e-15	3.31e-15	23.0322	OliF	F	Oli	CLDND1	neg
0.370223	11.7461	10.0863	8e-24	1.12e-23	41.4354	OliM	M	Oli	APOD	pos		-0.355217	11.9489	-7.5818	3.67e-14	5.19e-14	20.2785	OliF	F	Oli	AUTS2	neg
0.366585	11.4121	12.1125	1.46e-33	2.15e-33	63.5673	OliM	M	Oli	SLCO1A2	pos		-0.336045	11.6453	-8.75186	2.39e-18	3.62e-18	29.5813	OliF	F	Oli	DLC1	neg
-0.364106	12.0369	-9.44482	4.25e-21	5.79e-21	35.2888	OliM	M	Oli	TCF12	neg		-0.335775	11.3231	-9.64486	6.27e-22	9.8e-22	37.7244	OliF	F	Oli	RAPGEF5	neg
0.358029	11.4761	12.4706	1.84e-35	2.8e-35	67.8054	OliM	M	Oli	GRID2	pos		0.332642	11.6631	8.00586	1.3e-15	1.9e-15	23.466	OliF	F	Oli	TMEM165	pos
0.357352	11.7265	9.95121	3.1e-23	4.3e-23	40.087	OliM	M	Oli	ARHGAP21	pos		-0.322432	11.7895	-7.09603	1.36e-12	1.84e-12	16.709	OliF	F	Oli	MAP4K4	neg
0.336578	11.6453	9.7702	1.85e-22	2.55e-22	38.2659	OliM	M	Oli	DLC1	pos		-0.315576	11.5362	-7.76327	8.98e-15	1.28e-14	21.5485	OliF	F	Oli	ANO4	neg
-0.331671	12.8193	-8.63599	6.6e-18	8.68e-18	28.0668	OliM	M	Oli	NPAS3	neg		-0.312479	11.0998	-10.4589	1.74e-25	2.8e-25	45.7244	OliF	F	Oli	S100A6	neg
-0.32567	13.0632	-8.44829	3.31e-17	4.29e-17	26.4414	OliM	M	Oli	PLP1	neg		-0.312118	11.6984	-7.38952	1.58e-13	2.2e-13	18.7753	OliF	F	Oli	ABCA2	neg
0.320874	11.5915	9.20942	3.85e-20	5.22e-20	32.9979	OliM	M	Oli	MAP4K5	pos		-0.308184	11.7205	-7.26424	4e-13	5.48e-13	17.8284	OliF	F	Oli	GLUL	neg
-0.314687	12.0383	-8.68704	4.23e-18	5.6e-18	28.4308	OliM	M	Oli	2021-03-01	neg		-0.301855	12.3844	-5.67922	1.39e-08	1.76e-08	7.87888	OliF	F	Oli	PTPRD	neg
-0.314482	11.9124	-9.03221	1.95e-19	2.61e-19	31.4327	OliM	M	Oli	ELMO1	neg		0.300232	12.2881	5.90745	3.57e-09	4.63e-09	9.17044	OliF	F	Oli	EDIL3	pos
0.309471	12.2098	7.99677	1.4e-15	1.76e-15	22.7574	OliM	M	Oli	ERBB2IP	pos		0.30009	12.1253	6.33507	2.46e-10	3.24e-10	11.6986	OliF	F	Oli	CLASP2	pos
0.304949	11.519	8.92865	4.97e-19	6.62e-19	30.426	OliM	M	Oli	B2M	pos		-0.298183	11.5373	-7.36229	1.93e-13	2.66e-13	18.5244	OliF	F	Oli	GAB1	neg
0.303246	11.8532	8.46207	2.95e-17	3.84e-17	26.4805	OliM	M	Oli	SPOCK1	pos		0.298113	11.8532	6.58971	4.6e-11	6.09e-11	13.2616	OliF	F	Oli	SPOCK1	pos
0.301845	11.5024	9.60141	9.53e-22	1.31e-21	36.5808	OliM	M	Oli	CNDP1	pos		0.295179	13.5749	5.71575	1.12e-08	1.43e-08	8.09099	OliF	F	Oli	CADM2	pos
0.301678	11.3231	10.6974	1.4e-26	1.98e-26	47.5586	OliM	M	Oli	RAPGEF5	pos		0.295057	12.9659	5.47506	4.47e-08	5.54e-08	6.75052	OliF	F	Oli	PPP2R2B	pos
-0.301536	11.9451	-8.50938	1.97e-17	2.57e-17	26.8874	OliM	M	Oli	SPOCK3	neg		0.290679	12.8632	5.31175	1.11e-07	1.36e-07	5.86603	OliF	F	Oli	NCAM2	pos
-0.300626	11.5981	-9.15834	6.17e-20	8.31e-20	32.509	OliM	M	Oli	TMEFF2	neg		-0.284164	11.5259	-7.16451	8.29e-13	1.13e-12	17.1156	OliF	F	Oli	KCNH8	neg
-0.29812	11.9651	-8.3472	7.8e-17	9.98e-17	25.5376	OliM	M	Oli	TTLL7	neg		-0.282908	11.5915	-7.01133	2.49e-12	3.34e-12	15.9914	OliF	F	Oli	MAP4K5	neg
-0.297026	12.1781	-7.66284	1.97e-14	2.46e-14	20.172	OliM	M	Oli	DNM3	neg		-0.265422	11.6614	-6.25265	4.18e-10	5.47e-10	11.0709	OliF	F	Oli	LAMP2	neg
0.288047	11.9651	8.23537	1.99e-16	2.53e-16	24.5892	OliM	M	Oli	ADGRL3	pos		-0.261127	12.3775	-5.84707	5.14e-09	6.62e-09	8.65854	OliF	F	Oli	ADGRB3	neg
-0.287527	12.6403	-6.9436	4.03e-12	4.94e-12	14.9532	OliM	M	Oli	ERBB4	neg		0.25888	11.9124	5.49598	3.97e-08	4.95e-08	6.74297	OliF	F	Oli	ELMO1	pos
0.279175	11.8663	7.49158	7.31e-14	9.11e-14	18.8281	OliM	M	Oli	N4BP2L2	pos		-0.246094	11.5981	-5.62669	1.88e-08	2.37e-08	7.39062	OliF	F	Oli	TMEFF2	neg
0.275156	11.6167	8.19628	2.74e-16	3.48e-16	24.2153	OliM	M	Oli	DIP2B	pos		-0.242598	11.5766	-5.9095	3.53e-09	4.59e-09	8.88323	OliF	F	Oli	ENOX1	neg
-0.268961	11.9176	-7.41626	1.29e-13	1.59e-13	18.2432	OliM	M	Oli	DOCK10	neg		0.23493	11.6167	5.79998	6.81e-09	8.72e-09	8.27921	OliF	F	Oli	DIP2B	pos
0.255493	11.4557	8.34927	7.66e-17	9.86e-17	25.4207	OliM	M	Oli	SH3D19	pos		-0.229972	11.9176	-4.74039	2.16e-06	2.62e-06	2.89632	OliF	F	Oli	DOCK10	neg
0.250588	11.6587	7.47075	8.56e-14	1.06e-13	18.5536	OliM	M	Oli	MAML2	pos		-0.219206	12.3756	-4.02952	5.63e-05	6.69e-05	-0.124562	OliF	F	Oli	NLGN1	neg
0.245515	11.7505	6.92402	4.63e-12	5.64e-12	14.7163	OliM	M	Oli	CNP	pos		0.214919	17.7491	5.53847	3.12e-08	3.91e-08	6.89206	OliF	F	Oli	MALAT1	pos
-0.238289	11.8542	-6.44496	1.2e-10	1.46e-10	11.5444	OliM	M	Oli	DLG1	neg		-0.21278	11.7265	-4.75143	2.04e-06	2.49e-06	2.85844	OliF	F	Oli	ARHGAP21	neg
0.237316	12.3775	6.13965	8.55e-10	1.02e-09	9.69136	OliM	M	Oli	ADGRB3	pos		0.211166	12.0383	4.45801	8.35e-06	1e-05	1.59222	OliF	F	Oli	2021-03-01	pos
-0.236874	12.7506	-6.40269	1.59e-10	1.92e-10	11.318	OliM	M	Oli	LSAMP	neg		-0.204992	12.0974	-3.88738	0.000101904	0.000120527	-0.695259	OliF	F	Oli	SLC24A2	neg
0.22723	12.0277	6.27076	3.72e-10	4.47e-10	10.4257	OliM	M	Oli	MIR99AHG	pos		-0.196359	11.7473	-4.49557	7.01e-06	8.46e-06	1.6612	OliF	F	Oli	AKAP6	neg
-0.197587	12.3817	-5.33996	9.48e-08	1.11e-07	5.08543	OliM	M	Oli	NTM	neg		-0.181462	11.4557	-4.85312	1.23e-06	1.51e-06	3.20988	OliF	F	Oli	SH3D19	neg
-0.197074	11.5362	-5.95088	2.75e-09	3.25e-09	8.4004	OliM	M	Oli	ANO4	neg		0.179703	13.2342	3.48207	0.000499422	0.000581826	-2.16217	OliF	F	Oli	IL1RAPL1	pos
0.196442	11.5609	6.05759	1.43e-09	1.69e-09	9.05338	OliM	M	Oli	MOBP	pos		-0.178631	12.5908	-3.69358	0.000222155	0.000260111	-1.47829	OliF	F	Oli	LINGO1	neg
-0.188237	11.5259	-5.92298	3.25e-09	3.83e-09	8.23195	OliM	M	Oli	KCNH8	neg		0.177143	12.307	3.74368	0.000182238	0.000214452	-1.31485	OliF	F	Oli	DST	pos
0.17343	11.5373	5.18721	2.17e-07	2.53e-07	4.16436	OliM	M	Oli	GAB1	pos		0.167078	11.5024	4.17899	2.95e-05	3.52e-05	0.212342	OliF	F	Oli	CNDP1	pos
0.16589	11.5766	4.58895	4.5e-06	5.22e-06	1.26892	OliM	M	Oli	ENOX1	pos		-0.15203	11.874	-3.22923	0.00124474	0.00142869	-3.13974	OliF	F	Oli	RTN4	neg
0.164768	11.874	4.44842	8.73e-06	1e-05	0.719594	OliM	M	Oli	RTN4	pos		0.151014	12.1781	3.05895	0.00222627	0.00254275	-3.61813	OliF	F	Oli	DNM3	pos
-0.149351	12.2046	-3.81505	0.000136876	0.000154068	-1.8392	OliM	M	Oli	ANK2	neg		0.14687	12.4721	2.70321	0.00687748	0.00759456	-4.56303	OliF	F	Oli	CTNNA3	pos
-0.149042	12.1253	-3.92211	8.83e-05	9.99e-05	-1.43421	OliM	M	Oli	CLASP2	neg		0.145938	11.7475	3.37937	0.000728963	0.000840833	-2.76423	OliF	F	Oli	SGK1	pos
0.146654	11.8504	4.20546	2.63e-05	3e-05	-0.379691	OliM	M	Oli	CLDN11	pos		0.142399	11.8504	2.94565	0.00322927	0.00365252	-3.97747	OliF	F	Oli	CLDN11	pos
0.140464	11.8606	3.75023	0.00017755	0.00019889	-2.13577	OliM	M	Oli	CCDC88A	pos		-0.137963	12.2046	-2.83725	0.00455839	0.00510628	-4.29619	OliF	F	Oli	ANK2	neg
0.13845	11.7895	3.70173	0.000215145	0.00023985	-2.32672	OliM	M	Oli	MAP4K4	pos		-0.134908	11.7258	-2.95525	0.00313053	0.00355812	-4.03171	OliF	F	Oli	PLCL1	neg
0.13406	11.5727	4.06651	4.8e-05	5.46e-05	-1.02401	OliM	M	Oli	DPYD	pos		0.134582	13.0185	2.6208	0.00878397	0.00965408	-4.77354	OliF	F	Oli	MAGI2	pos
0.126025	11.2564	4.53519	5.81e-06	6.71e-06	0.896771	OliM	M	Oli	LINC01170	pos		-0.12893	11.8328	-2.79835	0.00514512	0.00573595	-4.43354	OliF	F	Oli	SHTN1	neg
-0.118463	11.8327	-3.35511	0.000795913	0.000883084	-3.58907	OliM	M	Oli	AGAP1	neg		0.128851	11.8503	2.87509	0.00404666	0.00455494	-4.27937	OliF	F	Oli	ARAP2	pos
-0.115717	11.6248	-3.2256	0.00126063	0.00139207	-4.03179	OliM	M	Oli	FCHSD2	neg		0.126126	12.153	2.4104	0.0159506	0.0173668	-5.32945	OliF	F	Oli	ST18	pos
-0.0980813	12.1299	-2.62665	0.00863443	0.00940104	-5.70363	OliM	M	Oli	PIP4K2A	neg		-0.125067	11.3829	-3.46842	0.000525457	0.000609112	-2.58259	OliF	F	Oli	CCP110	neg
-0.0973716	11.7624	-2.76853	0.00564002	0.0061987	-5.38984	OliM	M	Oli	PTPRK	neg		-0.12079	12.8193	-2.41296	0.0158394	0.0173267	-5.34984	OliF	F	Oli	NPAS3	neg
-0.0957302	11.7258	-2.71244	0.00668903	0.00731711	-5.55194	OliM	M	Oli	PLCL1	neg		0.11708	11.8606	2.7118	0.00670183	0.00743585	-4.76977	OliF	F	Oli	CCDC88A	pos
-0.0909481	12.2881	-2.48489	0.0129733	0.0140594	-6.0604	OliM	M	Oli	EDIL3	neg		0.109302	11.9531	2.14172	0.0322373	0.0347745	-5.99547	OliF	F	Oli	PEX5L	pos
-0.0889329	12.6433	-2.29194	0.0219275	0.0234362	-6.4958	OliM	M	Oli	LRP1B	neg		0.104595	11.8542	2.16672	0.0302771	0.0328119	-5.99675	OliF	F	Oli	DLG1	pos
0.084373	11.7189	2.2997	0.0214833	0.0230673	-6.54454	OliM	M	Oli	ALCAM	pos		0.102612	13.0101	2.00308	0.0451921	0.0485243	-6.19905	OliF	F	Oli	DLG2	pos
0.0819407	12.1198	2.31387	0.0206925	0.0223211	-6.51939	OliM	M	Oli	CTNND2	pos		-0.101544	12.2618	-1.94636	0.051636	0.0551889	-6.41531	OliF	F	Oli	WWOX	neg
0.0717977	13.238	1.69803	0.0895295	0.0948198	-7.6312	OliM	M	Oli	FTH1	pos		0.0967231	12.1967	1.8955	0.0580516	0.0617626	-6.44871	OliF	F	Oli	ANK3	pos
0.0626282	12.0762	1.7208	0.0853142	0.0907681	-7.78826	OliM	M	Oli	CTNNA2	pos		-0.0871524	12.0765	-1.71611	0.0861688	0.0908477	-6.7864	OliF	F	Oli	2021-09-07	neg
0.0532484	12.2618	1.29034	0.19696	0.203963	-8.2873	OliM	M	Oli	WWOX	pos		-0.0834242	12.5628	-1.57205	0.115966	0.121712	-6.97804	OliF	F	Oli	GPM6B	neg
-0.0522213	11.8328	-1.51195	0.130575	0.137045	-8.06808	OliM	M	Oli	SHTN1	neg		0.0822358	11.8372	1.8406	0.0657069	0.0695896	-6.70103	OliF	F	Oli	MAP7	pos
-0.052119	12.8632	-1.26709	0.205151	0.211505	-8.2748	OliM	M	Oli	NCAM2	neg		0.0743048	12.189	1.44905	0.14735	0.152589	-7.21042	OliF	F	Oli	PHLPP1	pos
0.0511811	11.8069	1.52164	0.128127	0.135084	-8.08837	OliM	M	Oli	PRUNE2	pos		0.0721277	11.9451	1.45132	0.146718	0.152589	-7.23469	OliF	F	Oli	SPOCK3	pos
0.050844	11.7639	1.34175	0.179703	0.187761	-8.29464	OliM	M	Oli	PLXDC2	pos		-0.0674908	12.1436	-1.33684	0.181303	0.186095	-7.3935	OliF	F	Oli	FMNL2	neg
0.0470796	11.7574	1.31554	0.188354	0.195922	-8.34592	OliM	M	Oli	APP	pos		-0.0649015	12.0184	-1.33809	0.180893	0.186095	-7.43428	OliF	F	Oli	NCKAP5	neg
-0.0385303	11.8271	-1.00055	0.317067	0.325448	-8.71842	OliM	M	Oli	CNTNAP2	neg		-0.0635103	11.8327	-1.45591	0.145445	0.151967	-7.36675	OliF	F	Oli	AGAP1	neg
-0.0350946	11.9531	-0.957297	0.338438	0.34586	-8.73692	OliM	M	Oli	PEX5L	neg		0.0602185	11.7624	1.32866	0.183986	0.188021	-7.50801	OliF	F	Oli	PTPRK	pos
-0.026828	11.7473	-0.743209	0.457371	0.46536	-8.92267	OliM	M	Oli	AKAP6	neg		-0.0537454	12.5279	-1.06191	0.288297	0.293333	-7.69075	OliF	F	Oli	ZBTB20	neg
-0.0215164	11.9435	-0.566472	0.571084	0.578533	-9.00386	OliM	M	Oli	DOCK4	neg		0.0501115	13.238	0.888197	0.374453	0.379337	-7.81302	OliF	F	Oli	FTH1	pos
0.0203752	11.8503	0.544786	0.585911	0.590984	-9.01887	OliM	M	Oli	ARAP2	pos		0.0375947	12.0369	0.743836	0.456991	0.460947	-8.01438	OliF	F	Oli	TCF12	pos
0.015151	12.307	0.3912	0.695657	0.698655	-9.01543	OliM	M	Oli	DST	pos		-0.0225033	11.5727	-0.540056	0.589169	0.591708	-8.32916	OliF	F	Oli	DPYD	neg
-0.00735151	11.8372	-0.208892	0.834536	0.834536	-9.18789	OliM	M	Oli	MAP7	neg		0.00833269	11.9609	0.167841	0.866712	0.866712	-8.30067	OliF	F	Oli	QDPR	pos
2.90135	12.5908	31.2142	2.57e-205	6e-203	458.943	OpcM	M	Opc	LINGO1	pos		1.32731	11.2378	8.31095	1.06e-16	2.46e-14	27.0965	OpcF	F	Opc	ZFPM2	pos
2.06402	14.7501	25.0252	1.34e-134	1.57e-132	296.412	OpcM	M	Opc	LINC00486	pos		-1.07391	11.3449	-7.06067	1.75e-12	2.04e-10	17.6386	OpcF	F	Opc	PCDH15	neg
1.61202	11.7093	15.7502	2.62e-55	1.52e-53	114.426	OpcM	M	Opc	MT-ND4	pos		1.00076	14.7501	6.59733	4.37e-11	2.75e-09	14.4713	OpcF	F	Opc	LINC00486	pos
1.3035	11.6952	12.7271	7.45e-37	7.89e-36	72.1648	OpcM	M	Opc	MT-CO2	pos		-0.738122	11.7666	-6.58606	4.72e-11	2.75e-09	14.0914	OpcF	F	Opc	HSPA1A	neg
1.27521	11.6426	12.5824	4.58e-36	4.64e-35	70.3435	OpcM	M	Opc	MT-CO3	pos		-0.721524	11.4222	-4.24584	2.2e-05	0.000639308	1.86487	OpcF	F	Opc	RBFOX1	neg
1.25708	12.2917	13.0092	2.04e-38	2.26e-37	75.6961	OpcM	M	Opc	CRYAB	pos		0.710616	11.65	3.89927	9.7e-05	0.002261	0.499051	OpcF	F	Opc	CST3	pos
1.23123	11.3897	14.0427	2e-44	3.11e-43	89.3882	OpcM	M	Opc	MT-CYB	pos		0.648986	13.238	3.4373	0.000589632	0.00981316	-1.17704	OpcF	F	Opc	FTH1	pos
1.21478	11.3576	14.3821	1.71e-46	3.98e-45	94.1043	OpcM	M	Opc	MT-ATP6	pos		0.640161	11.3211	4.52392	6.13e-06	0.000204106	3.05067	OpcF	F	Opc	KCNMA1	pos
1.16166	11.7666	14.0605	1.56e-44	2.6e-43	89.6472	OpcM	M	Opc	HSPA1A	pos		-0.615758	11.6181	-5.16401	2.46e-07	1.15e-05	5.80734	OpcF	F	Opc	APOE	neg
1.13627	11.4099	15.1759	1.63e-51	6.31e-50	105.547	OpcM	M	Opc	DNAJB2	pos		0.613355	12.5024	3.95772	7.61e-05	0.00197087	0.540833	OpcF	F	Opc	NEAT1	pos
1.11679	11.5619	14.2986	5.57e-46	1.08e-44	92.8514	OpcM	M	Opc	GFAP	pos		-0.582643	11.161	-4.57273	4.86e-06	0.000188913	3.18965	OpcF	F	Opc	GPC6	neg
-1.076	11.3871	-11.826	4.41e-32	3.55e-31	61.3051	OpcM	M	Opc	LHFPL3	neg		0.576406	11.7461	3.08136	0.00206551	0.0229174	-2.32766	OpcF	F	Opc	APOD	pos
1.04481	11.964	13.1661	2.66e-39	3.1e-38	77.5868	OpcM	M	Opc	SPP1	pos		0.556052	11.7475	3.28088	0.00103793	0.0141266	-1.79287	OpcF	F	Opc	SGK1	pos
1.0186	12.5653	10.8142	3.99e-27	2.27e-26	49.9395	OpcM	M	Opc	PTGDS	pos		-0.55503	12.6403	-2.90256	0.00370836	0.0375673	-2.85399	OpcF	F	Opc	ERBB4	neg
1.00264	11.2308	14.361	2.31e-46	4.89e-45	93.6823	OpcM	M	Opc	MT-ND1	pos		0.553318	11.698	3.115	0.00184402	0.0214828	-2.32964	OpcF	F	Opc	MT2A	pos
1.00205	11.2638	13.5678	1.31e-41	1.69e-40	82.8078	OpcM	M	Opc	MT-ND3	pos		0.549336	11.8532	3.37743	0.000734121	0.0114034	-1.49086	OpcF	F	Opc	SPOCK1	pos
-0.98921	11.4511	-10.7649	6.79e-27	3.63e-26	49.4635	OpcM	M	Opc	OPCML	neg		0.542607	11.3939	3.26669	0.00109133	0.0141266	-1.82832	OpcF	F	Opc	HIP1	pos
0.988852	11.4155	12.0523	3e-33	2.5e-32	63.7432	OpcM	M	Opc	MT-ND2	pos		0.539736	12.2618	2.8358	0.00457913	0.0444557	-3.0617	OpcF	F	Opc	WWOX	pos
0.983744	11.2378	10.3328	6.45e-25	3e-24	44.9582	OpcM	M	Opc	ZFPM2	pos		-0.495121	11.4761	-2.69805	0.006985	0.0586821	-3.42312	OpcF	F	Opc	GRID2	neg
0.915165	11.723	10.2541	1.45e-24	6.5e-24	43.9885	OpcM	M	Opc	CLU	pos		-0.485441	12.0334	-3.53226	0.000413653	0.00803177	-1.18484	OpcF	F	Opc	NRXN3	neg
-0.891356	11.4222	-11.4886	2.21e-30	1.61e-29	57.2166	OpcM	M	Opc	RBFOX1	neg		0.47809	17.7491	3.75217	0.000176182	0.00373185	-0.264583	OpcF	F	Opc	MALAT1	pos
0.883979	11.6637	9.96704	2.65e-23	1.08e-22	41.1349	OpcM	M	Opc	PSAP	pos		-0.47067	11.9715	-2.77244	0.00557277	0.0499406	-3.22434	OpcF	F	Opc	GPM6A	neg
0.882531	11.5399	13.216	1.39e-39	1.7e-38	78.1324	OpcM	M	Opc	CNTN2	pos		-0.466644	11.1586	-3.45113	0.000560265	0.00981316	-1.15168	OpcF	F	Opc	NXPH1	neg
0.876159	11.1665	13.9794	4.81e-44	7e-43	88.2866	OpcM	M	Opc	BCYRN1	pos		-0.459211	14.4532	-3.04106	0.00236285	0.0250247	-2.50039	OpcF	F	Opc	PCDH9	neg
0.872363	11.7707	9.90392	4.96e-23	1.99e-22	40.4845	OpcM	M	Opc	HSP90AA1	pos		-0.417566	11.7707	-3.19733	0.00139084	0.0170561	-2.33316	OpcF	F	Opc	HSP90AA1	neg
0.868145	12.637	10.1598	3.8e-24	1.67e-23	43.0721	OpcM	M	Opc	MBP	pos		0.408294	11.4511	2.57111	0.0101499	0.0739038	-3.80805	OpcF	F	Opc	OPCML	pos
0.856844	11.7377	10.555	6.34e-26	3.08e-25	47.0259	OpcM	M	Opc	NDRG2	pos		-0.407955	12.3844	-2.33733	0.0194393	0.125815	-4.35225	OpcF	F	Opc	PTPRD	neg
-0.848014	11.8327	-9.17892	5.1e-20	1.77e-19	33.7264	OpcM	M	Opc	AGAP1	neg		0.402237	11.4247	2.63729	0.00836838	0.0643089	-3.65113	OpcF	F	Opc	DSCAM	pos
0.832907	11.9609	10.764	6.85e-27	3.63e-26	49.2031	OpcM	M	Opc	QDPR	pos		0.395857	11.4364	2.44179	0.0146298	0.0973923	-4.09025	OpcF	F	Opc	FGF14	pos
0.810503	11.4646	10.8779	2e-27	1.17e-26	50.388	OpcM	M	Opc	SEPW1	pos		0.373125	12.307	2.30097	0.0214113	0.134833	-4.49057	OpcF	F	Opc	DST	pos
0.801611	11.7012	9.84932	8.51e-23	3.36e-22	39.9214	OpcM	M	Opc	GPRC5B	pos		0.371454	11.9488	2.23727	0.0252877	0.147301	-4.5616	OpcF	F	Opc	NRG3	pos
0.789173	11.6984	11.1066	1.63e-28	1.06e-27	52.8514	OpcM	M	Opc	ABCA2	pos		0.370097	12.5441	2.28786	0.0221636	0.135898	-4.52263	OpcF	F	Opc	SIK3	pos
0.785733	11.3984	12.4046	4.16e-35	4.03e-34	67.8231	OpcM	M	Opc	SEPP1	pos		-0.350855	11.5506	-1.89123	0.0586184	0.252927	-5.2868	OpcF	F	Opc	LRRTM4	neg
-0.785244	11.5861	-7.29567	3.17e-13	7.31e-13	18.3852	OpcM	M	Opc	KCNIP4	neg		0.343758	11.7854	2.1923	0.0283782	0.15795	-4.76586	OpcF	F	Opc	SLC1A2	pos
0.775766	11.8532	8.82304	1.28e-18	3.96e-18	30.4907	OpcM	M	Opc	SPOCK1	pos		-0.341379	12.9659	-2.01121	0.0443269	0.21517	-5.08994	OpcF	F	Opc	PPP2R2B	neg
0.749562	11.7137	11.102	1.72e-28	1.08e-27	52.7761	OpcM	M	Opc	CLDND1	pos		0.323901	12.5628	1.93352	0.0531975	0.238366	-5.24423	OpcF	F	Opc	GPM6B	pos
0.736348	11.698	8.42205	4.14e-17	1.22e-16	26.9752	OpcM	M	Opc	MT2A	pos		0.323185	11.7574	2.02792	0.0425918	0.211146	-5.13342	OpcF	F	Opc	APP	pos
0.724751	11.8998	7.85423	4.38e-15	1.12e-14	22.5291	OpcM	M	Opc	DDX17	pos		0.316522	12.8632	1.71778	0.0858636	0.320676	-5.57478	OpcF	F	Opc	NCAM2	pos
0.699751	11.5783	10.2573	1.4e-24	6.41e-24	43.8334	OpcM	M	Opc	CERCAM	pos		-0.316205	11.3378	-2.03466	0.0419087	0.211146	-4.97919	OpcF	F	Opc	SNTG1	neg
0.697069	12.0974	8.7413	2.63e-18	8.05e-18	29.6901	OpcM	M	Opc	SLC24A2	pos		-0.302823	11.2936	-1.86334	0.0624397	0.261616	-5.31296	OpcF	F	Opc	KCND2	neg
-0.69324	11.3449	-8.26941	1.5e-16	4.25e-16	25.911	OpcM	M	Opc	PCDH15	neg		-0.302695	11.7258	-2.66911	0.00761609	0.0611913	-3.96982	OpcF	F	Opc	PLCL1	neg
0.679534	12.2429	7.95371	1.98e-15	5.24e-15	23.2099	OpcM	M	Opc	FTL	pos		-0.296929	12.1043	-1.73293	0.0831358	0.320676	-5.57465	OpcF	F	Opc	NRXN1	neg
0.676838	11.7475	7.2008	6.36e-13	1.45e-12	17.6166	OpcM	M	Opc	SGK1	pos		-0.294005	11.14	-3.35345	0.000800704	0.0116603	-2.00339	OpcF	F	Opc	HSPA1B	neg
0.667423	13.0632	7.84605	4.68e-15	1.18e-14	22.3742	OpcM	M	Opc	PLP1	pos		0.293227	11.519	1.6637	0.0961997	0.339614	-5.74044	OpcF	F	Opc	B2M	pos
0.664536	11.2659	12.0953	1.79e-33	1.55e-32	64.0079	OpcM	M	Opc	ANLN	pos		-0.286247	11.1988	-2.62976	0.00855612	0.0643089	-3.9924	OpcF	F	Opc	CNTN5	neg
-0.653144	11.4247	-7.37899	1.71e-13	4.06e-13	18.9858	OpcM	M	Opc	DSCAM	neg		-0.279813	12.0184	-1.70071	0.0890247	0.324106	-5.70765	OpcF	F	Opc	NCKAP5	neg
0.648215	11.7205	9.01432	2.3e-19	7.64e-19	31.9702	OpcM	M	Opc	GLUL	pos		-0.277243	11.6805	-2.69487	0.00705193	0.0586821	-3.96542	OpcF	F	Opc	APLP1	neg
0.640644	11.6805	9.64442	6.29e-22	2.44e-21	37.7738	OpcM	M	Opc	APLP1	pos		-0.276062	11.9651	-1.51688	0.129325	0.391333	-5.89086	OpcF	F	Opc	ADGRL3	neg
0.636393	11.5609	10.6568	2.16e-26	1.09e-25	47.8702	OpcM	M	Opc	MOBP	pos		-0.274642	11.6025	-1.58024	0.114079	0.379719	-5.84325	OpcF	F	Opc	CSMD1	neg
0.636173	13.238	6.06488	1.36e-09	2.67e-09	10.2178	OpcM	M	Opc	FTH1	pos		0.270463	12.1253	1.54496	0.122383	0.386846	-5.86902	OpcF	F	Opc	CLASP2	pos
0.631844	12.5024	8.0184	1.18e-15	3.19e-15	23.6152	OpcM	M	Opc	NEAT1	pos		-0.26977	12.1967	-1.8127	0.0699044	0.280823	-5.57636	OpcF	F	Opc	ANK3	neg
0.6309	12.0776	9.01139	2.36e-19	7.74e-19	31.9378	OpcM	M	Opc	RNF220	pos		-0.26662	11.2471	-2.55772	0.0105489	0.0744819	-4.23302	OpcF	F	Opc	SAT1	neg
0.629131	11.6614	9.37549	8.18e-21	3.03e-20	35.2469	OpcM	M	Opc	LAMP2	pos		0.266303	11.8883	1.54776	0.121709	0.386846	-5.84561	OpcF	F	Opc	RORA	pos
0.624494	11.2089	10.1062	6.54e-24	2.82e-23	42.2389	OpcM	M	Opc	ZDHHC20	pos		-0.264936	11.8271	-1.51892	0.12881	0.391333	-6.02173	OpcF	F	Opc	CNTNAP2	neg
0.624494	11.8504	9.3694	8.66e-21	3.15e-20	35.1782	OpcM	M	Opc	CLDN11	pos		0.264902	11.964	2.12379	0.0337092	0.178506	-5.19159	OpcF	F	Opc	SPP1	pos
0.621937	11.7265	7.39917	1.47e-13	3.52e-13	18.9678	OpcM	M	Opc	ARHGAP21	pos		0.262366	12.0974	1.9517	0.050998	0.232991	-5.44561	OpcF	F	Opc	SLC24A2	pos
-0.620052	12.3817	-6.10927	1.03e-09	2.06e-09	10.5053	OpcM	M	Opc	NTM	neg		0.255586	11.4541	1.39449	0.163196	0.452674	-6.09256	OpcF	F	Opc	ADARB2	pos
0.618602	11.7505	8.62043	7.55e-18	2.28e-17	28.5575	OpcM	M	Opc	CNP	pos		-0.254796	12.2917	-2.12746	0.0334032	0.178506	-5.27363	OpcF	F	Opc	CRYAB	neg
0.610934	11.8372	9.64026	6.55e-22	2.5e-21	37.6799	OpcM	M	Opc	MAP7	pos		0.253611	11.9124	1.91153	0.055962	0.246022	-5.5144	OpcF	F	Opc	ELMO1	pos
0.593105	11.14	11.3554	1.01e-29	6.9e-29	55.461	OpcM	M	Opc	HSPA1B	pos		-0.252247	11.5373	-2.08072	0.0374823	0.194075	-5.28703	OpcF	F	Opc	GAB1	neg
-0.591152	12.1043	-6.17812	6.71e-10	1.35e-09	10.8859	OpcM	M	Opc	NRXN1	neg		-0.251506	12.0762	-1.2712	0.203683	0.509823	-6.2348	OpcF	F	Opc	CTNNA2	neg
-0.590324	12.0762	-5.59295	2.28e-08	4.16e-08	7.43838	OpcM	M	Opc	CTNNA2	neg		-0.247956	11.723	-1.58997	0.111869	0.37776	-5.99558	OpcF	F	Opc	CLU	neg
0.583136	11.0805	10.9341	1.09e-27	6.49e-27	50.8051	OpcM	M	Opc	TMEM123	pos		-0.246096	11.3084	-2.24689	0.024666	0.147301	-5.00963	OpcF	F	Opc	MEF2A	neg
0.582177	10.9908	14.0606	1.56e-44	2.6e-43	89.2897	OpcM	M	Opc	CHI3L1	pos		-0.242308	11.8542	-1.80433	0.071206	0.281203	-5.73452	OpcF	F	Opc	DLG1	neg
0.580964	11.0898	11.2825	2.29e-29	1.53e-28	54.6096	OpcM	M	Opc	PDK4	pos		-0.231609	11.6025	-1.27771	0.201377	0.509823	-6.22221	OpcF	F	Opc	NOVA1	neg
0.579921	11.3716	8.54371	1.46e-17	4.38e-17	27.8416	OpcM	M	Opc	RGCC	pos		0.230355	11.4229	2.191	0.0284717	0.15795	-5.07442	OpcF	F	Opc	TRPM3	pos
0.575583	11.3939	7.1303	1.06e-12	2.38e-12	16.9973	OpcM	M	Opc	HIP1	pos		-0.226048	11.9489	-1.71318	0.0867065	0.320676	-5.91777	OpcF	F	Opc	AUTS2	neg
-0.572855	13.0101	-5.90769	3.57e-09	6.82e-09	9.30137	OpcM	M	Opc	DLG2	neg		-0.225263	11.7505	-2.00232	0.0452744	0.215284	-5.50979	OpcF	F	Opc	CNP	neg
0.569092	11.8328	9.14049	7.27e-20	2.45e-19	33.0239	OpcM	M	Opc	SHTN1	pos		-0.225079	11.7189	-1.41891	0.155951	0.437791	-6.18325	OpcF	F	Opc	ALCAM	neg
-0.566761	11.809	-5.72066	1.09e-08	2.04e-08	8.16412	OpcM	M	Opc	LRRC4C	neg		0.224771	12.0776	1.82218	0.0684533	0.279818	-5.78066	OpcF	F	Opc	RNF220	pos
0.563985	11.1702	10.0585	1.06e-23	4.48e-23	41.6869	OpcM	M	Opc	LAMA2	pos		-0.218218	11.0473	-2.79345	0.00522362	0.0486841	-3.71736	OpcF	F	Opc	GALNTL6	neg
0.563026	11.3829	9.26418	2.32e-20	8.31e-20	34.1279	OpcM	M	Opc	CCP110	pos		0.217976	11.4144	1.45942	0.144476	0.420366	-6.20218	OpcF	F	Opc	PRKACB	pos
0.562337	11.9651	7.56804	4.08e-14	9.9e-14	20.1281	OpcM	M	Opc	TTLL7	pos		-0.210722	13.0101	-1.22754	0.219645	0.511774	-6.28472	OpcF	F	Opc	DLG2	neg
0.561608	11.1134	11.5022	1.89e-30	1.42e-29	57.065	OpcM	M	Opc	LRP2	pos		0.208465	11.347	1.60222	0.109134	0.37776	-6.07725	OpcF	F	Opc	ANKRD44	pos
-0.553559	11.6025	-5.62336	1.92e-08	3.54e-08	7.62104	OpcM	M	Opc	CSMD1	neg		-0.205993	13.5749	-1.2152	0.224315	0.512407	-6.32642	OpcF	F	Opc	CADM2	neg
0.552024	11.2473	8.07313	7.54e-16	2.07e-15	23.9375	OpcM	M	Opc	RPS19	pos		-0.205239	11.53	-2.50401	0.0122933	0.0842455	-4.50809	OpcF	F	Opc	ADGRV1	neg
0.548787	11.4109	8.39185	5.35e-17	1.56e-16	26.524	OpcM	M	Opc	ATP1B1	pos		-0.201023	11.5783	-1.97167	0.0486714	0.226809	-5.66756	OpcF	F	Opc	CERCAM	neg
-0.541874	11.161	-7.72097	1.25e-14	3.1e-14	21.412	OpcM	M	Opc	GPC6	neg		-0.198839	11.2536	-1.6739	0.0941777	0.337591	-6.05241	OpcF	F	Opc	BRAF	neg
0.541587	10.9318	15.7998	1.21e-55	9.43e-54	114.741	OpcM	M	Opc	CLDN5	pos		-0.198681	11.7895	-1.54299	0.122861	0.386846	-6.21075	OpcF	F	Opc	MAP4K4	neg
0.535102	11.5024	8.95513	3.92e-19	1.27e-18	31.297	OpcM	M	Opc	CNDP1	pos		-0.195389	12.7506	-1.13784	0.255211	0.550594	-6.42506	OpcF	F	Opc	LSAMP	neg
0.534371	11.312	7.36842	1.85e-13	4.34e-13	18.5405	OpcM	M	Opc	MT-CO1	pos		-0.191259	12.4721	-1.44316	0.149002	0.423383	-6.3206	OpcF	F	Opc	CTNNA3	neg
0.526187	11.7461	5.18163	2.24e-07	3.8e-07	5.2458	OpcM	M	Opc	APOD	pos		0.185154	12.5908	1.07392	0.282882	0.588821	-6.48619	OpcF	F	Opc	LINGO1	pos
0.524092	11.7895	6.82945	8.96e-12	1.95e-11	14.8431	OpcM	M	Opc	MAP4K4	pos		0.182408	12.2046	1.18664	0.235395	0.527376	-6.50361	OpcF	F	Opc	ANK2	pos
0.522515	10.9273	15.6	2.65e-54	1.23e-52	111.667	OpcM	M	Opc	SERPINE1	pos		-0.17672	11.5259	-1.36131	0.173443	0.475323	-6.41145	OpcF	F	Opc	KCNH8	neg
0.522393	11.4121	9.20191	4.13e-20	1.46e-19	33.5143	OpcM	M	Opc	SLCO1A2	pos		-0.176552	11.7274	-1.56508	0.117591	0.385899	-6.2918	OpcF	F	Opc	GPC5	neg
0.516633	10.9429	14.7922	4.68e-49	1.56e-47	99.6399	OpcM	M	Opc	ARHGAP25	pos		-0.176096	12.1198	-0.99395	0.320268	0.61166	-6.5564	OpcF	F	Opc	CTNND2	neg
0.504028	11.1109	9.15199	6.54e-20	2.24e-19	33.0787	OpcM	M	Opc	MAP3K2	pos		-0.172787	11.2004	-1.86024	0.0628777	0.261616	-5.81318	OpcF	F	Opc	MEF2C	neg
0.503758	11.6631	7.8993	3.06e-15	8.02e-15	22.5118	OpcM	M	Opc	TMEM165	pos		-0.172553	12.0277	-0.996265	0.319143	0.61166	-6.6047	OpcF	F	Opc	MIR99AHG	neg
-0.503715	12.1198	-5.24652	1.58e-07	2.72e-07	5.57241	OpcM	M	Opc	CTNND2	neg		-0.169436	11.4646	-1.59189	0.111437	0.37776	-6.32195	OpcF	F	Opc	SEPW1	neg
0.502781	11.0137	12.2402	3.11e-34	2.78e-33	65.7063	OpcM	M	Opc	VIM	pos		-0.168559	11.8663	-0.998945	0.317843	0.61166	-6.61892	OpcF	F	Opc	N4BP2L2	neg
-0.502762	11.8883	-5.39129	7.13e-08	1.27e-07	6.35239	OpcM	M	Opc	RORA	neg		0.168002	11.7265	1.1413	0.253768	0.550594	-6.61267	OpcF	F	Opc	ARHGAP21	pos
0.501849	10.9517	13.7392	1.29e-42	1.77e-41	84.8888	OpcM	M	Opc	CEMIP	pos		-0.167258	11.6827	-0.880304	0.378713	0.626364	-6.64998	OpcF	F	Opc	MEG3	neg
0.501617	11.1148	9.51523	2.18e-21	8.18e-21	36.4129	OpcM	M	Opc	DUBR	pos		0.164147	13.2342	0.935824	0.349384	0.616205	-6.59769	OpcF	F	Opc	IL1RAPL1	pos
0.50125	10.9314	14.5878	9.04e-48	2.63e-46	96.6903	OpcM	M	Opc	CCL3	pos		-0.16345	13.0185	-0.964845	0.334643	0.612712	-6.58692	OpcF	F	Opc	MAGI2	neg
0.498491	10.9364	14.4326	8.34e-47	2.16e-45	94.4799	OpcM	M	Opc	FLT1	pos		0.159366	12.2098	1.22018	0.222423	0.512407	-6.62776	OpcF	F	Opc	ERBB2IP	pos
-0.491384	12.7506	-5.02514	5.11e-07	8.5e-07	4.46659	OpcM	M	Opc	LSAMP	neg		-0.159036	11.5981	-1.35501	0.175441	0.475323	-6.5448	OpcF	F	Opc	TMEFF2	neg
0.489534	11.0099	10.7999	4.66e-27	2.58e-26	49.3146	OpcM	M	Opc	FBXO32	pos		-0.156126	11.9435	-1.06551	0.286667	0.588821	-6.70889	OpcF	F	Opc	DOCK4	neg
0.489183	10.9966	11.3855	7.16e-30	5.05e-29	55.7391	OpcM	M	Opc	IFIT3	pos		-0.154681	12.0765	-1.26628	0.205439	0.509823	-6.61738	OpcF	F	Opc	2021-09-07	neg
0.487233	11.0207	10.9376	1.05e-27	6.41e-27	50.7906	OpcM	M	Opc	OLMALINC	pos		-0.153981	11.6248	-0.949057	0.342612	0.614066	-6.73486	OpcF	F	Opc	FCHSD2	neg
0.482994	11.0283	10.4296	2.36e-25	1.12e-24	45.4295	OpcM	M	Opc	CLCN4	pos		0.15385	12.8193	0.872818	0.38278	0.626364	-6.65986	OpcF	F	Opc	NPAS3	pos
0.479575	12.5628	5.33348	9.82e-08	1.72e-07	5.96826	OpcM	M	Opc	GPM6B	pos		-0.153652	11.6587	-0.876352	0.380857	0.626364	-6.70987	OpcF	F	Opc	MAML2	neg
0.478377	10.9702	11.6551	3.25e-31	2.52e-30	58.8022	OpcM	M	Opc	NAMPT	pos		-0.145308	11.6952	-0.956232	0.338975	0.612712	-6.84609	OpcF	F	Opc	MT-CO2	neg
0.475633	11.4144	5.92982	3.12e-09	6.01e-09	9.15721	OpcM	M	Opc	PRKACB	pos		-0.144559	12.189	-0.933955	0.350347	0.616205	-6.75821	OpcF	F	Opc	PHLPP1	neg
0.475339	12.1299	6.43441	1.29e-10	2.71e-10	12.2199	OpcM	M	Opc	PIP4K2A	pos		0.144405	12.5279	0.809492	0.418249	0.661443	-6.70742	OpcF	F	Opc	ZBTB20	pos
0.469647	10.9863	10.7614	7.05e-27	3.65e-26	48.8969	OpcM	M	Opc	LINC01099	pos		-0.144074	11.3231	-1.53212	0.125521	0.389952	-6.45774	OpcF	F	Opc	RAPGEF5	neg
-0.467908	11.1586	-6.59558	4.42e-11	9.37e-11	13.4844	OpcM	M	Opc	NXPH1	neg		0.144045	12.2429	0.978895	0.327652	0.612712	-6.79	OpcF	F	Opc	FRMD5	pos
0.467542	11.0409	9.99461	2.01e-23	8.36e-23	41.0148	OpcM	M	Opc	DYSF	pos		-0.142878	11.5598	-1.0724	0.283562	0.588821	-6.8318	OpcF	F	Opc	TMSB4X	neg
0.467456	11.9935	6.81022	1.02e-11	2.21e-11	14.5732	OpcM	M	Opc	NKAIN2	pos		0.142853	11.2541	1.34007	0.180249	0.481452	-6.47626	OpcF	F	Opc	ATP1A2	pos
0.465014	11.0998	8.93456	4.71e-19	1.5e-18	31.0796	OpcM	M	Opc	S100A6	pos		0.142403	12.0369	0.867329	0.38578	0.626364	-6.77615	OpcF	F	Opc	TCF12	pos
0.462831	10.9749	12.3454	8.6e-35	8.02e-34	66.9772	OpcM	M	Opc	SRGN	pos		-0.142388	11.5861	-0.754284	0.450694	0.690867	-6.79717	OpcF	F	Opc	KCNIP4	neg
0.462178	11.2138	8.37329	6.26e-17	1.8e-16	26.4038	OpcM	M	Opc	RBMS3	pos		-0.141433	11.2138	-1.45342	0.146136	0.420366	-6.40803	OpcF	F	Opc	RBMS3	neg
0.451415	11.0412	10.5828	4.73e-26	2.34e-25	47.0157	OpcM	M	Opc	CD74	pos		-0.140725	12.6433	-0.806643	0.419889	0.661443	-6.75609	OpcF	F	Opc	LRP1B	neg
-0.450858	13.2342	-4.56707	5e-06	7.82e-06	2.29936	OpcM	M	Opc	IL1RAPL1	neg		-0.140233	11.3576	-1.23253	0.217776	0.511774	-6.78037	OpcF	F	Opc	MT-ATP6	neg
0.449319	11.9531	6.38405	1.79e-10	3.69e-10	11.8268	OpcM	M	Opc	PEX5L	pos		0.139821	11.8372	1.3352	0.181836	0.481452	-6.68875	OpcF	F	Opc	MAP7	pos
0.442794	11.2013	7.73831	1.09e-14	2.74e-14	21.2026	OpcM	M	Opc	NAIP	pos		0.13878	11.3984	1.27904	0.200909	0.509823	-6.71852	OpcF	F	Opc	SEPP1	pos
0.44086	11.0884	8.17741	3.21e-16	9e-16	24.6741	OpcM	M	Opc	PWWP2A	pos		-0.133235	11.1608	-1.46414	0.143182	0.420366	-6.52827	OpcF	F	Opc	ROBO2	neg
0.433049	11.0945	8.13317	4.61e-16	1.28e-15	24.2937	OpcM	M	Opc	TMSB10	pos		-0.130309	11.4109	-1.23578	0.216566	0.511774	-6.82337	OpcF	F	Opc	ATP1B1	neg
0.430976	11.1944	8.82989	1.2e-18	3.78e-18	30.1506	OpcM	M	Opc	ARHGAP24	pos		-0.128951	11.2182	-1.24103	0.214622	0.511774	-6.79317	OpcF	F	Opc	COLGALT2	neg
0.422702	11.2471	7.07734	1.56e-12	3.45e-12	16.4254	OpcM	M	Opc	SAT1	pos		0.126787	11.6631	1.06236	0.288093	0.588821	-6.89882	OpcF	F	Opc	TMEM165	pos
0.417337	11.8503	5.41355	6.3e-08	1.13e-07	6.21887	OpcM	M	Opc	ARAP2	pos		-0.126555	12.1266	-1.12176	0.261986	0.560026	-6.91	OpcF	F	Opc	TMTC2	neg
0.41528	11.1608	7.96064	1.87e-15	5.02e-15	22.9306	OpcM	M	Opc	ROBO2	pos		0.126545	11.3399	1.01425	0.310485	0.61166	-6.9232	OpcF	F	Opc	FOXP1	pos
0.414134	11.8069	6.42138	1.4e-10	2.92e-10	12.0136	OpcM	M	Opc	PRUNE2	pos		-0.125628	11.8991	-0.955734	0.339227	0.612712	-6.94854	OpcF	F	Opc	SLC1A3	neg
0.410879	11.3231	7.29919	3.09e-13	7.19e-13	17.9223	OpcM	M	Opc	RAPGEF5	pos		-0.125261	11.7372	-0.864905	0.387109	0.626364	-6.82916	OpcF	F	Opc	DTNA	neg
0.406351	11.3399	5.95568	2.67e-09	5.18e-09	9.15642	OpcM	M	Opc	FOXP1	pos		-0.121063	11.7377	-1.01811	0.308646	0.61166	-6.97898	OpcF	F	Opc	NDRG2	neg
0.405421	11.2027	7.63108	2.51e-14	6.16e-14	20.372	OpcM	M	Opc	SYT1	pos		0.120544	11.5024	1.14831	0.250863	0.550594	-6.92299	OpcF	F	Opc	CNDP1	pos
0.402175	12.0472	6.61172	3.97e-11	8.48e-11	13.2101	OpcM	M	Opc	TMEM144	pos		0.11786	11.6453	0.895078	0.370764	0.626364	-6.98308	OpcF	F	Opc	DLC1	pos
0.397213	11.181	7.89706	3.12e-15	8.07e-15	22.4088	OpcM	M	Opc	SFMBT2	pos		-0.115162	11.874	-0.870228	0.384194	0.626364	-6.97466	OpcF	F	Opc	RTN4	neg
0.392073	11.65	4.11589	3.88e-05	5.73e-05	0.263142	OpcM	M	Opc	CST3	pos		-0.115021	11.2027	-1.26561	0.20568	0.509823	-6.82155	OpcF	F	Opc	SYT1	neg
0.39155	11.5373	5.60123	2.18e-08	4e-08	7.15882	OpcM	M	Opc	GAB1	pos		-0.114758	11.0207	-1.49045	0.136133	0.406653	-6.53943	OpcF	F	Opc	OLMALINC	neg
0.39066	12.153	6.20272	5.74e-10	1.16e-09	10.6103	OpcM	M	Opc	ST18	pos		-0.112929	11.4121	-1.18836	0.234718	0.527376	-6.93104	OpcF	F	Opc	SLCO1A2	neg
0.38927	11.4229	6.83417	8.67e-12	1.91e-11	14.7129	OpcM	M	Opc	TRPM3	pos		-0.111843	10.9749	-1.7151	0.0863544	0.320676	-6.18046	OpcF	F	Opc	SRGN	neg
0.387743	11.5598	5.41593	6.22e-08	1.12e-07	6.11057	OpcM	M	Opc	TMSB4X	pos		-0.111702	11.7473	-0.792584	0.428037	0.669346	-6.98363	OpcF	F	Opc	AKAP6	neg
0.384594	12.307	4.03269	5.55e-05	8.08e-05	-0.0370429	OpcM	M	Opc	DST	pos		-0.110943	11.8503	-0.873011	0.382676	0.626364	-7.02353	OpcF	F	Opc	ARAP2	neg
0.384503	11.519	4.75508	2.01e-06	3.25e-06	2.88979	OpcM	M	Opc	B2M	pos		-0.106674	11.2564	-1.11121	0.266501	0.564497	-6.98108	OpcF	F	Opc	LINC01170	neg
0.384309	12.8632	3.66423	0.000249205	0.000349787	-1.40344	OpcM	M	Opc	NCAM2	pos		-0.104665	12.637	-0.783554	0.433318	0.673088	-7.01899	OpcF	F	Opc	MBP	neg
0.378895	11.5915	4.53922	5.7e-06	8.86e-06	1.94426	OpcM	M	Opc	MAP4K5	pos		-0.104251	11.5619	-0.927417	0.35373	0.616205	-7.1283	OpcF	F	Opc	GFAP	neg
0.37835	11.874	5.09133	3.61e-07	6.1e-07	4.50593	OpcM	M	Opc	RTN4	pos		0.102754	11.3897	0.865432	0.38682	0.626364	-7.13452	OpcF	F	Opc	MT-CYB	pos
-0.371005	12.0334	-4.2839	1.85e-05	2.78e-05	0.798607	OpcM	M	Opc	NRXN3	neg		0.102355	11.2089	1.02256	0.306539	0.61166	-7.07749	OpcF	F	Opc	ZDHHC20	pos
0.370198	11.2182	6.09507	1.13e-09	2.23e-09	9.93503	OpcM	M	Opc	COLGALT2	pos		0.100109	12.2429	0.624313	0.532435	0.737502	-6.9887	OpcF	F	Opc	FTL	pos
-0.364057	11.6099	-4.02437	5.75e-05	8.32e-05	-0.0461274	OpcM	M	Opc	FAM155A	neg		0.0997868	11.5399	0.975561	0.329303	0.612712	-7.10046	OpcF	F	Opc	CNTN2	pos
-0.361741	11.8271	-4.19721	2.72e-05	4.04e-05	0.418574	OpcM	M	Opc	CNTNAP2	neg		-0.0989748	11.5727	-0.956815	0.338681	0.612712	-7.14467	OpcF	F	Opc	DPYD	neg
-0.360976	12.2618	-3.6449	0.000268686	0.000374873	-1.57562	OpcM	M	Opc	WWOX	neg		-0.097287	11.7639	-0.725029	0.468449	0.699671	-7.12759	OpcF	F	Opc	PLXDC2	neg
-0.358421	12.8193	-3.58109	0.000343582	0.000473696	-1.70537	OpcM	M	Opc	NPAS3	neg		-0.0957539	12.0499	-0.473036	0.636197	0.797655	-6.9449	OpcF	F	Opc	DPP10	neg
-0.354607	17.7491	-4.65712	3.24e-06	5.21e-06	2.54073	OpcM	M	Opc	MALAT1	neg		0.0947401	11.8606	0.605222	0.545044	0.740372	-7.01116	OpcF	F	Opc	CCDC88A	pos
0.353149	12.1266	5.26056	1.46e-07	2.54e-07	5.25265	OpcM	M	Opc	TMTC2	pos		-0.093615	12.0383	-0.537685	0.590805	0.769037	-6.92392	OpcF	F	Opc	2021-03-01	neg
0.350722	11.5727	5.68072	1.37e-08	2.56e-08	7.48422	OpcM	M	Opc	DPYD	pos		-0.0935543	11.0845	-1.2449	0.213195	0.511774	-6.84459	OpcF	F	Opc	HES1	neg
0.350337	12.2098	4.98445	6.31e-07	1.04e-06	3.90943	OpcM	M	Opc	ERBB2IP	pos		-0.0921154	12.1436	-0.621016	0.534601	0.737502	-7.0537	OpcF	F	Opc	FMNL2	neg
0.343111	11.1609	5.80421	6.64e-09	1.26e-08	8.21259	OpcM	M	Opc	KIF2A	pos		-0.091753	11.5609	-0.926157	0.354384	0.616205	-7.17826	OpcF	F	Opc	MOBP	neg
-0.339512	11.4761	-3.33819	0.000845948	0.00113934	-2.56455	OpcM	M	Opc	GRID2	neg		-0.0909472	11.7012	-0.8062	0.420144	0.661443	-7.19827	OpcF	F	Opc	GPRC5B	neg
0.337382	11.6453	4.6478	3.39e-06	5.38e-06	2.30298	OpcM	M	Opc	DLC1	pos		-0.0908337	10.9702	-1.28057	0.200369	0.509823	-6.83194	OpcF	F	Opc	NAMPT	neg
0.328329	11.2541	6.20775	5.56e-10	1.14e-09	10.6525	OpcM	M	Opc	ATP1A2	pos		-0.088967	11.3829	-0.884398	0.3765	0.626364	-7.21247	OpcF	F	Opc	CCP110	neg
0.328097	11.5981	5.0687	4.07e-07	6.82e-07	4.2662	OpcM	M	Opc	TMEFF2	pos		0.0877591	11.7624	0.642773	0.520384	0.737502	-7.11829	OpcF	F	Opc	PTPRK	pos
-0.327138	12.9659	-3.5013	0.000464772	0.000633286	-2.0787	OpcM	M	Opc	PPP2R2B	neg		-0.0856642	12.3817	-0.483221	0.628948	0.796469	-6.93242	OpcF	F	Opc	NTM	neg
0.325621	12.4721	4.29639	1.75e-05	2.65e-05	0.795333	OpcM	M	Opc	CTNNA3	pos		-0.0822106	11.1944	-0.96799	0.33307	0.612712	-7.1643	OpcF	F	Opc	ARHGAP24	neg
0.321653	11.2324	4.86416	1.16e-06	1.91e-06	3.2706	OpcM	M	Opc	GTDC1	pos		0.0820482	11.2081	0.55151	0.581295	0.760909	-6.92689	OpcF	F	Opc	GRIK1	pos
-0.318857	11.5506	-3.05688	0.00224172	0.00286989	-3.47614	OpcM	M	Opc	LRRTM4	neg		-0.081597	11.0945	-0.850694	0.394957	0.634655	-7.22177	OpcF	F	Opc	TMSB10	neg
0.318523	11.0473	7.13523	1.02e-12	2.32e-12	16.7186	OpcM	M	Opc	GALNTL6	pos		-0.0809267	11.2638	-0.732523	0.463865	0.699671	-7.28961	OpcF	F	Opc	MT-ND3	neg
0.317448	11.2536	4.76568	1.91e-06	3.1e-06	2.80734	OpcM	M	Opc	BRAF	pos		-0.0802787	12.3775	-0.440871	0.659315	0.812806	-6.93939	OpcF	F	Opc	ADGRB3	neg
0.314842	11.8606	3.74192	0.000183514	0.000259144	-1.32664	OpcM	M	Opc	CCDC88A	pos		0.079956	11.3716	0.666669	0.504997	0.725874	-7.23113	OpcF	F	Opc	RGCC	pos
0.31211	11.7258	4.43274	9.39e-06	1.45e-05	1.30855	OpcM	M	Opc	PLCL1	pos		-0.0797768	11.9609	-0.681449	0.495601	0.723504	-7.26127	OpcF	F	Opc	QDPR	neg
-0.31048	11.9715	-3.35097	0.000807918	0.00109445	-2.54033	OpcM	M	Opc	GPM6A	neg		0.0785924	11.9651	0.662288	0.5078	0.725874	-7.23332	OpcF	F	Opc	TTLL7	pos
0.305178	11.5766	4.1065	4.04e-05	5.93e-05	-0.0729041	OpcM	M	Opc	ENOX1	pos		-0.0783556	13.3598	-0.466883	0.640593	0.798172	-6.92188	OpcF	F	Opc	QKI	neg
0.301285	11.7574	3.58906	0.000333267	0.000462209	-1.89052	OpcM	M	Opc	APP	pos		-0.0781018	12.2881	-0.472254	0.636754	0.797655	-6.98851	OpcF	F	Opc	EDIL3	neg
0.301222	11.7639	3.80262	0.000143922	0.000204475	-1.20052	OpcM	M	Opc	PLXDC2	pos		-0.0751978	10.9364	-1.25099	0.210963	0.511774	-6.86938	OpcF	F	Opc	FLT1	neg
0.29735	11.6167	4.4027	1.08e-05	1.65e-05	1.13858	OpcM	M	Opc	DIP2B	pos		-0.0749923	11.5362	-0.622377	0.533706	0.737502	-7.25308	OpcF	F	Opc	ANO4	neg
0.286007	11.7189	3.13996	0.00169403	0.00223	-3.32009	OpcM	M	Opc	ALCAM	pos		-0.0741457	11.1109	-0.759413	0.447621	0.6907	-7.27119	OpcF	F	Opc	MAP3K2	neg
-0.280476	12.3844	-2.89515	0.00379699	0.00478215	-3.97112	OpcM	M	Opc	PTPRD	neg		-0.074144	11.8327	-0.411348	0.680825	0.822518	-6.96148	OpcF	F	Opc	AGAP1	neg
-0.275961	11.9651	-2.70511	0.00683829	0.00847511	-4.46144	OpcM	M	Opc	ADGRL3	neg		-0.0736944	10.9908	-1.03351	0.301388	0.610637	-7.11054	OpcF	F	Opc	CHI3L1	neg
0.273379	11.8663	3.05932	0.00222356	0.00286237	-3.58053	OpcM	M	Opc	N4BP2L2	pos		0.0708399	12.3756	0.389853	0.696652	0.828163	-6.98877	OpcF	F	Opc	NLGN1	pos
0.268566	11.8991	3.27847	0.00104684	0.00139379	-3.01379	OpcM	M	Opc	SLC1A3	pos		-0.0707697	10.9429	-1.16746	0.24305	0.539341	-6.97005	OpcF	F	Opc	ARHGAP25	neg
0.265932	11.2004	5.23722	1.66e-07	2.84e-07	5.04545	OpcM	M	Opc	MEF2C	pos		-0.0675264	11.1148	-0.746186	0.45557	0.693777	-7.34356	OpcF	F	Opc	DUBR	neg
0.25882	12.2046	3.09679	0.00196105	0.00255254	-3.52836	OpcM	M	Opc	ANK2	pos		-0.0653278	11.2308	-0.616641	0.537484	0.737502	-7.36645	OpcF	F	Opc	MT-ND1	neg
0.247561	11.3084	3.93663	8.31e-05	0.000119556	-0.846873	OpcM	M	Opc	MEF2A	pos		0.0636269	11.3871	0.401896	0.687768	0.824967	-7.005	OpcF	F	Opc	LHFPL3	pos
0.245766	11.7473	3.12044	0.00181035	0.00236973	-3.52002	OpcM	M	Opc	AKAP6	pos		0.0632498	13.0632	0.430511	0.666832	0.814802	-7.1628	OpcF	F	Opc	PLP1	pos
0.24391	11.9124	3.54348	0.000396458	0.000543381	-2.22348	OpcM	M	Opc	ELMO1	pos		-0.0621156	11.1089	-0.61572	0.538091	0.737502	-7.22277	OpcF	F	Opc	CACNA1C	neg
0.242402	11.2564	4.26608	2.01e-05	3e-05	0.461865	OpcM	M	Opc	LINC01170	pos		0.0616826	11.6167	0.503648	0.614518	0.791065	-7.31396	OpcF	F	Opc	DIP2B	pos
0.23821	11.1089	4.65554	3.27e-06	5.21e-06	2.22694	OpcM	M	Opc	CACNA1C	pos		0.0609696	11.181	0.671647	0.501822	0.725874	-7.35934	OpcF	F	Opc	SFMBT2	pos
0.235668	11.0915	4.39061	1.14e-05	1.74e-05	1.04384	OpcM	M	Opc	RALYL	pos		-0.0608833	11.0898	-0.693371	0.488091	0.719779	-7.39136	OpcF	F	Opc	PDK4	neg
0.235262	12.0765	3.33144	0.000866719	0.00116061	-2.92629	OpcM	M	Opc	2021-09-07	pos		-0.0601498	11.6637	-0.410683	0.681313	0.822518	-7.20299	OpcF	F	Opc	PSAP	neg
0.23486	11.7624	3.09515	0.00197192	0.00255254	-3.63166	OpcM	M	Opc	PTPRK	pos		0.0597675	12.1299	0.447477	0.654539	0.811211	-7.23733	OpcF	F	Opc	PIP4K2A	pos
-0.234028	12.0499	-2.15134	0.0314701	0.0364802	-5.86985	OpcM	M	Opc	DPP10	neg		-0.0593522	10.9314	-0.994792	0.319858	0.61166	-7.1585	OpcF	F	Opc	CCL3	neg
-0.231921	12.0277	-2.37205	0.017706	0.0211564	-5.36404	OpcM	M	Opc	MIR99AHG	neg		-0.0573547	11.7137	-0.551986	0.580969	0.760909	-7.41085	OpcF	F	Opc	CLDND1	neg
0.228853	11.0845	5.34046	9.45e-08	1.67e-07	5.55318	OpcM	M	Opc	HES1	pos		-0.0557793	11.4155	-0.487866	0.625654	0.796469	-7.43942	OpcF	F	Opc	MT-ND2	neg
-0.22738	12.5279	-2.26522	0.0235176	0.0276747	-5.54942	OpcM	M	Opc	ZBTB20	neg		-0.055482	11.0412	-0.726446	0.46758	0.699671	-7.34585	OpcF	F	Opc	CD74	neg
0.225399	11.53	4.6257	3.77e-06	5.94e-06	2.02369	OpcM	M	Opc	ADGRV1	pos		-0.0546063	11.9451	-0.398292	0.690423	0.824967	-7.22998	OpcF	F	Opc	SPOCK3	neg
-0.224681	11.6827	-2.14041	0.032343	0.0371228	-5.84422	OpcM	M	Opc	MEG3	neg		-0.0543472	11.1702	-0.579037	0.562575	0.753334	-7.47695	OpcF	F	Opc	LAMA2	neg
0.224015	11.9451	3.14151	0.00168509	0.00223	-3.5382	OpcM	M	Opc	SPOCK3	pos		-0.0511931	11.0805	-0.561838	0.574237	0.760909	-7.44802	OpcF	F	Opc	TMEM123	neg
0.222724	11.0967	3.91801	8.98e-05	0.000128371	-0.854329	OpcM	M	Opc	ERC2	pos		-0.0510666	11.0409	-0.628798	0.529494	0.737502	-7.44842	OpcF	F	Opc	DYSF	neg
-0.219985	11.3378	-2.56748	0.0102567	0.012578	-4.84084	OpcM	M	Opc	SNTG1	neg		-0.0503287	11.8504	-0.483188	0.628971	0.796469	-7.46361	OpcF	F	Opc	CLDN11	neg
-0.21816	11.2936	-2.43011	0.0151097	0.0182413	-5.18432	OpcM	M	Opc	KCND2	neg		-0.050255	11.1134	-0.60297	0.54654	0.740372	-7.4687	OpcF	F	Opc	LRP2	neg
0.214933	11.6181	3.02728	0.00247315	0.00313176	-3.91564	OpcM	M	Opc	APOE	pos		-0.0484512	11.0137	-0.679512	0.496827	0.723504	-7.41443	OpcF	F	Opc	VIM	neg
0.20809	12.2881	2.28487	0.0223389	0.0264211	-5.59311	OpcM	M	Opc	EDIL3	pos		-0.0469726	11.6426	-0.317367	0.750971	0.874881	-7.28629	OpcF	F	Opc	MT-CO3	neg
0.204007	12.1436	2.54999	0.0107854	0.0131571	-5.12007	OpcM	M	Opc	FMNL2	pos		-0.0464014	11.809	-0.266573	0.789803	0.891703	-7.05969	OpcF	F	Opc	LRRC4C	neg
-0.203795	11.7274	-2.72098	0.00651881	0.00812236	-4.73024	OpcM	M	Opc	GPC5	neg		0.044932	11.5915	0.306698	0.759079	0.879882	-7.22836	OpcF	F	Opc	MAP4K5	pos
0.194311	11.5259	2.75212	0.00593049	0.00742906	-4.6651	OpcM	M	Opc	KCNH8	pos		-0.0447609	10.9863	-0.592552	0.553493	0.745455	-7.47289	OpcF	F	Opc	LINC01099	neg
0.193012	11.9489	2.61047	0.00905356	0.0111613	-5.06024	OpcM	M	Opc	AUTS2	pos		-0.0446613	12.745	-0.252473	0.80068	0.891703	-6.9994	OpcF	F	Opc	PDE4B	neg
0.190877	12.2429	2.37899	0.0173765	0.0208697	-5.55156	OpcM	M	Opc	FRMD5	pos		-0.0445065	10.9517	-0.704043	0.481421	0.714465	-7.40067	OpcF	F	Opc	CEMIP	neg
0.186452	11.3575	3.05356	0.00226663	0.00288593	-3.91589	OpcM	M	Opc	FRMD4A	pos		0.0411312	11.0099	0.514416	0.606971	0.78569	-7.49078	OpcF	F	Opc	FBXO32	pos
0.186167	11.9176	2.16856	0.0301367	0.0351093	-5.94528	OpcM	M	Opc	DOCK10	pos		-0.0409321	11.2473	-0.301792	0.762816	0.879882	-7.31156	OpcF	F	Opc	RPS19	neg
-0.181595	12.745	-1.81387	0.0697246	0.079248	-6.46161	OpcM	M	Opc	PDE4B	neg		0.039177	11.0967	0.371699	0.710124	0.839893	-7.32944	OpcF	F	Opc	ERC2	pos
0.176883	11.8542	2.29848	0.0215524	0.0256209	-5.7791	OpcM	M	Opc	DLG1	pos		0.036988	12.153	0.35294	0.72414	0.852144	-7.51087	OpcF	F	Opc	ST18	pos
-0.173564	11.2081	-2.14368	0.0320793	0.0370024	-5.89571	OpcM	M	Opc	GRIK1	neg		-0.0360081	11.7205	-0.320459	0.748626	0.874881	-7.49717	OpcF	F	Opc	GLUL	neg
0.173242	11.347	2.46026	0.0138985	0.0168665	-5.45143	OpcM	M	Opc	ANKRD44	pos		0.0353052	11.3575	0.278076	0.780959	0.891703	-7.29803	OpcF	F	Opc	FRMD4A	pos
0.171259	11.7854	2.02132	0.0432696	0.0494207	-6.23399	OpcM	M	Opc	SLC1A2	pos		-0.0338284	11.5766	-0.273947	0.784131	0.891703	-7.44356	OpcF	F	Opc	ENOX1	neg
0.169899	12.6403	1.58033	0.114059	0.128385	-6.86619	OpcM	M	Opc	ERBB4	pos		0.0336264	11.6099	0.20524	0.837388	0.911736	-7.01235	OpcF	F	Opc	FAM155A	pos
0.155063	11.5362	2.23417	0.0254913	0.0298467	-6.01009	OpcM	M	Opc	ANO4	pos		0.0327636	10.9273	0.556557	0.577841	0.760909	-7.48383	OpcF	F	Opc	SERPINE1	pos
-0.144949	12.0184	-1.61888	0.1055	0.119328	-6.94942	OpcM	M	Opc	NCKAP5	neg		-0.0312826	11.8998	-0.206366	0.836509	0.911736	-7.18913	OpcF	F	Opc	DDX17	neg
-0.132823	12.6433	-1.34546	0.178504	0.198054	-7.24933	OpcM	M	Opc	LRP1B	neg		-0.0285552	12.1781	-0.161852	0.871425	0.927133	-7.04371	OpcF	F	Opc	DNM3	neg
0.125641	12.5441	1.42519	0.15413	0.172655	-7.22025	OpcM	M	Opc	SIK3	pos		-0.0283867	11.3062	-0.21798	0.827449	0.911736	-7.17983	OpcF	F	Opc	C10orf11	neg
0.116622	12.0369	1.26777	0.204905	0.226269	-7.43181	OpcM	M	Opc	TCF12	pos		0.0278773	11.9531	0.252898	0.800352	0.891703	-7.52097	OpcF	F	Opc	PEX5L	pos
-0.11107	11.6587	-1.20289	0.229046	0.248222	-7.5147	OpcM	M	Opc	MAML2	neg		0.0270404	11.8328	0.262206	0.793167	0.891703	-7.54138	OpcF	F	Opc	SHTN1	pos
-0.110946	11.9488	-1.22795	0.219491	0.2401	-7.40536	OpcM	M	Opc	NRG3	neg		-0.0268461	11.9176	-0.166247	0.867965	0.927133	-7.14378	OpcF	F	Opc	DOCK10	neg
-0.109537	12.1253	-1.21893	0.222895	0.242685	-7.48308	OpcM	M	Opc	CLASP2	neg		0.0265216	12.0472	0.266328	0.789991	0.891703	-7.56471	OpcF	F	Opc	TMEM144	pos
0.105858	14.4532	1.26138	0.207198	0.227723	-7.38922	OpcM	M	Opc	PCDH9	pos		0.025703	11.4557	0.166237	0.867974	0.927133	-7.15519	OpcF	F	Opc	SH3D19	pos
-0.100687	11.7372	-1.36501	0.172278	0.192061	-7.45045	OpcM	M	Opc	DTNA	neg		-0.0254998	10.9318	-0.429005	0.667928	0.814802	-7.55627	OpcF	F	Opc	CLDN5	neg
0.098223	11.9435	1.18425	0.236337	0.254938	-7.64826	OpcM	M	Opc	DOCK4	pos		0.0239706	11.2324	0.19659	0.844152	0.914825	-7.406	OpcF	F	Opc	GTDC1	pos
-0.0935867	13.0185	-0.977349	0.328417	0.349412	-7.64719	OpcM	M	Opc	MAGI2	neg		0.0236182	11.312	0.185006	0.853227	0.92038	-7.44466	OpcF	F	Opc	MT-CO1	pos
-0.0911916	12.3756	-0.890339	0.373303	0.395361	-7.74651	OpcM	M	Opc	NLGN1	neg		0.021374	12.5653	0.134614	0.89292	0.941404	-7.16022	OpcF	F	Opc	PTGDS	pos
0.0869135	12.3775	0.844853	0.39821	0.419833	-7.75511	OpcM	M	Opc	ADGRB3	pos		-0.0199555	11.0283	-0.248592	0.803681	0.891703	-7.60262	OpcF	F	Opc	CLCN4	neg
0.082164	11.4557	1.04779	0.294759	0.31504	-7.80477	OpcM	M	Opc	SH3D19	pos		0.0194864	11.2659	0.211305	0.832653	0.911736	-7.6119	OpcF	F	Opc	ANLN	pos
-0.0657075	13.3598	-0.692947	0.488357	0.512555	-7.8659	OpcM	M	Opc	QKI	neg		0.0152042	11.2013	0.147074	0.883076	0.935258	-7.54414	OpcF	F	Opc	NAIP	pos
-0.0642905	11.1988	-1.10405	0.269594	0.289472	-7.96069	OpcM	M	Opc	CNTN5	neg		-0.0134533	11.6614	-0.122161	0.902774	0.945815	-7.5113	OpcF	F	Opc	LAMP2	neg
-0.0576959	12.1781	-0.59524	0.551695	0.573861	-7.9836	OpcM	M	Opc	DNM3	neg		-0.012083	11.4099	-0.11907	0.905222	0.945815	-7.59512	OpcF	F	Opc	DNAJB2	neg
-0.0573982	11.6025	-0.566098	0.571338	0.591652	-7.95796	OpcM	M	Opc	NOVA1	neg		0.00985703	11.1665	0.102618	0.918268	0.955163	-7.6319	OpcF	F	Opc	BCYRN1	pos
0.0559958	12.1967	0.647883	0.517074	0.540261	-8.04997	OpcM	M	Opc	ANK3	pos		0.00935338	11.0915	0.0691272	0.94489	0.975124	-7.15193	OpcF	F	Opc	RALYL	pos
-0.0441328	11.4364	-0.488218	0.625405	0.644776	-8.01884	OpcM	M	Opc	FGF14	neg		-0.00832913	11.7093	-0.0595998	0.952475	0.975124	-7.37677	OpcF	F	Opc	MT-ND4	neg
-0.0407712	12.189	-0.481983	0.629827	0.646475	-8.18579	OpcM	M	Opc	PHLPP1	neg		0.00618215	11.1609	0.0565175	0.954931	0.975124	-7.47909	OpcF	F	Opc	KIF2A	pos
0.0392226	11.4541	0.444007	0.657046	0.671455	-8.19404	OpcM	M	Opc	ADARB2	pos		-0.0061162	11.0884	-0.063675	0.94923	0.975124	-7.56957	OpcF	F	Opc	PWWP2A	neg
0.0299589	13.5749	0.313881	0.753617	0.766781	-8.0896	OpcM	M	Opc	CADM2	pos		-0.00471927	11.0998	-0.0515568	0.958883	0.975124	-7.61371	OpcF	F	Opc	S100A6	neg
-0.0206772	11.3211	-0.303906	0.761205	0.771134	-8.29789	OpcM	M	Opc	KCNMA1	neg		-0.00355064	10.9966	-0.0469318	0.962568	0.975124	-7.62415	OpcF	F	Opc	IFIT3	neg
-0.0193144	11.3062	-0.282737	0.777383	0.784114	-8.31448	OpcM	M	Opc	C10orf11	neg		0.00339035	11.9935	0.0309077	0.975344	0.983788	-7.58666	OpcF	F	Opc	NKAIN2	pos
-0.0130379	12.0383	-0.132804	0.894351	0.898206	-8.13664	OpcM	M	Opc	2021-03-01	neg		-0.00255417	11.8069	-0.0216274	0.982746	0.986982	-7.44874	OpcF	F	Opc	PRUNE2	neg
0.00540245	11.6248	0.0640621	0.948922	0.948922	-8.34067	OpcM	M	Opc	FCHSD2	pos		0.00142149	11.6984	0.0130939	0.989553	0.989553	-7.54398	OpcF	F	Opc	ABCA2	pos

## Sheet: Supplementary Table 7
Supplementary Table 5: Enriched disease pathways in female cells in the Prefrontal cortex
source	term_name	term_id	adjusted_p_value	negative_log10_of_adjusted_p_value	term_size	query_size	intersection_size	effective_domain_size	intersections	group		source	term_name	term_id	adjusted_p_value	negative_log10_of_adjusted_p_value	term_size	query_size	intersection_size	effective_domain_size	intersections	group
GO:BP	neuron projection development	GO:0031175	6.49673e-12	11.1873	1030	75	27	18017	LINGO1,HSP90AA1,DHFR,SPP1,GPM6B,SGK1,PLP1,PPP3CA,DSCAM,NLGN1,ZEB2,DOCK10,MAP1B,ANK3,SYT1,NCAM2,SNAP25,NEGR1,GRID2,ROBO2,SPOCK1,PTPRD,MEF2C,CNTNAP2,CHN1,NRXN3,DNM3	Ast_F_up		GO:MF	high-affinity glutamate transmembrane transporter activity	GO:0005314	6.0131e-05	4.2209	4	4	2	18602	SLC1A2,SLC1A3	Ast_F_down
GO:BP	nervous system development	GO:0007399	8.51195e-12	11.07	2483	78	40	18017	LINGO1,HSP90AA1,DHFR,SPP1,GPM6B,SGK1,PLP1,PPP3CA,DSCAM,TTLL7,CNTN5,NLGN1,ZEB2,DOCK10,MAP1B,ANK3,MBP,CLDN11,GRIK1,OPCML,SYT1,NCAM2,SNAP25,NEGR1,GRID2,ROBO2,TCF4,SPOCK1,PTPRD,MEF2C,CNTNAP2,CHN1,NRXN3,ASIC2,MAN2A1,DLG1,DNM3,RBFOX1,FGF14,ADGRL3	Ast_F_up		GO:MF	glutamate:sodium symporter activity	GO:0015501	6.0131e-05	4.2209	4	4	2	18602	SLC1A2,SLC1A3	Ast_F_down
GO:BP	neuron development	GO:0048666	1.56757e-11	10.8048	1167	75	28	18017	LINGO1,HSP90AA1,DHFR,SPP1,GPM6B,SGK1,PLP1,PPP3CA,DSCAM,NLGN1,ZEB2,DOCK10,MAP1B,ANK3,OPCML,SYT1,NCAM2,SNAP25,NEGR1,GRID2,ROBO2,SPOCK1,PTPRD,MEF2C,CNTNAP2,CHN1,NRXN3,DNM3	Ast_F_up		GO:MF	sodium:dicarboxylate symporter activity	GO:0017153	0.000210413	3.67693	7	4	2	18602	SLC1A2,SLC1A3	Ast_F_down
GO:BP	neuron differentiation	GO:0030182	3.59372e-10	9.44446	1437	70	28	18017	LINGO1,HSP90AA1,DHFR,SPP1,GPM6B,SGK1,PLP1,PPP3CA,DSCAM,NLGN1,ZEB2,DOCK10,MAP1B,ANK3,OPCML,SYT1,NCAM2,SNAP25,NEGR1,GRID2,ROBO2,TCF4,SPOCK1,PTPRD,MEF2C,CNTNAP2,CHN1,NRXN3	Ast_F_up		GO:MF	L-glutamate transmembrane transporter activity	GO:0005313	0.000911333	3.04032	14	4	2	18602	SLC1A2,SLC1A3	Ast_F_down
GO:BP	generation of neurons	GO:0048699	4.42713e-10	9.35388	1605	78	31	18017	LINGO1,HSP90AA1,DHFR,SPP1,GPM6B,SGK1,PLP1,PPP3CA,DSCAM,NLGN1,ZEB2,DOCK10,MAP1B,ANK3,OPCML,SYT1,NCAM2,SNAP25,NEGR1,GRID2,ROBO2,TCF4,SPOCK1,PTPRD,MEF2C,CNTNAP2,CHN1,NRXN3,MAN2A1,DNM3,ADGRL3	Ast_F_up		GO:MF	amino acid:sodium symporter activity	GO:0005283	0.00105146	2.97821	15	4	2	18602	SLC1A2,SLC1A3	Ast_F_down
GO:BP	neurogenesis	GO:0022008	2.40486e-09	8.61891	1710	78	31	18017	LINGO1,HSP90AA1,DHFR,SPP1,GPM6B,SGK1,PLP1,PPP3CA,DSCAM,NLGN1,ZEB2,DOCK10,MAP1B,ANK3,OPCML,SYT1,NCAM2,SNAP25,NEGR1,GRID2,ROBO2,TCF4,SPOCK1,PTPRD,MEF2C,CNTNAP2,CHN1,NRXN3,MAN2A1,DNM3,ADGRL3	Ast_F_up		GO:MF	acidic amino acid transmembrane transporter activity	GO:0015172	0.00120159	2.92025	16	4	2	18602	SLC1A2,SLC1A3	Ast_F_down
GO:BP	trans-synaptic signaling	GO:0099537	2.27015e-08	7.64395	702	77	20	18017	SLC24A2,PLP1,PPP3CA,DLGAP1,NLGN1,PLCL1,MAP1B,MBP,STXBP5L,GRIK1,SYT1,SNAP25,GRID2,PTPRD,MEF2C,GRIK2,NRXN3,ASIC2,DLG1,FGF14	Ast_F_up		GO:MF	amino acid:cation symporter activity	GO:0005416	0.00171189	2.76652	19	4	2	18602	SLC1A2,SLC1A3	Ast_F_down
GO:BP	cell development	GO:0048468	2.57788e-08	7.58874	2237	75	33	18017	LINGO1,SLC26A3,HSP90AA1,DHFR,SPP1,GPM6B,SGK1,SGCZ,PLP1,PPP3CA,DSCAM,ATRNL1,NLGN1,ZEB2,DOCK10,MAP1B,ANK3,OPCML,SYT1,NCAM2,SNAP25,NEGR1,GRID2,ROBO2,TCF4,SPOCK1,PTPRD,MEF2C,CNTNAP2,CHN1,NRXN3,MAN2A1,DNM3	Ast_F_up		GO:MF	organic acid:sodium symporter activity	GO:0005343	0.00435137	2.36137	30	4	2	18602	SLC1A2,SLC1A3	Ast_F_down
GO:BP	synaptic signaling	GO:0099536	3.96209e-08	7.40208	724	77	20	18017	SLC24A2,PLP1,PPP3CA,DLGAP1,NLGN1,PLCL1,MAP1B,MBP,STXBP5L,GRIK1,SYT1,SNAP25,GRID2,PTPRD,MEF2C,GRIK2,NRXN3,ASIC2,DLG1,FGF14	Ast_F_up		GO:MF	dicarboxylic acid transmembrane transporter activity	GO:0005310	0.00740755	2.13033	39	4	2	18602	SLC1A2,SLC1A3	Ast_F_down
GO:BP	synapse assembly	GO:0007416	4.76636e-08	7.32181	182	78	12	18017	DSCAM,CNTN5,NLGN1,MAP1B,GRID2,ROBO2,PTPRD,MEF2C,NRXN3,ASIC2,DNM3,ADGRL3	Ast_F_up		GO:BP	D-aspartate transport	GO:0070777	0.000357714	3.44646	4	4	2	18017	SLC1A2,SLC1A3	Ast_F_down
GO:BP	regulation of neuron projection development	GO:0010975	1.03485e-07	6.98512	528	75	17	18017	LINGO1,SPP1,PPP3CA,DSCAM,NLGN1,ZEB2,MAP1B,SYT1,SNAP25,NEGR1,GRID2,ROBO2,SPOCK1,PTPRD,MEF2C,CHN1,DNM3	Ast_F_up		GO:BP	D-aspartate import across plasma membrane	GO:0070779	0.000357714	3.44646	4	4	2	18017	SLC1A2,SLC1A3	Ast_F_down
GO:BP	plasma membrane bounded cell projection organization	GO:0120036	1.38995e-07	6.857	1567	75	27	18017	LINGO1,HSP90AA1,DHFR,SPP1,GPM6B,SGK1,PLP1,PPP3CA,DSCAM,NLGN1,ZEB2,DOCK10,MAP1B,ANK3,SYT1,NCAM2,SNAP25,NEGR1,GRID2,ROBO2,SPOCK1,PTPRD,MEF2C,CNTNAP2,CHN1,NRXN3,DNM3	Ast_F_up		GO:BP	D-amino acid transport	GO:0042940	0.00125172	2.90249	7	4	2	18017	SLC1A2,SLC1A3	Ast_F_down
GO:BP	anterograde trans-synaptic signaling	GO:0098916	1.64054e-07	6.78501	694	77	19	18017	SLC24A2,PLP1,PPP3CA,DLGAP1,NLGN1,PLCL1,MAP1B,MBP,STXBP5L,GRIK1,SYT1,SNAP25,GRID2,MEF2C,GRIK2,NRXN3,ASIC2,DLG1,FGF14	Ast_F_up		GO:BP	L-aspartate transmembrane transport	GO:0070778	0.00327734	2.48448	11	4	2	18017	SLC1A2,SLC1A3	Ast_F_down
GO:BP	chemical synaptic transmission	GO:0007268	1.64054e-07	6.78501	694	77	19	18017	SLC24A2,PLP1,PPP3CA,DLGAP1,NLGN1,PLCL1,MAP1B,MBP,STXBP5L,GRIK1,SYT1,SNAP25,GRID2,MEF2C,GRIK2,NRXN3,ASIC2,DLG1,FGF14	Ast_F_up		GO:BP	L-glutamate import across plasma membrane	GO:0098712	0.00542131	2.2659	14	4	2	18017	SLC1A2,SLC1A3	Ast_F_down
GO:BP	regulation of nervous system development	GO:0051960	2.22661e-07	6.65236	978	78	22	18017	LINGO1,SPP1,PPP3CA,DSCAM,NLGN1,ZEB2,MAP1B,SYT1,SNAP25,NEGR1,GRID2,ROBO2,TCF4,SPOCK1,PTPRD,MEF2C,CHN1,ASIC2,MAN2A1,DLG1,DNM3,ADGRL3	Ast_F_up		GO:BP	L-glutamate import	GO:0051938	0.0062549	2.20378	15	4	2	18017	SLC1A2,SLC1A3	Ast_F_down
GO:BP	cell projection organization	GO:0030030	2.47729e-07	6.60602	1608	70	26	18017	LINGO1,HSP90AA1,DHFR,SPP1,GPM6B,SGK1,PLP1,PPP3CA,DSCAM,NLGN1,ZEB2,DOCK10,MAP1B,ANK3,SYT1,NCAM2,SNAP25,NEGR1,GRID2,ROBO2,SPOCK1,PTPRD,MEF2C,CNTNAP2,CHN1,NRXN3	Ast_F_up		GO:BP	auditory behavior	GO:0031223	0.00982403	2.00771	12	6	2	18017	SLC1A3,NRXN1	Ast_F_down
GO:BP	neuron projection morphogenesis	GO:0048812	5.87833e-07	6.23075	678	75	18	18017	LINGO1,HSP90AA1,SPP1,SGK1,PPP3CA,DSCAM,NLGN1,ZEB2,DOCK10,MAP1B,ANK3,SYT1,ROBO2,PTPRD,CNTNAP2,CHN1,NRXN3,DNM3	Ast_F_up		GO:CC	synapse	GO:0045202	0.000466856	3.33082	1293	20	9	18956	SLC1A2,TENM2,SLC1A3,NRXN1,PLCB1,LRRTM4,ADGRB3,CTNNA2,DLG2	Ast_F_down
GO:BP	synapse organization	GO:0050808	6.58687e-07	6.18132	417	78	15	18017	DSCAM,CNTN5,NLGN1,DOCK10,MAP1B,ANK3,GRID2,ROBO2,PTPRD,MEF2C,NRXN3,ASIC2,DLG1,DNM3,ADGRL3	Ast_F_up		GO:CC	cell junction	GO:0030054	0.00261847	2.58195	2058	20	10	18956	SLC1A2,TENM2,SLC1A3,NRXN1,PLCB1,LRRTM4,PCDH9,ADGRB3,CTNNA2,DLG2	Ast_F_down
GO:BP	plasma membrane bounded cell projection morphogenesis	GO:0120039	8.17024e-07	6.08777	692	75	18	18017	LINGO1,HSP90AA1,SPP1,SGK1,PPP3CA,DSCAM,NLGN1,ZEB2,DOCK10,MAP1B,ANK3,SYT1,ROBO2,PTPRD,CNTNAP2,CHN1,NRXN3,DNM3	Ast_F_up		GO:CC	postsynapse	GO:0098794	0.00425109	2.3715	591	20	6	18956	TENM2,PLCB1,LRRTM4,ADGRB3,CTNNA2,DLG2	Ast_F_down
GO:BP	regulation of neuron differentiation	GO:0045664	8.36219e-07	6.07768	693	75	18	18017	LINGO1,SPP1,PPP3CA,DSCAM,NLGN1,ZEB2,MAP1B,SYT1,SNAP25,NEGR1,GRID2,ROBO2,TCF4,SPOCK1,PTPRD,MEF2C,CHN1,DNM3	Ast_F_up		GO:CC	synaptic membrane	GO:0097060	0.00510292	2.29218	358	20	5	18956	TENM2,NRXN1,LRRTM4,CTNNA2,DLG2	Ast_F_down
GO:BP	cell projection morphogenesis	GO:0048858	8.96346e-07	6.04752	696	75	18	18017	LINGO1,HSP90AA1,SPP1,SGK1,PPP3CA,DSCAM,NLGN1,ZEB2,DOCK10,MAP1B,ANK3,SYT1,ROBO2,PTPRD,CNTNAP2,CHN1,NRXN3,DNM3	Ast_F_up		GO:CC	axon	GO:0030424	0.00777418	2.10935	658	20	6	18956	SLC1A2,TENM2,NRXN1,PCDH9,CTNNA2,DLG2	Ast_F_down
GO:BP	cell junction assembly	GO:0034329	1.18171e-06	5.92749	435	78	15	18017	GPM6B,DSCAM,CNTN5,NLGN1,MAP1B,CLDN11,GRID2,ROBO2,PTPRD,MEF2C,NRXN3,ASIC2,DLG1,DNM3,ADGRL3	Ast_F_up		REAC	Neurotransmitter uptake and metabolism In glial cells	REAC:R-HSA-112313	0.000188593	3.72447	4	4	2	10627	SLC1A2,SLC1A3	Ast_F_down
GO:BP	cell part morphogenesis	GO:0032990	1.41175e-06	5.85024	716	75	18	18017	LINGO1,HSP90AA1,SPP1,SGK1,PPP3CA,DSCAM,NLGN1,ZEB2,DOCK10,MAP1B,ANK3,SYT1,ROBO2,PTPRD,CNTNAP2,CHN1,NRXN3,DNM3	Ast_F_up		REAC	Astrocytic Glutamate-Glutamine Uptake And Metabolism	REAC:R-HSA-210455	0.000188593	3.72447	4	4	2	10627	SLC1A2,SLC1A3	Ast_F_down
GO:BP	cellular component morphogenesis	GO:0032989	1.42279e-06	5.84686	812	75	19	18017	LINGO1,HSP90AA1,SPP1,SGK1,PPP3CA,DSCAM,NLGN1,ZEB2,DOCK10,MAP1B,ANK3,SYT1,ROBO2,PTPRD,MEF2C,CNTNAP2,CHN1,NRXN3,DNM3	Ast_F_up		REAC	Glutamate Neurotransmitter Release Cycle	REAC:R-HSA-210500	0.0079334	2.10054	23	4	2	10627	SLC1A2,SLC1A3	Ast_F_down
GO:BP	cell junction organization	GO:0034330	2.09683e-06	5.67844	703	78	18	18017	GPM6B,DSCAM,CNTN5,NLGN1,DOCK10,MAP1B,ANK3,CLDN11,GRID2,ROBO2,PTPRD,MEF2C,CADM2,NRXN3,ASIC2,DLG1,DNM3,ADGRL3	Ast_F_up		HPA	cerebral cortex; neuropil[High]	HPA:0100213	0.0092007	2.03618	403	8	4	10719	SLC1A2,FTH1,SLC1A3,GPC5	Ast_F_down
GO:BP	cell morphogenesis	GO:0000902	2.88471e-06	5.5399	1058	75	21	18017	LINGO1,HSP90AA1,SPP1,SGK1,PPP3CA,DSCAM,ATRNL1,NLGN1,ZEB2,DOCK10,MAP1B,ANK3,SYT1,ROBO2,PTPRD,MEF2C,CNTNAP2,CHN1,NRXN3,DLG1,DNM3	Ast_F_up		GO:MF	cytoskeletal protein binding	GO:0008092	0.00206679	2.6847	983	21	8	18602	CLASP2,CALM1,MAP1B,FMNL2,ANK3,CTNNA2,ANK2,STXBP5L	Ex_F_down
GO:BP	cell adhesion	GO:0007155	3.3438e-06	5.47576	1475	78	25	18017	SPP1,GPM6B,EDIL3,PPP3CA,DSCAM,ATRNL1,CNTN5,NLGN1,ANK3,MBP,FRMD5,CLDN11,OPCML,NCAM2,NEGR1,GRID2,CTNNA3,ROBO2,SPOCK1,PTPRD,CNTNAP2,CADM2,NRXN3,DLG1,ADGRL3	Ast_F_up		GO:MF	cell adhesion molecule binding	GO:0050839	0.00252847	2.59714	539	18	6	18602	NRXN3,RTN4,FMNL2,ANK3,CTNND2,CTNNA2	Ex_F_down
GO:BP	biological adhesion	GO:0022610	3.68803e-06	5.43321	1482	78	25	18017	SPP1,GPM6B,EDIL3,PPP3CA,DSCAM,ATRNL1,CNTN5,NLGN1,ANK3,MBP,FRMD5,CLDN11,OPCML,NCAM2,NEGR1,GRID2,CTNNA3,ROBO2,SPOCK1,PTPRD,CNTNAP2,CADM2,NRXN3,DLG1,ADGRL3	Ast_F_up		GO:MF	cadherin binding	GO:0045296	0.00390349	2.40855	331	18	5	18602	RTN4,FMNL2,ANK3,CTNND2,CTNNA2	Ex_F_down
GO:BP	regulation of neurogenesis	GO:0050767	4.23111e-06	5.37355	867	75	19	18017	LINGO1,SPP1,PPP3CA,DSCAM,NLGN1,ZEB2,MAP1B,SYT1,SNAP25,NEGR1,GRID2,ROBO2,TCF4,SPOCK1,PTPRD,MEF2C,CHN1,MAN2A1,DNM3	Ast_F_up		GO:BP	nervous system development	GO:0007399	1.71388e-05	4.76602	2483	25	16	18017	PLCB1,ASIC2,NRXN3,RTN4,CALM1,SNAP25,MAP1B,ANK3,CNTN5,CHN1,CTNND2,CTNNA2,ANK2,NTM,RORA,MEF2C	Ex_F_down
GO:BP	modulation of chemical synaptic transmission	GO:0050804	6.22409e-06	5.20592	420	77	14	18017	SLC24A2,PPP3CA,NLGN1,PLCL1,MAP1B,STXBP5L,GRIK1,SYT1,SNAP25,GRID2,MEF2C,GRIK2,NRXN3,FGF14	Ast_F_up		GO:BP	cell junction organization	GO:0034330	2.31361e-05	4.63571	703	19	9	18017	ASIC2,CLASP2,NRXN3,MAP1B,ANK3,CNTN5,CTNND2,CTNNA2,ANK2	Ex_F_down
GO:BP	regulation of trans-synaptic signaling	GO:0099177	6.41685e-06	5.19268	421	77	14	18017	SLC24A2,PPP3CA,NLGN1,PLCL1,MAP1B,STXBP5L,GRIK1,SYT1,SNAP25,GRID2,MEF2C,GRIK2,NRXN3,FGF14	Ast_F_up		GO:BP	cellular component morphogenesis	GO:0032989	8.05773e-05	4.09379	812	19	9	18017	CLASP2,NRXN3,RTN4,MAP1B,ANK3,CHN1,CTNND2,CTNNA2,ANK2	Ex_F_down
GO:BP	regulation of plasma membrane bounded cell projection organization	GO:0120035	9.03694e-06	5.04398	707	75	17	18017	LINGO1,SPP1,PPP3CA,DSCAM,NLGN1,ZEB2,MAP1B,SYT1,SNAP25,NEGR1,GRID2,ROBO2,SPOCK1,PTPRD,MEF2C,CHN1,DNM3	Ast_F_up		GO:BP	synapse organization	GO:0050808	0.000105323	3.97748	417	25	8	18017	ASIC2,NRXN3,MAP1B,ANK3,CNTN5,CTNND2,CTNNA2,MEF2C	Ex_F_down
GO:BP	cell morphogenesis involved in neuron differentiation	GO:0048667	9.21994e-06	5.03527	615	75	16	18017	LINGO1,HSP90AA1,SPP1,PPP3CA,DSCAM,NLGN1,ZEB2,DOCK10,MAP1B,ANK3,ROBO2,PTPRD,MEF2C,CHN1,NRXN3,DNM3	Ast_F_up		GO:BP	cell junction assembly	GO:0034329	0.000145848	3.8361	435	25	8	18017	ASIC2,CLASP2,NRXN3,MAP1B,CNTN5,CTNND2,ANK2,MEF2C	Ex_F_down
GO:BP	regulation of cell projection organization	GO:0031344	1.11498e-05	4.95273	717	75	17	18017	LINGO1,SPP1,PPP3CA,DSCAM,NLGN1,ZEB2,MAP1B,SYT1,SNAP25,NEGR1,GRID2,ROBO2,SPOCK1,PTPRD,MEF2C,CHN1,DNM3	Ast_F_up		GO:BP	synaptic signaling	GO:0099536	0.000531572	3.27444	724	25	9	18017	PLCB1,ASIC2,NRXN3,CALM1,SNAP25,MAP1B,STXBP5L,DLGAP1,MEF2C	Ex_F_down
GO:BP	cell morphogenesis involved in differentiation	GO:0000904	2.86437e-05	4.54297	764	75	17	18017	LINGO1,HSP90AA1,SPP1,PPP3CA,DSCAM,ATRNL1,NLGN1,ZEB2,DOCK10,MAP1B,ANK3,ROBO2,PTPRD,MEF2C,CHN1,NRXN3,DNM3	Ast_F_up		GO:BP	cell morphogenesis involved in neuron differentiation	GO:0048667	0.00203369	2.69172	615	25	8	18017	NRXN3,RTN4,MAP1B,ANK3,CHN1,CTNND2,CTNNA2,MEF2C	Ex_F_down
GO:BP	regulation of cell development	GO:0060284	4.77767e-05	4.32078	1006	75	19	18017	LINGO1,SPP1,PPP3CA,DSCAM,NLGN1,ZEB2,MAP1B,SYT1,SNAP25,NEGR1,GRID2,ROBO2,TCF4,SPOCK1,PTPRD,MEF2C,CHN1,MAN2A1,DNM3	Ast_F_up		GO:BP	neuron differentiation	GO:0030182	0.00223073	2.65155	1437	25	11	18017	NRXN3,RTN4,SNAP25,MAP1B,ANK3,CHN1,CTNND2,CTNNA2,NTM,RORA,MEF2C	Ex_F_down
GO:BP	regulation of cell morphogenesis involved in differentiation	GO:0010769	0.000166272	3.77918	313	75	11	18017	LINGO1,SPP1,PPP3CA,DSCAM,NLGN1,ZEB2,MAP1B,ROBO2,PTPRD,CHN1,DNM3	Ast_F_up		GO:BP	neuron development	GO:0048666	0.00297622	2.52634	1167	25	10	18017	NRXN3,RTN4,SNAP25,MAP1B,ANK3,CHN1,CTNND2,CTNNA2,NTM,MEF2C	Ex_F_down
GO:BP	axon development	GO:0061564	0.000291502	3.53536	533	70	13	18017	LINGO1,HSP90AA1,DHFR,SPP1,PLP1,DSCAM,ZEB2,MAP1B,ANK3,NCAM2,ROBO2,CHN1,NRXN3	Ast_F_up		GO:BP	neuron projection morphogenesis	GO:0048812	0.00409708	2.38753	678	18	7	18017	NRXN3,RTN4,MAP1B,ANK3,CHN1,CTNND2,CTNNA2	Ex_F_down
GO:BP	positive regulation of nervous system development	GO:0051962	0.00033358	3.4768	569	78	14	18017	DSCAM,NLGN1,ZEB2,MAP1B,SYT1,NEGR1,GRID2,ROBO2,TCF4,PTPRD,MEF2C,ASIC2,MAN2A1,ADGRL3	Ast_F_up		GO:BP	neurotransmitter secretion	GO:0007269	0.00453182	2.34373	162	25	5	18017	NRXN3,CALM1,SNAP25,STXBP5L,MEF2C	Ex_F_down
GO:BP	regulation of cell morphogenesis	GO:0022604	0.000374357	3.42671	506	75	13	18017	LINGO1,SPP1,PPP3CA,DSCAM,NLGN1,ZEB2,MAP1B,SYT1,ROBO2,PTPRD,CHN1,DLG1,DNM3	Ast_F_up		GO:BP	signal release from synapse	GO:0099643	0.00453182	2.34373	162	25	5	18017	NRXN3,CALM1,SNAP25,STXBP5L,MEF2C	Ex_F_down
GO:BP	cell-cell signaling	GO:0007267	0.000646128	3.18968	1806	77	24	18017	SPP1,SLC24A2,PLP1,PPP3CA,DLGAP1,NLGN1,ZEB2,PLCL1,MAP1B,MBP,STXBP5L,GRIK1,SYT1,SNAP25,GRID2,PTPRD,MEF2C,RNF220,GAPDH,GRIK2,NRXN3,ASIC2,DLG1,FGF14	Ast_F_up		GO:BP	plasma membrane bounded cell projection morphogenesis	GO:0120039	0.00469399	2.32846	692	18	7	18017	NRXN3,RTN4,MAP1B,ANK3,CHN1,CTNND2,CTNNA2	Ex_F_down
GO:BP	regulation of synapse assembly	GO:0051963	0.000672228	3.17248	101	78	7	18017	NLGN1,GRID2,ROBO2,PTPRD,MEF2C,ASIC2,ADGRL3	Ast_F_up		GO:BP	cell projection morphogenesis	GO:0048858	0.00487736	2.31182	696	18	7	18017	NRXN3,RTN4,MAP1B,ANK3,CHN1,CTNND2,CTNNA2	Ex_F_down
GO:BP	regulation of membrane potential	GO:0042391	0.00105067	2.97853	449	77	12	18017	SLC26A3,PPP3CA,NLGN1,ANK3,GRIK1,GRID2,CTNNA3,MEF2C,GRIK2,ASIC2,DLG1,FGF14	Ast_F_up		GO:BP	chemical synaptic transmission	GO:0007268	0.00502214	2.29911	694	25	8	18017	ASIC2,NRXN3,CALM1,SNAP25,MAP1B,STXBP5L,DLGAP1,MEF2C	Ex_F_down
GO:BP	system development	GO:0048731	0.00142256	2.84693	5096	78	43	18017	LINGO1,HSP90AA1,DHFR,CRYAB,SPP1,GPM6B,SGK1,SGCZ,PLP1,PPP3CA,DSCAM,ATRNL1,TTLL7,CNTN5,NLGN1,ZEB2,DOCK10,MAP1B,ANK3,MBP,CLDN11,GRIK1,OPCML,SYT1,NCAM2,SNAP25,NEGR1,GRID2,ROBO2,TCF4,SPOCK1,PTPRD,MEF2C,CNTNAP2,CHN1,NRXN3,ASIC2,MAN2A1,DLG1,DNM3,RBFOX1,FGF14,ADGRL3	Ast_F_up		GO:BP	anterograde trans-synaptic signaling	GO:0098916	0.00502214	2.29911	694	25	8	18017	ASIC2,NRXN3,CALM1,SNAP25,MAP1B,STXBP5L,DLGAP1,MEF2C	Ex_F_down
GO:BP	positive regulation of neuron differentiation	GO:0045666	0.0020791	2.68212	392	62	10	18017	DSCAM,NLGN1,ZEB2,MAP1B,SYT1,NEGR1,ROBO2,TCF4,PTPRD,MEF2C	Ast_F_up		GO:BP	neuron projection development	GO:0031175	0.00518571	2.28519	1030	18	8	18017	NRXN3,RTN4,SNAP25,MAP1B,ANK3,CHN1,CTNND2,CTNNA2	Ex_F_down
GO:BP	neuron recognition	GO:0008038	0.00208659	2.68056	50	63	5	18017	DSCAM,OPCML,NCAM2,ROBO2,CNTNAP2	Ast_F_up		GO:BP	trans-synaptic signaling	GO:0099537	0.00546909	2.26209	702	25	8	18017	ASIC2,NRXN3,CALM1,SNAP25,MAP1B,STXBP5L,DLGAP1,MEF2C	Ex_F_down
GO:BP	regulation of synaptic plasticity	GO:0048167	0.00470721	2.32724	196	77	8	18017	SLC24A2,NLGN1,MAP1B,SNAP25,GRID2,MEF2C,GRIK2,FGF14	Ast_F_up		GO:BP	cell part morphogenesis	GO:0032990	0.00588711	2.2301	716	18	7	18017	NRXN3,RTN4,MAP1B,ANK3,CHN1,CTNND2,CTNNA2	Ex_F_down
GO:BP	synaptic transmission, glutamatergic	GO:0035249	0.00474815	2.32348	97	69	6	18017	NLGN1,GRIK1,SYT1,GRID2,MEF2C,GRIK2	Ast_F_up		GO:BP	cell morphogenesis	GO:0000902	0.00633905	2.19798	1058	18	8	18017	NRXN3,RTN4,MAP1B,FMNL2,ANK3,CHN1,CTNND2,CTNNA2	Ex_F_down
GO:BP	regulation of cell junction assembly	GO:1901888	0.005398	2.26777	197	78	8	18017	GPM6B,NLGN1,GRID2,ROBO2,PTPRD,MEF2C,ASIC2,ADGRL3	Ast_F_up		GO:BP	generation of neurons	GO:0048699	0.00664564	2.17746	1605	25	11	18017	NRXN3,RTN4,SNAP25,MAP1B,ANK3,CHN1,CTNND2,CTNNA2,NTM,RORA,MEF2C	Ex_F_down
GO:BP	behavior	GO:0007610	0.00540233	2.26742	615	78	13	18017	SGK1,SLC24A2,DSCAM,CSMD1,NLGN1,PTGDS,SNAP25,NEGR1,MEF2C,CNTNAP2,GRIK2,NRXN3,ADGRL3	Ast_F_up		GO:BP	synapse assembly	GO:0007416	0.0080165	2.09602	182	25	5	18017	ASIC2,NRXN3,MAP1B,CNTN5,MEF2C	Ex_F_down
GO:BP	regulation of postsynaptic membrane potential	GO:0060078	0.00777966	2.10904	147	77	7	18017	PPP3CA,NLGN1,GRIK1,GRID2,MEF2C,GRIK2,FGF14	Ast_F_up		GO:BP	cell morphogenesis involved in differentiation	GO:0000904	0.00904662	2.04351	764	18	7	18017	NRXN3,RTN4,MAP1B,ANK3,CHN1,CTNND2,CTNNA2	Ex_F_down
GO:BP	regulation of synaptic vesicle cycle	GO:0098693	0.00803244	2.09515	95	77	6	18017	NLGN1,STXBP5L,SYT1,NRXN3,DNM3,FGF14	Ast_F_up		GO:BP	axonogenesis	GO:0007409	0.00962132	2.01677	488	18	6	18017	NRXN3,RTN4,MAP1B,ANK3,CHN1,CTNNA2	Ex_F_down
GO:BP	regulation of neurotransmitter transport	GO:0051588	0.00917322	2.03748	107	70	6	18017	GPM6B,NLGN1,STXBP5L,SYT1,MEF2C,NRXN3	Ast_F_up		GO:CC	synapse	GO:0045202	4.87391e-11	10.3121	1293	25	16	18956	PLCB1,ASIC2,NRXN3,RTN4,ANKS1B,CALM1,SNAP25,MAP1B,ANK3,CNTN5,CTNND2,CTNNA2,ANK2,STXBP5L,DLGAP1,MEF2C	Ex_F_down
GO:BP	multicellular organism development	GO:0007275	0.00935563	2.02893	5638	78	44	18017	LINGO1,HSP90AA1,DHFR,CRYAB,SPP1,GPM6B,SGK1,SGCZ,EDIL3,PLP1,PPP3CA,DSCAM,ATRNL1,TTLL7,CNTN5,NLGN1,ZEB2,DOCK10,MAP1B,ANK3,MBP,CLDN11,GRIK1,OPCML,SYT1,NCAM2,SNAP25,NEGR1,GRID2,ROBO2,TCF4,SPOCK1,PTPRD,MEF2C,CNTNAP2,CHN1,NRXN3,ASIC2,MAN2A1,DLG1,DNM3,RBFOX1,FGF14,ADGRL3	Ast_F_up		GO:CC	postsynapse	GO:0098794	5.79585e-10	9.23688	591	25	12	18956	PLCB1,ASIC2,RTN4,ANKS1B,SNAP25,MAP1B,ANK3,CTNND2,CTNNA2,ANK2,DLGAP1,MEF2C	Ex_F_down
GO:BP	regulation of synapse organization	GO:0050807	0.00998319	2.00073	214	78	8	18017	NLGN1,GRID2,ROBO2,PTPRD,MEF2C,ASIC2,DNM3,ADGRL3	Ast_F_up		GO:CC	cell junction	GO:0030054	2.96863e-09	8.52744	2058	22	16	18956	PLCB1,ASIC2,CLASP2,NRXN3,RTN4,ANKS1B,CALM1,SNAP25,MAP1B,ANK3,CNTN5,CTNND2,CTNNA2,ANK2,STXBP5L,DLGAP1	Ex_F_down
GO:CC	synapse	GO:0045202	1.27765e-09	8.89359	1293	78	26	18956	CRYAB,PLP1,PPP3CA,DSCAM,DLGAP1,CNTN5,NLGN1,DOCK10,MAP1B,ANK3,MBP,STXBP5L,GRIK1,SYT1,SNAP25,GRID2,SPOCK1,PTPRD,MEF2C,CADM2,GRIK2,NRXN3,ASIC2,DLG1,DNM3,ADGRL3	Ast_F_up		GO:CC	postsynaptic density	GO:0014069	0.000211982	3.6737	305	22	6	18956	RTN4,ANKS1B,MAP1B,CTNND2,CTNNA2,DLGAP1	Ex_F_down
GO:CC	axon	GO:0030424	4.38051e-09	8.35848	658	78	19	18956	HSP90AA1,CRYAB,DSCAM,IQCJ-SCHIP1,MAP1B,ANK3,MBP,CLDN11,SYT1,NCAM2,SNAP25,ROBO2,SPOCK1,CNTNAP2,CADM2,GRIK2,DLG1,DNM3,ADGRL3	Ast_F_up		GO:CC	asymmetric synapse	GO:0032279	0.000237452	3.62442	311	22	6	18956	RTN4,ANKS1B,MAP1B,CTNND2,CTNNA2,DLGAP1	Ex_F_down
GO:CC	neuron projection	GO:0043005	4.52033e-08	7.34483	1396	78	25	18956	HSP90AA1,CRYAB,PPP3CA,DSCAM,TTLL7,IQCJ-SCHIP1,NLGN1,DOCK10,MAP1B,ANK3,MBP,CLDN11,SYT1,NCAM2,SNAP25,GRID2,ROBO2,SPOCK1,CNTNAP2,CADM2,GRIK2,ASIC2,DLG1,DNM3,ADGRL3	Ast_F_up		GO:CC	postsynaptic specialization	GO:0099572	0.000323562	3.49004	328	22	6	18956	RTN4,ANKS1B,MAP1B,CTNND2,CTNNA2,DLGAP1	Ex_F_down
GO:CC	cell junction	GO:0030054	5.45976e-08	7.26283	2058	78	30	18956	CRYAB,PLP1,PPP3CA,DSCAM,DLGAP1,CNTN5,NLGN1,DOCK10,MAP1B,ANK3,MBP,STXBP5L,FRMD5,CLDN11,GRIK1,SYT1,SNAP25,GRID2,CTNNA3,SPOCK1,PTPRD,MEF2C,CNTNAP2,CADM2,GRIK2,NRXN3,ASIC2,DLG1,DNM3,ADGRL3	Ast_F_up		GO:CC	neuron to neuron synapse	GO:0098984	0.000329332	3.48237	329	22	6	18956	RTN4,ANKS1B,MAP1B,CTNND2,CTNNA2,DLGAP1	Ex_F_down
GO:CC	main axon	GO:0044304	7.79667e-08	7.10809	69	74	8	18956	IQCJ-SCHIP1,MAP1B,ANK3,MBP,ROBO2,SPOCK1,CNTNAP2,DLG1	Ast_F_up		GO:CC	neuron projection	GO:0043005	0.000622483	3.20587	1396	19	9	18956	ASIC2,ANKS1B,CALM1,SNAP25,MAP1B,ANK3,CTNND2,CTNNA2,ANK2	Ex_F_down
GO:CC	postsynapse	GO:0098794	3.12711e-07	6.50486	591	75	16	18956	CRYAB,PPP3CA,DLGAP1,NLGN1,DOCK10,MAP1B,ANK3,GRIK1,SNAP25,GRID2,SPOCK1,MEF2C,GRIK2,ASIC2,DLG1,DNM3	Ast_F_up		GO:CC	cell projection	GO:0042995	0.000653722	3.18461	2353	19	11	18956	ASIC2,CLASP2,RTN4,ANKS1B,CALM1,SNAP25,MAP1B,ANK3,CTNND2,CTNNA2,ANK2	Ex_F_down
GO:CC	cell projection	GO:0042995	6.14925e-06	5.21118	2353	78	29	18956	SLC26A3,HSP90AA1,CRYAB,SNTG1,SPP1,PPP3CA,DSCAM,TTLL7,IQCJ-SCHIP1,NLGN1,DOCK10,MAP1B,ANK3,MBP,CLDN11,SYT1,NCAM2,SNAP25,GRID2,CTNNA3,ROBO2,SPOCK1,CNTNAP2,CADM2,GRIK2,ASIC2,DLG1,DNM3,ADGRL3	Ast_F_up		GO:CC	somatodendritic compartment	GO:0036477	0.00118791	2.92522	873	17	7	18956	ASIC2,RTN4,ANKS1B,SNAP25,MAP1B,ANK3,CTNND2	Ex_F_down
GO:CC	plasma membrane bounded cell projection	GO:0120025	1.04043e-05	4.98279	2256	78	28	18956	SLC26A3,HSP90AA1,CRYAB,SNTG1,PPP3CA,DSCAM,TTLL7,IQCJ-SCHIP1,NLGN1,DOCK10,MAP1B,ANK3,MBP,CLDN11,SYT1,NCAM2,SNAP25,GRID2,CTNNA3,ROBO2,SPOCK1,CNTNAP2,CADM2,GRIK2,ASIC2,DLG1,DNM3,ADGRL3	Ast_F_up		GO:CC	plasma membrane bounded cell projection	GO:0120025	0.00397905	2.40022	2256	19	10	18956	ASIC2,CLASP2,ANKS1B,CALM1,SNAP25,MAP1B,ANK3,CTNND2,CTNNA2,ANK2	Ex_F_down
GO:CC	dendrite	GO:0030425	4.36531e-05	4.35998	627	75	14	18956	HSP90AA1,CRYAB,PPP3CA,DSCAM,TTLL7,NLGN1,DOCK10,MAP1B,ANK3,GRID2,CNTNAP2,GRIK2,ASIC2,DNM3	Ast_F_up		KEGG	Inflammatory mediator regulation of TRP channels	KEGG:04750	0.00893684	2.04882	100	9	3	7963	PLCB1,ASIC2,CALM1	Ex_F_down
GO:CC	dendritic tree	GO:0097447	4.5385e-05	4.34309	629	75	14	18956	HSP90AA1,CRYAB,PPP3CA,DSCAM,TTLL7,NLGN1,DOCK10,MAP1B,ANK3,GRID2,CNTNAP2,GRIK2,ASIC2,DNM3	Ast_F_up		HPA	cerebral cortex; neuropil[High]	HPA:0100213	0.000324392	3.48893	403	19	7	10719	ASIC2,PPP2R2B,SNAP25,CNTN5,FTH1,CTNND2,ANK2	Ex_F_down
GO:CC	somatodendritic compartment	GO:0036477	7.33205e-05	4.13477	873	75	16	18956	HSP90AA1,CRYAB,PPP3CA,DSCAM,TTLL7,NLGN1,DOCK10,MAP1B,ANK3,MBP,SNAP25,GRID2,CNTNAP2,GRIK2,ASIC2,DNM3	Ast_F_up		HPA	cerebral cortex; neuropil[‚â•Medium]	HPA:0100212	0.00543063	2.26515	2596	19	13	10719	PLCB1,ASIC2,PPP2R2B,NRXN3,RTN4,SNAP25,MAP1B,ANK3,CNTN5,FTH1,CTNND2,CTNNA2,ANK2	Ex_F_down
GO:CC	dendritic spine	GO:0043197	0.000121172	3.9166	172	75	8	18956	CRYAB,PPP3CA,NLGN1,DOCK10,MAP1B,GRID2,ASIC2,DNM3	Ast_F_up		GO:BP	regulation of synaptic vesicle cycle	GO:0098693	0.00202827	2.69287	95	16	4	18017	NRXN3,STXBP5L,FGF14,MAGI2	In_F_down
GO:CC	neuron spine	GO:0044309	0.000138237	3.85938	175	75	8	18956	CRYAB,PPP3CA,NLGN1,DOCK10,MAP1B,GRID2,ASIC2,DNM3	Ast_F_up		GO:CC	cell junction	GO:0030054	0.00178837	2.74754	2058	16	9	18956	NRXN3,CLASP2,DLGAP1,ANKS1B,FRMD4A,ANK3,STXBP5L,GRIK1,MAGI2	In_F_down
GO:CC	glutamatergic synapse	GO:0098978	0.000249173	3.6035	248	78	9	18956	PPP3CA,NLGN1,SNAP25,GRID2,PTPRD,GRIK2,DLG1,DNM3,ADGRL3	Ast_F_up		GO:CC	synapse	GO:0045202	0.00692239	2.15974	1293	16	7	18956	NRXN3,DLGAP1,ANKS1B,ANK3,STXBP5L,GRIK1,MAGI2	In_F_down
GO:CC	synaptic membrane	GO:0097060	0.000438013	3.35851	358	75	10	18956	CRYAB,NLGN1,ANK3,GRIK1,SYT1,SNAP25,GRID2,GRIK2,DLG1,DNM3	Ast_F_up		GO:BP	regulation of cardiac muscle cell action potential	GO:0098901	0.00623464	2.20519	33	17	3	18017	ANK3,CTNNA3,ANK2	Oli_F_down
GO:CC	plasma membrane	GO:0005886	0.000635063	3.19718	5655	75	42	18956	LINGO1,SLC26A3,HSP90AA1,CRYAB,SNTG1,GPM6B,SGK1,SGCZ,SLC24A2,PLP1,PPP3CA,DSCAM,KCNQ5,DLGAP1,CNTN5,NLGN1,ELMO1,PLCL1,LHFPL3,MAP1B,ANK3,MBP,SLC44A1,STXBP5L,CLDN11,GRIK1,OPCML,SYT1,NCAM2,SNAP25,NEGR1,GRID2,ROBO2,PTPRD,CNTNAP2,GAPDH,CADM2,GRIK2,NRXN3,ASIC2,DLG1,DNM3	Ast_F_up		GO:CC	cell-cell junction	GO:0005911	0.000547813	3.26137	502	17	6	18956	ANK3,CTNNA3,FRMD5,CTNND2,CLDN11,ANK2	Oli_F_down
GO:CC	cell periphery	GO:0071944	0.00111752	2.95174	5768	75	42	18956	LINGO1,SLC26A3,HSP90AA1,CRYAB,SNTG1,GPM6B,SGK1,SGCZ,SLC24A2,PLP1,PPP3CA,DSCAM,KCNQ5,DLGAP1,CNTN5,NLGN1,ELMO1,PLCL1,LHFPL3,MAP1B,ANK3,MBP,SLC44A1,STXBP5L,CLDN11,GRIK1,OPCML,SYT1,NCAM2,SNAP25,NEGR1,GRID2,ROBO2,PTPRD,CNTNAP2,GAPDH,CADM2,GRIK2,NRXN3,ASIC2,DLG1,DNM3	Ast_F_up		GO:CC	anchoring junction	GO:0070161	0.000730242	3.13653	840	17	7	18956	ANK3,CTNNA3,FRMD5,CLASP2,CTNND2,CLDN11,ANK2	Oli_F_down
GO:CC	node of Ranvier	GO:0033268	0.00775409	2.11047	15	74	3	18956	ANK3,SPOCK1,DLG1	Ast_F_up		GO:CC	intercalated disc	GO:0014704	0.00218391	2.66077	52	17	3	18956	ANK3,CTNNA3,ANK2	Oli_F_down
GO:CC	postsynaptic density	GO:0014069	0.00837693	2.07691	305	75	8	18956	CRYAB,DLGAP1,NLGN1,MAP1B,SPOCK1,GRIK2,DLG1,DNM3	Ast_F_up		GO:CC	basal part of cell	GO:0045178	0.00344986	2.4622	69	15	3	18956	ANK3,CLASP2,CLDN11	Oli_F_down
GO:CC	asymmetric synapse	GO:0032279	0.00962362	2.01666	311	75	8	18956	CRYAB,DLGAP1,NLGN1,MAP1B,SPOCK1,GRIK2,DLG1,DNM3	Ast_F_up		GO:CC	cell junction	GO:0030054	0.00375911	2.42491	2058	17	9	18956	PDE4B,MBP,ANK3,CTNNA3,FRMD5,CLASP2,CTNND2,CLDN11,ANK2	Oli_F_down
REAC	Tetrahydrobiopterin (BH4) synthesis, recycling, salvage and regulation	REAC:R-HSA-1474151	0.00274416	2.56159	10	5	2	10627	HSP90AA1,DHFR	Ast_F_up		GO:CC	cell-cell contact zone	GO:0044291	0.00658825	2.18123	75	17	3	18956	ANK3,CTNNA3,ANK2	Oli_F_down
REAC	Protein-protein interactions at synapses	REAC:R-HSA-6794362	0.00968664	2.01383	86	74	6	10627	DLGAP1,NLGN1,SYT1,PTPRD,NRXN3,DLG1	Ast_F_up		GO:CC	cytoskeleton	GO:0005856	0.00896632	2.04739	2291	17	9	18956	PPP2R2B,PDE4B,NCKAP5,ANK3,CTNNA3,FRMD5,CLASP2,CLDN11,ANK2	Oli_F_down
GO:MF	high-affinity glutamate transmembrane transporter activity	GO:0005314	0.00482185	2.31679	4	27	2	18602	SLC1A3,SLC1A2	Ex_F_up
GO:MF	glutamate:sodium symporter activity	GO:0015501	0.00482185	2.31679	4	27	2	18602	SLC1A3,SLC1A2	Ex_F_up
GO:MF	dicarboxylic acid transmembrane transporter activity	GO:0005310	0.00955067	2.01997	39	27	3	18602	SLC26A3,SLC1A3,SLC1A2	Ex_F_up
GO:BP	carboxylic acid biosynthetic process	GO:0046394	0.00667532	2.17553	365	13	5	18017	DHFR,PLP1,PTGDS,SLC1A3,QKI	Ex_F_up
GO:BP	organic acid biosynthetic process	GO:0016053	0.00676523	2.16972	366	13	5	18017	DHFR,PLP1,PTGDS,SLC1A3,QKI	Ex_F_up
GO:MF	glutamate:sodium symporter activity	GO:0015501	0.00387653	2.41156	4	23	2	18602	SLC1A3,SLC1A2	In_F_up
GO:MF	high-affinity glutamate transmembrane transporter activity	GO:0005314	0.00387653	2.41156	4	23	2	18602	SLC1A3,SLC1A2	In_F_up
GO:MF	dicarboxylic acid transmembrane transporter activity	GO:0005310	0.00648544	2.18806	39	23	3	18602	SLC26A3,SLC1A3,SLC1A2	In_F_up
GO:BP	nervous system development	GO:0007399	1.49151e-05	4.82638	2483	65	28	18017	LINGO1,DHFR,SPP1,PLP1,SLC1A3,ERBB4,MBP,SLC1A2,MAN2A1,CLDN11,DLG1,CHN1,NCAM2,GPM6B,DOCK10,HSP90AA1,TTLL7,DSCAM,LRRC4C,PPP3CA,QKI,NLGN1,GRID2,UNC5C,SGK1,TCF4,GPM6A,SPOCK1	In_F_up
GO:BP	neuron projection development	GO:0031175	2.82978e-05	4.54825	1030	65	18	18017	LINGO1,DHFR,SPP1,PLP1,CHN1,NCAM2,GPM6B,DOCK10,HSP90AA1,DSCAM,LRRC4C,PPP3CA,NLGN1,GRID2,UNC5C,SGK1,GPM6A,SPOCK1	In_F_up
GO:BP	neuron differentiation	GO:0030182	2.98817e-05	4.5246	1437	65	21	18017	LINGO1,DHFR,SPP1,PLP1,SLC1A3,ERBB4,CHN1,NCAM2,GPM6B,DOCK10,HSP90AA1,DSCAM,LRRC4C,PPP3CA,NLGN1,GRID2,UNC5C,SGK1,TCF4,GPM6A,SPOCK1	In_F_up
GO:BP	neuron development	GO:0048666	3.18445e-05	4.49697	1167	65	19	18017	LINGO1,DHFR,SPP1,PLP1,SLC1A3,CHN1,NCAM2,GPM6B,DOCK10,HSP90AA1,DSCAM,LRRC4C,PPP3CA,NLGN1,GRID2,UNC5C,SGK1,GPM6A,SPOCK1	In_F_up
GO:BP	cell development	GO:0048468	3.66086e-05	4.43642	2237	65	26	18017	SLC26A3,LINGO1,DHFR,SPP1,PLP1,SLC1A3,ERBB4,PIP4K2A,MAN2A1,CHN1,NCAM2,GPM6B,DOCK10,HSP90AA1,SGCZ,DSCAM,LRRC4C,PPP3CA,QKI,NLGN1,GRID2,UNC5C,SGK1,TCF4,GPM6A,SPOCK1	In_F_up
GO:BP	generation of neurons	GO:0048699	3.86617e-05	4.41272	1605	65	22	18017	LINGO1,DHFR,SPP1,PLP1,SLC1A3,ERBB4,MAN2A1,CHN1,NCAM2,GPM6B,DOCK10,HSP90AA1,DSCAM,LRRC4C,PPP3CA,NLGN1,GRID2,UNC5C,SGK1,TCF4,GPM6A,SPOCK1	In_F_up
GO:BP	neurogenesis	GO:0022008	0.000121182	3.91656	1710	65	22	18017	LINGO1,DHFR,SPP1,PLP1,SLC1A3,ERBB4,MAN2A1,CHN1,NCAM2,GPM6B,DOCK10,HSP90AA1,DSCAM,LRRC4C,PPP3CA,NLGN1,GRID2,UNC5C,SGK1,TCF4,GPM6A,SPOCK1	In_F_up
GO:BP	cell morphogenesis	GO:0000902	0.00649298	2.18756	1058	64	15	18017	LINGO1,SPP1,SLC1A3,CDH20,DLG1,CHN1,DOCK10,HSP90AA1,DSCAM,LRRC4C,PPP3CA,NLGN1,UNC5C,SGK1,GPM6A	In_F_up
GO:BP	neuron projection morphogenesis	GO:0048812	0.00798223	2.09788	678	64	12	18017	LINGO1,SPP1,CHN1,DOCK10,HSP90AA1,DSCAM,LRRC4C,PPP3CA,NLGN1,UNC5C,SGK1,GPM6A	In_F_up
GO:BP	cell morphogenesis involved in neuron differentiation	GO:0048667	0.00845689	2.07279	615	59	11	18017	LINGO1,SPP1,SLC1A3,CHN1,DOCK10,HSP90AA1,DSCAM,LRRC4C,PPP3CA,NLGN1,UNC5C	In_F_up
GO:BP	plasma membrane bounded cell projection morphogenesis	GO:0120039	0.009838	2.00709	692	64	12	18017	LINGO1,SPP1,CHN1,DOCK10,HSP90AA1,DSCAM,LRRC4C,PPP3CA,NLGN1,UNC5C,SGK1,GPM6A	In_F_up
GO:CC	neuron projection	GO:0043005	1.4036e-06	5.85276	1396	66	21	18956	CRYAB,SLC1A3,MBP,IQCJ-SCHIP1,SLC1A2,CLDN11,DLG1,NCAM2,PDE4B,DOCK10,HSP90AA1,TTLL7,DSCAM,PPP3CA,NLGN1,GRID2,UNC5C,DOCK4,GPM6A,SPOCK1,PCDH9	In_F_up
GO:CC	cell projection	GO:0042995	3.42954e-05	4.46476	2353	66	25	18956	SLC26A3,CRYAB,SPP1,SLC1A3,MBP,IQCJ-SCHIP1,SLC1A2,CLDN11,DLG1,NCAM2,PDE4B,DOCK10,HSP90AA1,CTNNA3,TTLL7,DSCAM,PPP3CA,NLGN1,GRID2,UNC5C,SNTG1,DOCK4,GPM6A,SPOCK1,PCDH9	In_F_up
GO:CC	synapse	GO:0045202	5.84663e-05	4.23309	1293	65	18	18956	CRYAB,PLP1,SLC1A3,ERBB4,MBP,SLC1A2,DLG1,PDE4B,DOCK10,DSCAM,LRRC4C,PPP3CA,QKI,NLGN1,GRID2,UNC5C,GPM6A,SPOCK1	In_F_up
GO:CC	plasma membrane bounded cell projection	GO:0120025	6.74659e-05	4.17092	2256	66	24	18956	SLC26A3,CRYAB,SLC1A3,MBP,IQCJ-SCHIP1,SLC1A2,CLDN11,DLG1,NCAM2,PDE4B,DOCK10,HSP90AA1,CTNNA3,TTLL7,DSCAM,PPP3CA,NLGN1,GRID2,UNC5C,SNTG1,DOCK4,GPM6A,SPOCK1,PCDH9	In_F_up
GO:CC	axon	GO:0030424	9.9647e-05	4.00154	658	66	13	18956	CRYAB,MBP,IQCJ-SCHIP1,SLC1A2,CLDN11,DLG1,NCAM2,HSP90AA1,DSCAM,UNC5C,GPM6A,SPOCK1,PCDH9	In_F_up
GO:CC	cell junction	GO:0030054	0.000243252	3.61394	2058	66	22	18956	CRYAB,PLP1,SLC1A3,CDH20,ERBB4,MBP,SLC1A2,CLDN11,DLG1,PDE4B,DOCK10,CTNNA3,DSCAM,LRRC4C,PPP3CA,QKI,NLGN1,GRID2,UNC5C,GPM6A,SPOCK1,PCDH9	In_F_up
GO:CC	dendritic spine	GO:0043197	0.000505972	3.29587	172	64	7	18956	CRYAB,PDE4B,DOCK10,PPP3CA,NLGN1,GRID2,GPM6A	In_F_up
GO:CC	neuron spine	GO:0044309	0.000567794	3.24581	175	64	7	18956	CRYAB,PDE4B,DOCK10,PPP3CA,NLGN1,GRID2,GPM6A	In_F_up
GO:CC	main axon	GO:0044304	0.00086554	3.06271	69	28	4	18956	MBP,IQCJ-SCHIP1,SLC1A2,DLG1	In_F_up
GO:CC	myelin sheath	GO:0043209	0.00111058	2.95445	51	40	4	18956	PLP1,MBP,DLG1,HSP90AA1	In_F_up
GO:CC	postsynapse	GO:0098794	0.00134498	2.87128	591	65	11	18956	CRYAB,ERBB4,DLG1,PDE4B,DOCK10,LRRC4C,PPP3CA,NLGN1,GRID2,GPM6A,SPOCK1	In_F_up
GO:CC	somatodendritic compartment	GO:0036477	0.00159647	2.79684	873	64	13	18956	CRYAB,SLC1A3,MBP,PDE4B,DOCK10,HSP90AA1,TTLL7,DSCAM,PPP3CA,NLGN1,GRID2,UNC5C,GPM6A	In_F_up
GO:CC	dendrite	GO:0030425	0.00201577	2.69556	627	64	11	18956	CRYAB,PDE4B,DOCK10,HSP90AA1,TTLL7,DSCAM,PPP3CA,NLGN1,GRID2,UNC5C,GPM6A	In_F_up
GO:CC	dendritic tree	GO:0097447	0.00207734	2.68249	629	64	11	18956	CRYAB,PDE4B,DOCK10,HSP90AA1,TTLL7,DSCAM,PPP3CA,NLGN1,GRID2,UNC5C,GPM6A	In_F_up
GO:CC	plasma membrane	GO:0005886	0.00223509	2.65071	5655	66	37	18956	SLC26A3,LINGO1,CRYAB,PLP1,SLC1A3,GPC5,CDH20,ERBB4,MBP,PIP4K2A,SLC1A2,CLDN11,PHLPP1,DLG1,NCAM2,GPM6B,SLC44A1,PDE4B,GAPDH,PLCL1,HSP90AA1,SGCZ,KCNIP4,DSCAM,LRRC4C,PPP3CA,LHFPL3,NKAIN2,NLGN1,ELMO1,GRID2,UNC5C,SGK1,SNTG1,DOCK4,GPM6A,PCDH9	In_F_up
GO:CC	cell periphery	GO:0071944	0.00368335	2.43376	5768	66	37	18956	SLC26A3,LINGO1,CRYAB,PLP1,SLC1A3,GPC5,CDH20,ERBB4,MBP,PIP4K2A,SLC1A2,CLDN11,PHLPP1,DLG1,NCAM2,GPM6B,SLC44A1,PDE4B,GAPDH,PLCL1,HSP90AA1,SGCZ,KCNIP4,DSCAM,LRRC4C,PPP3CA,LHFPL3,NKAIN2,NLGN1,ELMO1,GRID2,UNC5C,SGK1,SNTG1,DOCK4,GPM6A,PCDH9	In_F_up
GO:CC	glutamatergic synapse	GO:0098978	0.00557396	2.25384	248	64	7	18956	ERBB4,DLG1,LRRC4C,PPP3CA,NLGN1,GRID2,GPM6A	In_F_up
REAC	Neurotransmitter uptake and metabolism In glial cells	REAC:R-HSA-112313	0.00807678	2.09276	4	23	2	10627	SLC1A3,SLC1A2	In_F_up
REAC	Astrocytic Glutamate-Glutamine Uptake And Metabolism	REAC:R-HSA-210455	0.00807678	2.09276	4	23	2	10627	SLC1A3,SLC1A2	In_F_up
GO:MF	dicarboxylic acid transmembrane transporter activity	GO:0005310	0.0098925	2.00469	39	6	2	18602	SLC26A3,SLC1A3	Mic_F_up
GO:BP	generation of neurons	GO:0048699	0.00357468	2.44676	1605	16	9	18017	LINGO1,MAN2A1,PLP1,ERBB4,RTN4,HSP90AA1,SPP1,NCAM2,TCF4	Oli_F_up
GO:BP	axon development	GO:0061564	0.00419081	2.3777	533	15	6	18017	LINGO1,PLP1,RTN4,HSP90AA1,SPP1,NCAM2	Oli_F_up
GO:BP	cell development	GO:0048468	0.00541211	2.26663	2237	16	10	18017	LINGO1,SLC26A3,MAN2A1,PLP1,ERBB4,RTN4,HSP90AA1,SPP1,NCAM2,TCF4	Oli_F_up
GO:BP	neurogenesis	GO:0022008	0.00608478	2.21575	1710	16	9	18017	LINGO1,MAN2A1,PLP1,ERBB4,RTN4,HSP90AA1,SPP1,NCAM2,TCF4	Oli_F_up
REAC	Axonal growth inhibition (RHOA activation)	REAC:R-HSA-193634	0.00803134	2.09521	9	10	2	10627	LINGO1,RTN4	Oli_F_up
GO:BP	neuron differentiation	GO:0030182	0.00659789	2.18059	1437	11	7	18017	LINGO1,HSP90AA1,UNC5C,ZEB2,GPM6B,TCF12,TCF4	Opc_F_up
GO:BP	cell development	GO:0048468	0.00855374	2.06784	2237	11	8	18017	LINGO1,SLC26A3,HSP90AA1,UNC5C,ZEB2,GPM6B,TCF12,TCF4	Opc_F_up

## Sheet: Supplementary Table 8
Supplementary Table 6: Enriched disease pathways in male cells in the Prefrontal cortex
source	term_name	term_id	adjusted_p_value	negative_log10_of_adjusted_p_value	term_size	query_size	intersection_size	effective_domain_size	intersections	group		source	term_name	term_id	adjusted_p_value	negative_log10_of_adjusted_p_value	term_size	query_size	intersection_size	effective_domain_size	intersections	group
GO:CC	postsynaptic density	GO:0014069	0.000817864	3.08732	305	9	4	18956	CTNND2,DLGAP1,CRYAB,DLG2	Ast_M_up		GO:MF	calcium ion binding	GO:0005509	0.00935914	2.02876	719	7	4	18602	TENM2,NRXN1,LRP1B,PCDH9	Ast_M_down
GO:CC	asymmetric synapse	GO:0032279	0.000883351	3.05387	311	9	4	18956	CTNND2,DLGAP1,CRYAB,DLG2	Ast_M_up		GO:BP	regulation of filopodium assembly	GO:0051489	8.51652e-05	4.06974	47	4	3	18017	TENM2,NRXN1,GPM6A	Ast_M_down
GO:CC	postsynaptic specialization	GO:0099572	0.00109006	2.96255	328	9	4	18956	CTNND2,DLGAP1,CRYAB,DLG2	Ast_M_up		GO:BP	filopodium assembly	GO:0046847	0.000198516	3.70221	62	4	3	18017	TENM2,NRXN1,GPM6A	Ast_M_down
GO:CC	neuron to neuron synapse	GO:0098984	0.00110324	2.95733	329	9	4	18956	CTNND2,DLGAP1,CRYAB,DLG2	Ast_M_up		GO:BP	regulation of plasma membrane bounded cell projection assembly	GO:0120032	0.00533391	2.27295	184	4	3	18017	TENM2,NRXN1,GPM6A	Ast_M_down
GO:CC	perikaryon	GO:0043204	0.00493421	2.30678	159	9	3	18956	CTNND2,CRYAB,DLG2	Ast_M_up		GO:BP	regulation of cell projection assembly	GO:0060491	0.00551025	2.25883	186	4	3	18017	TENM2,NRXN1,GPM6A	Ast_M_down
GO:CC	neuronal cell body	GO:0043025	0.00743355	2.1288	535	9	4	18956	CTNND2,HSP90AA1,CRYAB,DLG2	Ast_M_up		GO:BP	heterophilic cell-cell adhesion via plasma membrane cell adhesion molecules	GO:0007157	0.0092897	2.032	49	2	2	18017	TENM2,NRXN1	Ast_M_down
GO:CC	A band	GO:0031672	0.00814433	2.08914	37	7	2	18956	DST,CRYAB	Ast_M_up		GO:CC	axon	GO:0030424	4.75042e-06	5.32327	658	8	6	18956	TENM2,NRXN1,CADM2,GPM6A,PCDH9,SLC1A2	Ast_M_down
GO:MF	high-affinity glutamate transmembrane transporter activity	GO:0005314	0.00482663	2.31636	4	24	2	18602	SLC1A3,SLC1A2	Ex_M_up		GO:CC	growth cone	GO:0030426	3.44554e-05	4.46274	189	7	4	18956	TENM2,NRXN1,GPM6A,PCDH9	Ast_M_down
GO:MF	glutamate:sodium symporter activity	GO:0015501	0.00482663	2.31636	4	24	2	18602	SLC1A3,SLC1A2	Ex_M_up		GO:CC	site of polarized growth	GO:0030427	3.98608e-05	4.39945	196	7	4	18956	TENM2,NRXN1,GPM6A,PCDH9	Ast_M_down
GO:MF	dicarboxylic acid transmembrane transporter activity	GO:0005310	0.00844781	2.07326	39	24	3	18602	SLC1A3,SLC26A3,SLC1A2	Ex_M_up		GO:CC	intrinsic component of plasma membrane	GO:0031226	0.000143856	3.84207	1692	9	7	18956	TENM2,NRXN1,GPM6A,GPC5,PCDH9,SLC1A2,NRG3	Ast_M_down
GO:BP	nervous system development	GO:0007399	0.00178221	2.74904	2483	50	21	18017	DHFR,SPP1,SLC1A3,PLP1,DOCK10,CLDN11,QKI,SGK1,ERBB4,SLC1A2,GRIK1,LINGO1,MBP,MAN2A1,SPOCK1,UNC5C,TCF12,ZEB2,NCAM2,GPM6B,CNTN5	Ex_M_up		GO:CC	integral component of presynaptic active zone membrane	GO:0099059	0.00023186	3.63477	12	4	2	18956	NRXN1,GPM6A	Ast_M_down
GO:BP	cell development	GO:0048468	0.00503045	2.29839	2237	49	19	18017	DHFR,SPP1,SLC1A3,PLP1,DOCK10,SGCZ,QKI,SGK1,SLC26A3,ERBB4,PIP4K2A,LINGO1,MAN2A1,SPOCK1,UNC5C,TCF12,ZEB2,NCAM2,GPM6B	Ex_M_up		GO:CC	distal axon	GO:0150034	0.000242318	3.61561	308	7	4	18956	TENM2,NRXN1,GPM6A,PCDH9	Ast_M_down
GO:CC	cell junction	GO:0030054	0.00235994	2.6271	2058	54	18	18956	SLC1A3,PLP1,DOCK10,CRYAB,CDH20,CLDN11,QKI,ERBB4,SLC1A2,GRIK1,CTNNA3,MBP,SPOCK1,UNC5C,DST,DTNA,CNTN5,PDE4B	Ex_M_up		GO:CC	intrinsic component of presynaptic active zone membrane	GO:0098945	0.000273997	3.56225	13	4	2	18956	NRXN1,GPM6A	Ast_M_down
GO:CC	synapse	GO:0045202	0.00300858	2.52164	1293	54	14	18956	SLC1A3,PLP1,DOCK10,CRYAB,QKI,ERBB4,SLC1A2,GRIK1,MBP,SPOCK1,UNC5C,DTNA,CNTN5,PDE4B	Ex_M_up		GO:CC	neuron projection	GO:0043005	0.00040886	3.38843	1396	8	6	18956	TENM2,NRXN1,CADM2,GPM6A,PCDH9,SLC1A2	Ast_M_down
GO:CC	axon	GO:0030424	0.00557246	2.25395	658	56	10	18956	CRYAB,CLDN11,SLC1A2,MBP,SPOCK1,UNC5C,DST,DTNA,NCAM2,MAP7	Ex_M_up		GO:CC	cell junction	GO:0030054	0.000547224	3.26183	2058	9	7	18956	TENM2,NRXN1,CADM2,GPM6A,PCDH9,SLC1A2,NRG3	Ast_M_down
GO:CC	basal part of cell	GO:0045178	0.0059781	2.22344	69	45	4	18956	SLC1A3,CLDN11,ERBB4,DST	Ex_M_up		GO:CC	synapse	GO:0045202	0.000736077	3.13308	1293	9	6	18956	TENM2,NRXN1,CADM2,GPM6A,SLC1A2,NRG3	Ast_M_down
REAC	Astrocytic Glutamate-Glutamine Uptake And Metabolism	REAC:R-HSA-210455	0.00931495	2.03082	4	24	2	10627	SLC1A3,SLC1A2	Ex_M_up		GO:CC	presynaptic active zone membrane	GO:0048787	0.000888108	3.05153	23	4	2	18956	NRXN1,GPM6A	Ast_M_down
REAC	Neurotransmitter uptake and metabolism In glial cells	REAC:R-HSA-112313	0.00931495	2.03082	4	24	2	10627	SLC1A3,SLC1A2	Ex_M_up		GO:CC	axonal growth cone	GO:0044295	0.00142458	2.84631	29	4	2	18956	NRXN1,GPM6A	Ast_M_down
GO:MF	high-affinity glutamate transmembrane transporter activity	GO:0005314	0.00600482	2.2215	4	31	2	18602	SLC1A3,SLC1A2	In_M_up		GO:CC	integral component of membrane	GO:0016021	0.00210293	2.67718	5699	9	9	18956	TENM2,NRXN1,CADM2,GPM6A,GPC5,LRP1B,PCDH9,SLC1A2,NRG3	Ast_M_down
GO:MF	glutamate:sodium symporter activity	GO:0015501	0.00600482	2.2215	4	31	2	18602	SLC1A3,SLC1A2	In_M_up		GO:CC	intrinsic component of membrane	GO:0031224	0.0026696	2.57355	5852	9	9	18956	TENM2,NRXN1,CADM2,GPM6A,GPC5,LRP1B,PCDH9,SLC1A2,NRG3	Ast_M_down
GO:CC	basal part of cell	GO:0045178	0.00675469	2.17039	69	17	3	18956	SLC1A3,CLDN11,DST	In_M_up		GO:CC	integral component of plasma membrane	GO:0005887	0.00267381	2.57287	1615	9	6	18956	TENM2,NRXN1,GPM6A,PCDH9,SLC1A2,NRG3	Ast_M_down
HPA	cerebral cortex; neuropil[High]	HPA:0100213	0.00990553	2.00412	403	14	5	10719	ASIC2,SLC1A3,IQCJ-SCHIP1,PLP1,GPC5	In_M_up		GO:CC	synaptic membrane	GO:0097060	0.00277346	2.55698	358	4	3	18956	TENM2,NRXN1,GPM6A	Ast_M_down
GO:BP	nervous system development	GO:0007399	0.00146457	2.83429	2483	7	7	18017	TTLL7,PLP1,SPP1,HSP90AA1,QKI,NTM,SGK1	Oli_M_up		GO:CC	integral component of presynaptic membrane	GO:0099056	0.004827	2.31632	53	4	2	18956	NRXN1,GPM6A	Ast_M_down
GO:BP	neuron development	GO:0048666	0.00807677	2.09276	1167	9	6	18017	PLP1,SPP1,HSP90AA1,NTM,SGK1,NCAM2	Oli_M_up		GO:CC	intrinsic component of presynaptic membrane	GO:0098889	0.00539333	2.26814	56	4	2	18956	NRXN1,GPM6A	Ast_M_down
GO:CC	myelin sheath	GO:0043209	0.00573444	2.24151	51	4	2	18956	PLP1,HSP90AA1	Oli_M_up		GO:CC	plasma membrane bounded cell projection	GO:0120025	0.00671939	2.17267	2256	8	6	18956	TENM2,NRXN1,CADM2,GPM6A,PCDH9,SLC1A2	Ast_M_down
												GO:CC	presynaptic active zone	GO:0048786	0.00750684	2.12454	66	4	2	18956	NRXN1,GPM6A	Ast_M_down
												GO:CC	cell projection	GO:0042995	0.00856849	2.0671	2353	8	6	18956	TENM2,NRXN1,CADM2,GPM6A,PCDH9,SLC1A2	Ast_M_down
												GO:MF	nitric-oxide synthase regulator activity	GO:0030235	0.000439505	3.35704	8	5	2	18602	CALM1,HSP90AA1	Ex_M_down
												GO:MF	disordered domain specific binding	GO:0097718	0.0093124	2.03094	35	5	2	18602	CALM1,HSP90AA1	Ex_M_down
												GO:BP	cellular component morphogenesis	GO:0032989	0.000131271	3.88183	812	20	9	18017	RTN4,CHN1,HSP90AA1,NRXN3,MAP1B,GPM6A,MEF2C,CLASP2,IL1RAPL1	Ex_M_down
												GO:BP	neuron development	GO:0048666	0.000211746	3.67419	1167	20	10	18017	RTN4,CHN1,HSP90AA1,SNAP25,NRXN3,MAP1B,GPM6A,MEF2C,TENM2,IL1RAPL1	Ex_M_down
												GO:BP	regulation of plasma membrane bounded cell projection organization	GO:0120035	0.000746211	3.12714	707	20	8	18017	RTN4,CHN1,SNAP25,MAP1B,GPM6A,MEF2C,TENM2,IL1RAPL1	Ex_M_down
												GO:BP	regulation of cell projection organization	GO:0031344	0.000830328	3.08075	717	20	8	18017	RTN4,CHN1,SNAP25,MAP1B,GPM6A,MEF2C,TENM2,IL1RAPL1	Ex_M_down
												GO:BP	neuron projection development	GO:0031175	0.000878266	3.05637	1030	11	7	18017	RTN4,CHN1,HSP90AA1,SNAP25,NRXN3,MAP1B,GPM6A	Ex_M_down
												GO:BP	synaptic signaling	GO:0099536	0.00089395	3.04869	724	20	8	18017	CALM1,SNAP25,NRXN3,MAP1B,PLCB1,MEF2C,DLGAP1,IL1RAPL1	Ex_M_down
												GO:BP	axonogenesis	GO:0007409	0.00124627	2.90439	488	8	5	18017	RTN4,CHN1,HSP90AA1,NRXN3,MAP1B	Ex_M_down
												GO:BP	neuron differentiation	GO:0030182	0.00147863	2.83014	1437	20	10	18017	RTN4,CHN1,HSP90AA1,SNAP25,NRXN3,MAP1B,GPM6A,MEF2C,TENM2,IL1RAPL1	Ex_M_down
												GO:BP	neuron projection morphogenesis	GO:0048812	0.00181976	2.73999	678	11	6	18017	RTN4,CHN1,HSP90AA1,NRXN3,MAP1B,GPM6A	Ex_M_down
												GO:BP	axon development	GO:0061564	0.0019281	2.71487	533	8	5	18017	RTN4,CHN1,HSP90AA1,NRXN3,MAP1B	Ex_M_down
												GO:BP	plasma membrane bounded cell projection morphogenesis	GO:0120039	0.00205105	2.68802	692	11	6	18017	RTN4,CHN1,HSP90AA1,NRXN3,MAP1B,GPM6A	Ex_M_down
												GO:BP	cell projection morphogenesis	GO:0048858	0.00212141	2.67338	696	11	6	18017	RTN4,CHN1,HSP90AA1,NRXN3,MAP1B,GPM6A	Ex_M_down
												GO:BP	synapse assembly	GO:0007416	0.00227469	2.64308	182	20	5	18017	NRXN3,MAP1B,GPM6A,MEF2C,IL1RAPL1	Ex_M_down
												GO:BP	cell part morphogenesis	GO:0032990	0.00250368	2.60142	716	11	6	18017	RTN4,CHN1,HSP90AA1,NRXN3,MAP1B,GPM6A	Ex_M_down
												GO:BP	regulation of cellular component organization	GO:0051128	0.00282706	2.54867	2450	20	12	18017	CALM1,RTN4,CHN1,HSP90AA1,SNAP25,MAP1B,GPM6A,PLCB1,MEF2C,TENM2,CLASP2,IL1RAPL1	Ex_M_down
												GO:BP	nervous system development	GO:0007399	0.00326995	2.48546	2483	20	12	18017	CALM1,RTN4,CHN1,HSP90AA1,SNAP25,NRXN3,MAP1B,GPM6A,PLCB1,MEF2C,TENM2,IL1RAPL1	Ex_M_down
												GO:BP	plasma membrane bounded cell projection organization	GO:0120036	0.00328469	2.48351	1567	20	10	18017	RTN4,CHN1,HSP90AA1,SNAP25,NRXN3,MAP1B,GPM6A,MEF2C,TENM2,IL1RAPL1	Ex_M_down
												GO:BP	cell morphogenesis involved in neuron differentiation	GO:0048667	0.00390745	2.40811	615	8	5	18017	RTN4,CHN1,HSP90AA1,NRXN3,MAP1B	Ex_M_down
												GO:BP	generation of neurons	GO:0048699	0.00409133	2.38814	1605	20	10	18017	RTN4,CHN1,HSP90AA1,SNAP25,NRXN3,MAP1B,GPM6A,MEF2C,TENM2,IL1RAPL1	Ex_M_down
												GO:BP	cell projection organization	GO:0030030	0.00416186	2.38071	1608	20	10	18017	RTN4,CHN1,HSP90AA1,SNAP25,NRXN3,MAP1B,GPM6A,MEF2C,TENM2,IL1RAPL1	Ex_M_down
												GO:BP	synapse organization	GO:0050808	0.00727473	2.13818	417	20	6	18017	NRXN3,MAP1B,GPM6A,LRRTM4,MEF2C,IL1RAPL1	Ex_M_down
												GO:BP	neurogenesis	GO:0022008	0.00729298	2.13709	1710	20	10	18017	RTN4,CHN1,HSP90AA1,SNAP25,NRXN3,MAP1B,GPM6A,MEF2C,TENM2,IL1RAPL1	Ex_M_down
												GO:BP	cell junction assembly	GO:0034329	0.00927475	2.0327	435	20	6	18017	NRXN3,MAP1B,GPM6A,MEF2C,CLASP2,IL1RAPL1	Ex_M_down
												GO:CC	postsynapse	GO:0098794	1.98988e-08	7.70117	591	20	10	18956	RTN4,SNAP25,MAP1B,GPM6A,PLCB1,LRRTM4,MEF2C,DLGAP1,TENM2,IL1RAPL1	Ex_M_down
												GO:CC	synapse	GO:0045202	1.29076e-07	6.88915	1293	20	12	18956	CALM1,RTN4,SNAP25,NRXN3,MAP1B,GPM6A,PLCB1,LRRTM4,MEF2C,DLGAP1,TENM2,IL1RAPL1	Ex_M_down
												GO:CC	cell junction	GO:0030054	1.84896e-06	5.73307	2058	20	13	18956	CALM1,RTN4,SNAP25,NRXN3,MAP1B,GPM6A,PLCB1,LRRTM4,MEF2C,DLGAP1,TENM2,CLASP2,IL1RAPL1	Ex_M_down
												GO:CC	growth cone	GO:0030426	2.70354e-06	5.56807	189	18	6	18956	CALM1,HSP90AA1,SNAP25,MAP1B,GPM6A,TENM2	Ex_M_down
												GO:CC	site of polarized growth	GO:0030427	3.35964e-06	5.47371	196	18	6	18956	CALM1,HSP90AA1,SNAP25,MAP1B,GPM6A,TENM2	Ex_M_down
												GO:CC	distal axon	GO:0150034	4.8944e-05	4.3103	308	18	6	18956	CALM1,HSP90AA1,SNAP25,MAP1B,GPM6A,TENM2	Ex_M_down
												GO:CC	axon	GO:0030424	0.000544778	3.26378	658	20	7	18956	CALM1,HSP90AA1,SNAP25,MAP1B,GPM6A,TENM2,IL1RAPL1	Ex_M_down
												GO:CC	somatodendritic compartment	GO:0036477	0.00347936	2.4585	873	20	7	18956	RTN4,HSP90AA1,SNAP25,MAP1B,GPM6A,TENM2,IL1RAPL1	Ex_M_down
												GO:CC	synaptic membrane	GO:0097060	0.00508483	2.29372	358	20	5	18956	SNAP25,GPM6A,LRRTM4,TENM2,IL1RAPL1	Ex_M_down
												KEGG	Alzheimer disease	KEGG:05010	0.00559616	2.25211	368	3	3	7963	CALM1,RTN4,TUBA1B	Ex_M_down
												REAC	Uptake and actions of bacterial toxins	REAC:R-HSA-5339562	6.81452e-05	4.16656	25	6	3	10627	CALM1,HSP90AA1,SNAP25	Ex_M_down
												REAC	Neuronal System	REAC:R-HSA-112316	9.28564e-05	4.03219	399	20	8	10627	CALM1,TUBA1B,SNAP25,NRXN3,PLCB1,LRRTM4,DLGAP1,IL1RAPL1	Ex_M_down
												REAC	Tetrahydrobiopterin (BH4) synthesis, recycling, salvage and regulation	REAC:R-HSA-1474151	0.00236847	2.62553	10	5	2	10627	CALM1,HSP90AA1	Ex_M_down
												REAC	eNOS activation	REAC:R-HSA-203615	0.00289426	2.53846	11	5	2	10627	CALM1,HSP90AA1	Ex_M_down
												REAC	Protein-protein interactions at synapses	REAC:R-HSA-6794362	0.00522213	2.28215	86	20	4	10627	NRXN3,LRRTM4,DLGAP1,IL1RAPL1	Ex_M_down
												REAC	Metabolism of nitric oxide: NOS3 activation and regulation	REAC:R-HSA-202131	0.00552124	2.25796	15	5	2	10627	CALM1,HSP90AA1	Ex_M_down
												REAC	Activation of AMPK downstream of NMDARs	REAC:R-HSA-9619483	0.0059678	2.22419	28	3	2	10627	CALM1,TUBA1B	Ex_M_down
												REAC	RHO GTPases activate IQGAPs	REAC:R-HSA-5626467	0.00782879	2.10631	32	3	2	10627	CALM1,TUBA1B	Ex_M_down
												REAC	Metabolism of cofactors	REAC:R-HSA-8978934	0.00898496	2.04648	19	5	2	10627	CALM1,HSP90AA1	Ex_M_down
												GO:MF	nitric-oxide synthase regulator activity	GO:0030235	6.43796e-05	4.19125	8	3	2	18602	HSP90AA1,CALM1	In_M_down
												GO:MF	disordered domain specific binding	GO:0097718	0.00136674	2.86431	35	3	2	18602	HSP90AA1,CALM1	In_M_down
												GO:MF	ubiquitin protein ligase binding	GO:0031625	0.00980533	2.00854	292	6	3	18602	HSP90AA1,GRIK2,RTN4	In_M_down
												GO:BP	protein localization to membrane	GO:0072657	0.00900485	2.04552	649	5	4	18017	HSP90AA1,KCNIP4,CALM1,GRIK2	In_M_down
												GO:CC	potassium channel complex	GO:0034705	0.000191037	3.71888	100	5	3	18956	KCNIP4,CALM1,GRIK2	In_M_down
												GO:CC	axon	GO:0030424	0.000945513	3.02433	658	5	4	18956	HSP90AA1,CALM1,ROBO2,GRIK2	In_M_down
												GO:CC	cation channel complex	GO:0034703	0.00219114	2.65933	225	5	3	18956	KCNIP4,CALM1,GRIK2	In_M_down
												GO:CC	myelin sheath	GO:0043209	0.00287217	2.54179	51	3	2	18956	HSP90AA1,CALM1	In_M_down
												GO:CC	ion channel complex	GO:0034702	0.00518013	2.28566	300	5	3	18956	KCNIP4,CALM1,GRIK2	In_M_down
												GO:CC	distal axon	GO:0150034	0.00560357	2.25154	308	5	3	18956	HSP90AA1,CALM1,GRIK2	In_M_down
												GO:CC	transmembrane transporter complex	GO:1902495	0.0063985	2.19392	322	5	3	18956	KCNIP4,CALM1,GRIK2	In_M_down
												GO:CC	transporter complex	GO:1990351	0.0068845	2.16213	330	5	3	18956	KCNIP4,CALM1,GRIK2	In_M_down
												GO:CC	voltage-gated potassium channel complex	GO:0008076	0.00900959	2.04529	90	3	2	18956	KCNIP4,CALM1	In_M_down
												REAC	Tetrahydrobiopterin (BH4) synthesis, recycling, salvage and regulation	REAC:R-HSA-1474151	0.00045782	3.33931	10	3	2	10627	HSP90AA1,CALM1	In_M_down
												REAC	eNOS activation	REAC:R-HSA-203615	0.000559523	3.25218	11	3	2	10627	HSP90AA1,CALM1	In_M_down
												REAC	Metabolism of nitric oxide: NOS3 activation and regulation	REAC:R-HSA-202131	0.00106791	2.97146	15	3	2	10627	HSP90AA1,CALM1	In_M_down
												REAC	Activation of Ca-permeable Kainate Receptor	REAC:R-HSA-451308	0.00152453	2.81686	10	5	2	10627	CALM1,GRIK2	In_M_down
												REAC	Ionotropic activity of kainate receptors	REAC:R-HSA-451306	0.00152453	2.81686	10	5	2	10627	CALM1,GRIK2	In_M_down
												REAC	Metabolism of cofactors	REAC:R-HSA-8978934	0.00173873	2.75977	19	3	2	10627	HSP90AA1,CALM1	In_M_down
												REAC	Uptake and actions of bacterial toxins	REAC:R-HSA-5339562	0.00304926	2.51581	25	3	2	10627	HSP90AA1,CALM1	In_M_down
												REAC	VEGFR2 mediated vascular permeability	REAC:R-HSA-5218920	0.00356718	2.44767	27	3	2	10627	HSP90AA1,CALM1	In_M_down
												GO:MF	metal ion transmembrane transporter activity	GO:0046873	0.000120452	3.91918	439	51	10	18602	GPM6A,ASIC2,SNAP25,KCNQ5,GRIK2,FAM155A,SLC1A2,GRIK1,KCNIP4,SLC1A3	Oli_M_down
												GO:MF	ion channel activity	GO:0005216	0.000396393	3.40187	438	45	9	18602	GRID2,GPM6A,ASIC2,SNAP25,KCNQ5,GRIK2,FAM155A,GRIK1,KCNIP4	Oli_M_down
												GO:MF	cation channel activity	GO:0005261	0.000649051	3.18772	341	45	8	18602	GPM6A,ASIC2,SNAP25,KCNQ5,GRIK2,FAM155A,GRIK1,KCNIP4	Oli_M_down
												GO:MF	gated channel activity	GO:0022836	0.000649051	3.18772	341	45	8	18602	GRID2,ASIC2,SNAP25,KCNQ5,GRIK2,FAM155A,GRIK1,KCNIP4	Oli_M_down
												GO:MF	channel activity	GO:0015267	0.000951995	3.02137	487	45	9	18602	GRID2,GPM6A,ASIC2,SNAP25,KCNQ5,GRIK2,FAM155A,GRIK1,KCNIP4	Oli_M_down
												GO:MF	passive transmembrane transporter activity	GO:0022803	0.000968168	3.01405	488	45	9	18602	GRID2,GPM6A,ASIC2,SNAP25,KCNQ5,GRIK2,FAM155A,GRIK1,KCNIP4	Oli_M_down
												GO:MF	inorganic molecular entity transmembrane transporter activity	GO:0015318	0.0012792	2.89306	828	53	12	18602	GRID2,GPM6A,ASIC2,SNAP25,KCNQ5,GRIK2,FAM155A,SLC1A2,GRIK1,KCNIP4,SLC1A3,SLC26A3	Oli_M_down
												GO:MF	inorganic cation transmembrane transporter activity	GO:0022890	0.00202875	2.69277	600	51	10	18602	GPM6A,ASIC2,SNAP25,KCNQ5,GRIK2,FAM155A,SLC1A2,GRIK1,KCNIP4,SLC1A3	Oli_M_down
												GO:MF	ion transmembrane transporter activity	GO:0015075	0.00253586	2.59587	885	53	12	18602	GRID2,GPM6A,ASIC2,SNAP25,KCNQ5,GRIK2,FAM155A,SLC1A2,GRIK1,KCNIP4,SLC1A3,SLC26A3	Oli_M_down
												GO:MF	ionotropic glutamate receptor activity	GO:0004970	0.00292322	2.53414	19	36	3	18602	GRID2,GRIK2,GRIK1	Oli_M_down
												GO:MF	cation transmembrane transporter activity	GO:0008324	0.00388629	2.41047	646	51	10	18602	GPM6A,ASIC2,SNAP25,KCNQ5,GRIK2,FAM155A,SLC1A2,GRIK1,KCNIP4,SLC1A3	Oli_M_down
												GO:MF	calcium-dependent protein binding	GO:0048306	0.00405522	2.39199	65	12	3	18602	SYT1,SNAP25,NRXN1	Oli_M_down
												GO:MF	monovalent inorganic cation transmembrane transporter activity	GO:0015077	0.00492309	2.30776	393	51	8	18602	ASIC2,SNAP25,KCNQ5,GRIK2,SLC1A2,GRIK1,KCNIP4,SLC1A3	Oli_M_down
												GO:MF	potassium channel activity	GO:0005267	0.00576618	2.23911	125	45	5	18602	SNAP25,KCNQ5,GRIK2,GRIK1,KCNIP4	Oli_M_down
												GO:MF	glutamate receptor activity	GO:0008066	0.00873053	2.05896	27	36	3	18602	GRID2,GRIK2,GRIK1	Oli_M_down
												GO:BP	synaptic signaling	GO:0099536	9.77398e-12	11.0099	724	66	22	18017	GRID2,SYT1,DLGAP1,ASIC2,SNAP25,NRXN1,PLCB1,MEF2C,DTNA,FGF14,NRG3,GRIK2,STXBP5L,SLC1A2,GRIK1,PTPRD,SLC1A3,DLG2,MAP1B,PPP3CA,LRRC4C,DLG1	Oli_M_down
												GO:BP	synapse organization	GO:0050808	1.67182e-11	10.7768	417	67	18	18017	GRID2,GPM6A,ASIC2,ROBO2,NRXN1,ADGRB3,MEF2C,ADGRL3,DSCAM,LRRTM4,CNTN5,PTPRD,DLG2,MAP1B,CTNNA2,LRRC4C,DLG1,DOCK10	Oli_M_down
												GO:BP	trans-synaptic signaling	GO:0099537	6.45378e-11	10.1902	702	66	21	18017	GRID2,SYT1,DLGAP1,ASIC2,SNAP25,NRXN1,MEF2C,DTNA,FGF14,NRG3,GRIK2,STXBP5L,SLC1A2,GRIK1,PTPRD,SLC1A3,DLG2,MAP1B,PPP3CA,LRRC4C,DLG1	Oli_M_down
												GO:BP	nervous system development	GO:0007399	1.7501e-10	9.75694	2483	67	35	18017	RBFOX1,GRID2,ANK2,SYT1,GPM6A,ASIC2,ROBO2,CNTNAP2,SNAP25,NRXN1,ADGRB3,CHN1,OPCML,PLCB1,MEF2C,FGF14,RORA,NRG3,ADGRL3,SLC1A2,DSCAM,GRIK1,TENM2,NEGR1,CNTN5,PTPRD,SLC1A3,DHFR,LINGO1,MAP1B,CTNNA2,PPP3CA,LRRC4C,DLG1,DOCK10	Oli_M_down
												GO:BP	anterograde trans-synaptic signaling	GO:0098916	6.07194e-10	9.21667	694	66	20	18017	GRID2,SYT1,DLGAP1,ASIC2,SNAP25,NRXN1,MEF2C,DTNA,FGF14,NRG3,GRIK2,STXBP5L,SLC1A2,GRIK1,SLC1A3,DLG2,MAP1B,PPP3CA,LRRC4C,DLG1	Oli_M_down
												GO:BP	chemical synaptic transmission	GO:0007268	6.07194e-10	9.21667	694	66	20	18017	GRID2,SYT1,DLGAP1,ASIC2,SNAP25,NRXN1,MEF2C,DTNA,FGF14,NRG3,GRIK2,STXBP5L,SLC1A2,GRIK1,SLC1A3,DLG2,MAP1B,PPP3CA,LRRC4C,DLG1	Oli_M_down
												GO:BP	synapse assembly	GO:0007416	1.61843e-09	8.79091	182	46	11	18017	GRID2,GPM6A,ASIC2,ROBO2,NRXN1,ADGRB3,MEF2C,ADGRL3,DSCAM,CNTN5,PTPRD	Oli_M_down
												GO:BP	cell junction organization	GO:0034330	1.12203e-08	7.95	703	67	19	18017	GRID2,ANK2,GPM6A,ASIC2,ROBO2,NRXN1,ADGRB3,MEF2C,ADGRL3,DSCAM,LRRTM4,CNTN5,PTPRD,DLG2,MAP1B,CTNNA2,LRRC4C,DLG1,DOCK10	Oli_M_down
												GO:BP	neuron development	GO:0048666	2.51032e-08	7.60027	1167	67	23	18017	GRID2,SYT1,GPM6A,ROBO2,CNTNAP2,SNAP25,NRXN1,ADGRB3,CHN1,OPCML,MEF2C,DSCAM,TENM2,NEGR1,PTPRD,SLC1A3,DHFR,LINGO1,MAP1B,CTNNA2,PPP3CA,LRRC4C,DOCK10	Oli_M_down
												GO:BP	generation of neurons	GO:0048699	5.99025e-08	7.22256	1605	67	26	18017	GRID2,SYT1,GPM6A,ROBO2,CNTNAP2,SNAP25,NRXN1,ADGRB3,CHN1,OPCML,MEF2C,RORA,NRG3,ADGRL3,DSCAM,TENM2,NEGR1,PTPRD,SLC1A3,DHFR,LINGO1,MAP1B,CTNNA2,PPP3CA,LRRC4C,DOCK10	Oli_M_down
												GO:BP	regulation of plasma membrane bounded cell projection organization	GO:0120035	6.94326e-08	7.15844	707	65	18	18017	GRID2,SYT1,GPM6A,ROBO2,SNAP25,NRXN1,ADGRB3,CHN1,MEF2C,DSCAM,TENM2,NEGR1,PTPRD,LINGO1,MAP1B,CTNNA2,PPP3CA,LRRC4C	Oli_M_down
												GO:BP	regulation of cell projection organization	GO:0031344	8.74152e-08	7.05841	717	65	18	18017	GRID2,SYT1,GPM6A,ROBO2,SNAP25,NRXN1,ADGRB3,CHN1,MEF2C,DSCAM,TENM2,NEGR1,PTPRD,LINGO1,MAP1B,CTNNA2,PPP3CA,LRRC4C	Oli_M_down
												GO:BP	regulation of synapse assembly	GO:0051963	1.6984e-07	6.76996	101	26	7	18017	GRID2,ASIC2,ROBO2,NRXN1,ADGRB3,MEF2C,ADGRL3	Oli_M_down
												GO:BP	neurogenesis	GO:0022008	2.4513e-07	6.6106	1710	67	26	18017	GRID2,SYT1,GPM6A,ROBO2,CNTNAP2,SNAP25,NRXN1,ADGRB3,CHN1,OPCML,MEF2C,RORA,NRG3,ADGRL3,DSCAM,TENM2,NEGR1,PTPRD,SLC1A3,DHFR,LINGO1,MAP1B,CTNNA2,PPP3CA,LRRC4C,DOCK10	Oli_M_down
												GO:BP	neuron differentiation	GO:0030182	2.47501e-07	6.60642	1437	67	24	18017	GRID2,SYT1,GPM6A,ROBO2,CNTNAP2,SNAP25,NRXN1,ADGRB3,CHN1,OPCML,MEF2C,RORA,DSCAM,TENM2,NEGR1,PTPRD,SLC1A3,DHFR,LINGO1,MAP1B,CTNNA2,PPP3CA,LRRC4C,DOCK10	Oli_M_down
												GO:BP	regulation of nervous system development	GO:0051960	3.05827e-07	6.51452	978	66	20	18017	GRID2,SYT1,ASIC2,ROBO2,SNAP25,NRXN1,ADGRB3,CHN1,MEF2C,NRG3,ADGRL3,DSCAM,NEGR1,PTPRD,LINGO1,MAP1B,CTNNA2,PPP3CA,LRRC4C,DLG1	Oli_M_down
												GO:BP	modulation of chemical synaptic transmission	GO:0050804	4.6635e-07	6.33129	420	65	14	18017	GRID2,SYT1,SNAP25,NRXN1,MEF2C,FGF14,NRG3,GRIK2,STXBP5L,GRIK1,SLC1A3,MAP1B,PPP3CA,LRRC4C	Oli_M_down
												GO:BP	regulation of trans-synaptic signaling	GO:0099177	4.81095e-07	6.31777	421	65	14	18017	GRID2,SYT1,SNAP25,NRXN1,MEF2C,FGF14,NRG3,GRIK2,STXBP5L,GRIK1,SLC1A3,MAP1B,PPP3CA,LRRC4C	Oli_M_down
												GO:BP	cell development	GO:0048468	5.94603e-07	6.22577	2237	67	29	18017	GRID2,ANK2,SYT1,GPM6A,ROBO2,CNTNAP2,SNAP25,NRXN1,ADGRB3,CHN1,OPCML,MEF2C,NRG3,PDE4D,DSCAM,TENM2,NEGR1,PTPRD,SGCZ,SLC1A3,DHFR,SLC26A3,ATRNL1,LINGO1,MAP1B,CTNNA2,PPP3CA,LRRC4C,DOCK10	Oli_M_down
												GO:BP	regulation of neuron projection development	GO:0010975	8.91862e-07	6.0497	528	65	15	18017	GRID2,SYT1,ROBO2,SNAP25,ADGRB3,CHN1,MEF2C,DSCAM,NEGR1,PTPRD,LINGO1,MAP1B,CTNNA2,PPP3CA,LRRC4C	Oli_M_down
												GO:BP	regulation of synapse organization	GO:0050807	9.03601e-07	6.04402	214	26	8	18017	GRID2,GPM6A,ASIC2,ROBO2,NRXN1,ADGRB3,MEF2C,ADGRL3	Oli_M_down
												GO:BP	cell junction assembly	GO:0034329	9.15881e-07	6.03816	435	66	14	18017	GRID2,ANK2,GPM6A,ASIC2,ROBO2,NRXN1,ADGRB3,MEF2C,ADGRL3,DSCAM,CNTN5,PTPRD,MAP1B,DLG1	Oli_M_down
												GO:BP	neuron projection development	GO:0031175	1.02873e-06	5.9877	1030	67	20	18017	GRID2,SYT1,GPM6A,ROBO2,CNTNAP2,SNAP25,NRXN1,ADGRB3,CHN1,MEF2C,DSCAM,NEGR1,PTPRD,DHFR,LINGO1,MAP1B,CTNNA2,PPP3CA,LRRC4C,DOCK10	Oli_M_down
												GO:BP	regulation of synapse structure or activity	GO:0050803	1.3449e-06	5.87131	225	26	8	18017	GRID2,GPM6A,ASIC2,ROBO2,NRXN1,ADGRB3,MEF2C,ADGRL3	Oli_M_down
												GO:BP	ion transmembrane transport	GO:0034220	6.1278e-06	5.2127	1179	53	18	18017	GRID2,ANK2,GPM6A,ASIC2,SNAP25,NRXN1,MEF2C,FGF14,KCNQ5,GRIK2,FAM155A,PDE4D,SLC1A2,GRIK1,DPP10,KCNIP4,SLC1A3,SLC26A3	Oli_M_down
												GO:BP	cell-cell signaling	GO:0007267	6.62904e-06	5.17855	1806	68	25	18017	GRID2,ANK2,SYT1,DLGAP1,ASIC2,SNAP25,NRXN1,PLCB1,MEF2C,DTNA,FGF14,NRG3,GRIK2,STXBP5L,SLC1A2,GRIK1,PTPRD,SLC1A3,DLG2,GPC5,MAP1B,PPP3CA,LRRC4C,DLG1,RNF220	Oli_M_down
												GO:BP	glutamate receptor signaling pathway	GO:0007215	7.5637e-06	5.12127	103	66	8	18017	GRID2,NRXN1,PLCB1,MEF2C,GRIK2,GRIK1,DLG2,DLG1	Oli_M_down
												GO:BP	cellular component morphogenesis	GO:0032989	8.94637e-06	5.04835	812	67	17	18017	ANK2,SYT1,GPM6A,ROBO2,CNTNAP2,NRXN1,ADGRB3,CHN1,MEF2C,DSCAM,PTPRD,LINGO1,MAP1B,CTNNA2,PPP3CA,LRRC4C,DOCK10	Oli_M_down
												GO:BP	cell morphogenesis	GO:0000902	1.12708e-05	4.94804	1058	67	19	18017	SYT1,GPM6A,ROBO2,CNTNAP2,NRXN1,ADGRB3,CHN1,MEF2C,DSCAM,PTPRD,SLC1A3,ATRNL1,LINGO1,MAP1B,CTNNA2,PPP3CA,LRRC4C,DLG1,DOCK10	Oli_M_down
												GO:BP	behavior	GO:0007610	1.43518e-05	4.84309	615	41	12	18017	CNTNAP2,SNAP25,NRXN1,ADGRB3,PLCB1,MEF2C,CSMD1,ADGRL3,GRIK2,SLC1A2,DSCAM,NEGR1	Oli_M_down
												GO:BP	regulation of cell junction assembly	GO:1901888	1.85289e-05	4.73215	197	26	7	18017	GRID2,ASIC2,ROBO2,NRXN1,ADGRB3,MEF2C,ADGRL3	Oli_M_down
												GO:BP	system process	GO:0003008	2.05958e-05	4.68622	2303	66	27	18017	RBFOX1,GRID2,ANK2,ASIC2,CNTNAP2,SNAP25,NRXN1,ADGRB3,PLCB1,MEF2C,DTNA,CSMD1,GRIK2,CELF2,PDE4D,SLC1A2,CNTN5,KCNIP4,SGCZ,SLC1A3,SLC26A3,LHFPL3,CTNNA3,DLG2,CTNNA2,PPP3CA,DLG1	Oli_M_down
												GO:BP	positive regulation of synapse assembly	GO:0051965	3.50624e-05	4.45516	67	46	6	18017	GRID2,ASIC2,NRXN1,ADGRB3,ADGRL3,PTPRD	Oli_M_down
												GO:BP	regulation of neuron differentiation	GO:0045664	3.558e-05	4.44879	693	65	15	18017	GRID2,SYT1,ROBO2,SNAP25,ADGRB3,CHN1,MEF2C,DSCAM,NEGR1,PTPRD,LINGO1,MAP1B,CTNNA2,PPP3CA,LRRC4C	Oli_M_down
												GO:BP	ion transport	GO:0006811	4.03194e-05	4.39449	1730	66	23	18017	GRID2,ANK2,SYT1,GPM6A,ASIC2,SNAP25,NRXN1,MEF2C,FGF14,KCNQ5,GRIK2,FAM155A,PDE4D,SLC1A2,GRIK1,DPP10,KCNIP4,SLC1A3,SLC26A3,NKAIN2,DLG2,PPP3CA,DLG1	Oli_M_down
												GO:BP	neuron projection morphogenesis	GO:0048812	4.13354e-05	4.38368	678	67	15	18017	SYT1,GPM6A,ROBO2,CNTNAP2,NRXN1,ADGRB3,CHN1,DSCAM,PTPRD,LINGO1,MAP1B,CTNNA2,PPP3CA,LRRC4C,DOCK10	Oli_M_down
												GO:BP	plasma membrane bounded cell projection morphogenesis	GO:0120039	5.41884e-05	4.26609	692	67	15	18017	SYT1,GPM6A,ROBO2,CNTNAP2,NRXN1,ADGRB3,CHN1,DSCAM,PTPRD,LINGO1,MAP1B,CTNNA2,PPP3CA,LRRC4C,DOCK10	Oli_M_down
												GO:BP	cell projection morphogenesis	GO:0048858	5.84784e-05	4.233	696	67	15	18017	SYT1,GPM6A,ROBO2,CNTNAP2,NRXN1,ADGRB3,CHN1,DSCAM,PTPRD,LINGO1,MAP1B,CTNNA2,PPP3CA,LRRC4C,DOCK10	Oli_M_down
												GO:BP	synaptic transmission, glutamatergic	GO:0035249	7.12022e-05	4.14751	97	36	6	18017	GRID2,SYT1,NRXN1,MEF2C,GRIK2,GRIK1	Oli_M_down
												GO:BP	cell part morphogenesis	GO:0032990	8.49541e-05	4.07082	716	67	15	18017	SYT1,GPM6A,ROBO2,CNTNAP2,NRXN1,ADGRB3,CHN1,DSCAM,PTPRD,LINGO1,MAP1B,CTNNA2,PPP3CA,LRRC4C,DOCK10	Oli_M_down
												GO:BP	learning or memory	GO:0007611	8.74249e-05	4.05836	270	24	7	18017	CNTNAP2,SNAP25,NRXN1,ADGRB3,PLCB1,MEF2C,CSMD1	Oli_M_down
												GO:BP	cell morphogenesis involved in neuron differentiation	GO:0048667	9.27179e-05	4.03284	615	67	14	18017	ROBO2,NRXN1,ADGRB3,CHN1,MEF2C,DSCAM,PTPRD,SLC1A3,LINGO1,MAP1B,CTNNA2,PPP3CA,LRRC4C,DOCK10	Oli_M_down
												GO:BP	regulation of neurogenesis	GO:0050767	0.000101576	3.99321	867	65	16	18017	GRID2,SYT1,ROBO2,SNAP25,ADGRB3,CHN1,MEF2C,NRG3,DSCAM,NEGR1,PTPRD,LINGO1,MAP1B,CTNNA2,PPP3CA,LRRC4C	Oli_M_down
												GO:BP	regulation of membrane potential	GO:0042391	0.000144258	3.84086	449	66	12	18017	GRID2,ANK2,ASIC2,NRXN1,MEF2C,FGF14,GRIK2,GRIK1,SLC26A3,CTNNA3,PPP3CA,DLG1	Oli_M_down
												GO:BP	cell morphogenesis involved in differentiation	GO:0000904	0.000198486	3.70227	764	67	15	18017	ROBO2,NRXN1,ADGRB3,CHN1,MEF2C,DSCAM,PTPRD,SLC1A3,ATRNL1,LINGO1,MAP1B,CTNNA2,PPP3CA,LRRC4C,DOCK10	Oli_M_down
												GO:BP	cognition	GO:0050890	0.000234726	3.62944	312	24	7	18017	CNTNAP2,SNAP25,NRXN1,ADGRB3,PLCB1,MEF2C,CSMD1	Oli_M_down
												GO:BP	plasma membrane bounded cell projection organization	GO:0120036	0.000242481	3.61532	1567	67	21	18017	GRID2,SYT1,GPM6A,ROBO2,CNTNAP2,SNAP25,NRXN1,ADGRB3,CHN1,MEF2C,DSCAM,TENM2,NEGR1,PTPRD,DHFR,LINGO1,MAP1B,CTNNA2,PPP3CA,LRRC4C,DOCK10	Oli_M_down
												GO:BP	positive regulation of nervous system development	GO:0051962	0.000276825	3.55779	569	46	11	18017	GRID2,SYT1,ASIC2,ROBO2,NRXN1,ADGRB3,MEF2C,ADGRL3,DSCAM,NEGR1,PTPRD	Oli_M_down
												GO:BP	cation transport	GO:0006812	0.000360857	3.44267	1197	66	18	18017	ANK2,SYT1,GPM6A,ASIC2,SNAP25,NRXN1,MEF2C,FGF14,KCNQ5,FAM155A,PDE4D,DPP10,KCNIP4,SLC1A3,NKAIN2,DLG2,PPP3CA,DLG1	Oli_M_down
												GO:BP	cell projection organization	GO:0030030	0.000375671	3.42519	1608	67	21	18017	GRID2,SYT1,GPM6A,ROBO2,CNTNAP2,SNAP25,NRXN1,ADGRB3,CHN1,MEF2C,DSCAM,TENM2,NEGR1,PTPRD,DHFR,LINGO1,MAP1B,CTNNA2,PPP3CA,LRRC4C,DOCK10	Oli_M_down
												GO:BP	positive regulation of cell junction assembly	GO:1901890	0.000496807	3.30381	104	46	6	18017	GRID2,ASIC2,NRXN1,ADGRB3,ADGRL3,PTPRD	Oli_M_down
												GO:BP	regulation of synaptic transmission, glutamatergic	GO:0051966	0.000605991	3.21753	72	36	5	18017	SYT1,NRXN1,MEF2C,GRIK2,GRIK1	Oli_M_down
												GO:BP	regulation of cell development	GO:0060284	0.000771603	3.11261	1006	65	16	18017	GRID2,SYT1,ROBO2,SNAP25,ADGRB3,CHN1,MEF2C,NRG3,DSCAM,NEGR1,PTPRD,LINGO1,MAP1B,CTNNA2,PPP3CA,LRRC4C	Oli_M_down
												GO:BP	protein localization to synapse	GO:0035418	0.000800393	3.0967	78	66	6	18017	ASIC2,SNAP25,NRXN1,ANKS1B,DLG2,DLG1	Oli_M_down
												GO:BP	cell-cell adhesion via plasma-membrane adhesion molecules	GO:0098742	0.000840178	3.07563	275	46	8	18017	GRID2,ROBO2,NRXN1,PCDH9,ADGRL3,DSCAM,TENM2,PTPRD	Oli_M_down
												GO:BP	regulation of postsynaptic membrane potential	GO:0060078	0.000847743	3.07174	147	36	6	18017	GRID2,NRXN1,MEF2C,FGF14,GRIK2,GRIK1	Oli_M_down
												GO:BP	transmembrane transport	GO:0055085	0.000905709	3.04301	1632	53	18	18017	GRID2,ANK2,GPM6A,ASIC2,SNAP25,NRXN1,MEF2C,FGF14,KCNQ5,GRIK2,FAM155A,PDE4D,SLC1A2,GRIK1,DPP10,KCNIP4,SLC1A3,SLC26A3	Oli_M_down
												GO:BP	central nervous system development	GO:0007417	0.00113962	2.94324	1065	36	12	18017	GRID2,SYT1,ASIC2,ROBO2,CNTNAP2,NRXN1,PLCB1,RORA,NRG3,ADGRL3,SLC1A2,GRIK1	Oli_M_down
												GO:BP	cation transmembrane transport	GO:0098655	0.00120801	2.91793	894	66	15	18017	ANK2,GPM6A,ASIC2,SNAP25,NRXN1,MEF2C,FGF14,KCNQ5,FAM155A,PDE4D,DPP10,KCNIP4,SLC1A3,DLG2,DLG1	Oli_M_down
												GO:BP	cell adhesion	GO:0007155	0.00164675	2.78337	1475	66	19	18017	GRID2,ROBO2,CNTNAP2,NRXN1,OPCML,PCDH9,ADGRL3,DSCAM,TENM2,NEGR1,CNTN5,PTPRD,ATRNL1,CTNNA3,DLG2,CTNNA2,PPP3CA,LRRC4C,DLG1	Oli_M_down
												GO:BP	brain development	GO:0007420	0.00171239	2.7664	784	26	9	18017	GRID2,SYT1,ROBO2,CNTNAP2,NRXN1,PLCB1,RORA,NRG3,ADGRL3	Oli_M_down
												GO:BP	biological adhesion	GO:0022610	0.00176952	2.75215	1482	66	19	18017	GRID2,ROBO2,CNTNAP2,NRXN1,OPCML,PCDH9,ADGRL3,DSCAM,TENM2,NEGR1,CNTN5,PTPRD,ATRNL1,CTNNA3,DLG2,CTNNA2,PPP3CA,LRRC4C,DLG1	Oli_M_down
												GO:BP	receptor localization to synapse	GO:0097120	0.0021092	2.67588	50	66	5	18017	SNAP25,NRXN1,ANKS1B,DLG2,DLG1	Oli_M_down
												GO:BP	regulation of transmembrane transport	GO:0034762	0.0026155	2.58245	589	66	12	18017	ANK2,ASIC2,NRXN1,MEF2C,FGF14,KCNQ5,PDE4D,SLC1A2,DPP10,KCNIP4,DLG2,DLG1	Oli_M_down
												GO:BP	positive regulation of cellular component organization	GO:0051130	0.00266674	2.57402	1226	66	17	18017	GRID2,SYT1,GPM6A,ASIC2,ROBO2,NRXN1,ADGRB3,PLCB1,ADGRL3,DSCAM,TENM2,NEGR1,PTPRD,MAP1B,CTNNA2,PPP3CA,DLG1	Oli_M_down
												GO:BP	head development	GO:0060322	0.00272688	2.56433	829	26	9	18017	GRID2,SYT1,ROBO2,CNTNAP2,NRXN1,PLCB1,RORA,NRG3,ADGRL3	Oli_M_down
												GO:BP	learning	GO:0007612	0.00318721	2.49659	154	24	5	18017	CNTNAP2,SNAP25,NRXN1,ADGRB3,CSMD1	Oli_M_down
												GO:BP	regulation of multicellular organismal development	GO:2000026	0.00325443	2.48752	2262	18	11	18017	RBFOX1,GRID2,SYT1,ASIC2,ROBO2,SNAP25,NRXN1,ADGRB3,CHN1,PLCB1,MEF2C	Oli_M_down
												GO:BP	regulation of cell morphogenesis involved in differentiation	GO:0010769	0.00349756	2.45624	313	65	9	18017	ROBO2,ADGRB3,CHN1,DSCAM,PTPRD,LINGO1,MAP1B,PPP3CA,LRRC4C	Oli_M_down
												GO:BP	regulation of ion transmembrane transport	GO:0034765	0.00350515	2.45529	498	66	11	18017	ANK2,ASIC2,NRXN1,MEF2C,FGF14,KCNQ5,PDE4D,DPP10,KCNIP4,DLG2,DLG1	Oli_M_down
												GO:BP	regulation of ion transport	GO:0043269	0.00376905	2.42377	726	66	13	18017	ANK2,SYT1,ASIC2,NRXN1,MEF2C,FGF14,KCNQ5,PDE4D,DPP10,KCNIP4,NKAIN2,DLG2,DLG1	Oli_M_down
												GO:BP	system development	GO:0048731	0.00379931	2.4203	5096	18	15	18017	RBFOX1,GRID2,ANK2,SYT1,GPM6A,ASIC2,ROBO2,CNTNAP2,SNAP25,NRXN1,ADGRB3,CHN1,OPCML,PLCB1,MEF2C	Oli_M_down
												GO:BP	regulation of cell morphogenesis	GO:0022604	0.00409003	2.38827	506	66	11	18017	SYT1,ROBO2,ADGRB3,CHN1,DSCAM,PTPRD,LINGO1,MAP1B,PPP3CA,LRRC4C,DLG1	Oli_M_down
												GO:BP	neuromuscular process	GO:0050905	0.00513619	2.28936	112	63	6	18017	RBFOX1,GRID2,NRXN1,CSMD1,SLC1A3,CTNNA2	Oli_M_down
												GO:BP	neuron recognition	GO:0008038	0.00515743	2.28757	50	35	4	18017	ROBO2,CNTNAP2,OPCML,DSCAM	Oli_M_down
												GO:BP	protein localization to cell junction	GO:1902414	0.00518399	2.28534	107	66	6	18017	ASIC2,SNAP25,NRXN1,ANKS1B,DLG2,DLG1	Oli_M_down
												GO:BP	startle response	GO:0001964	0.0052186	2.28245	28	63	4	18017	GRID2,NRXN1,CSMD1,CTNNA2	Oli_M_down
												GO:BP	regulation of cellular component organization	GO:0051128	0.00551843	2.25818	2450	66	24	18017	GRID2,SYT1,GPM6A,ASIC2,ROBO2,SNAP25,NRXN1,ADGRB3,CHN1,PLCB1,MEF2C,NRG3,ADGRL3,DSCAM,TENM2,NEGR1,PTPRD,IQCJ-SCHIP1,LINGO1,MAP1B,CTNNA2,PPP3CA,LRRC4C,DLG1	Oli_M_down
												GO:BP	cell differentiation	GO:0030154	0.00557625	2.25366	4388	18	14	18017	RBFOX1,GRID2,ANK2,SYT1,GPM6A,ROBO2,CNTNAP2,SNAP25,NRXN1,ADGRB3,CHN1,OPCML,PLCB1,MEF2C	Oli_M_down
												GO:BP	cell-cell adhesion	GO:0098609	0.00603247	2.2195	884	66	14	18017	GRID2,ROBO2,NRXN1,PCDH9,ADGRL3,DSCAM,TENM2,NEGR1,PTPRD,CTNNA3,DLG2,CTNNA2,LRRC4C,DLG1	Oli_M_down
												GO:BP	postsynaptic density organization	GO:0097106	0.00629404	2.20107	28	66	4	18017	GRID2,NRXN1,DLG2,DLG1	Oli_M_down
												GO:BP	postsynaptic specialization organization	GO:0099084	0.00629404	2.20107	28	66	4	18017	GRID2,NRXN1,DLG2,DLG1	Oli_M_down
												GO:BP	nervous system process	GO:0050877	0.00655487	2.18344	1443	27	11	18017	RBFOX1,GRID2,ASIC2,CNTNAP2,SNAP25,NRXN1,ADGRB3,PLCB1,MEF2C,CSMD1,GRIK2	Oli_M_down
												GO:BP	cellular developmental process	GO:0048869	0.00703172	2.15294	4468	18	14	18017	RBFOX1,GRID2,ANK2,SYT1,GPM6A,ROBO2,CNTNAP2,SNAP25,NRXN1,ADGRB3,CHN1,OPCML,PLCB1,MEF2C	Oli_M_down
												GO:BP	cell differentiation in hindbrain	GO:0021533	0.00806856	2.0932	26	22	3	18017	GRID2,NRXN1,RORA	Oli_M_down
												GO:BP	dendrite development	GO:0016358	0.00814507	2.0891	251	67	8	18017	ADGRB3,MEF2C,DSCAM,PTPRD,MAP1B,CTNNA2,PPP3CA,DOCK10	Oli_M_down
												GO:BP	metal ion transport	GO:0030001	0.0085511	2.06798	911	66	14	18017	ANK2,GPM6A,ASIC2,SNAP25,FGF14,KCNQ5,FAM155A,PDE4D,DPP10,KCNIP4,SLC1A3,NKAIN2,PPP3CA,DLG1	Oli_M_down
												GO:BP	auditory behavior	GO:0031223	0.00923416	2.0346	12	51	3	18017	CNTNAP2,NRXN1,SLC1A3	Oli_M_down
												GO:CC	synapse	GO:0045202	1.19028e-17	16.9243	1293	67	32	18956	GRID2,ANK2,SYT1,DLGAP1,GPM6A,ASIC2,SNAP25,NRXN1,ADGRB3,PLCB1,MEF2C,DTNA,NRG3,ADGRL3,GRIK2,STXBP5L,SLC1A2,DSCAM,GRIK1,TENM2,LRRTM4,CNTN5,PTPRD,ANKS1B,SLC1A3,DLG2,MAP1B,CTNNA2,PPP3CA,LRRC4C,DLG1,DOCK10	Oli_M_down
												GO:CC	cell junction	GO:0030054	1.5904e-15	14.7985	2058	67	36	18956	GRID2,ANK2,SYT1,DLGAP1,GPM6A,ASIC2,CNTNAP2,SNAP25,NRXN1,ADGRB3,PCDH9,PLCB1,MEF2C,DTNA,NRG3,ADGRL3,GRIK2,STXBP5L,SLC1A2,DSCAM,GRIK1,TENM2,LRRTM4,CNTN5,PTPRD,FRMD4A,ANKS1B,SLC1A3,CTNNA3,DLG2,MAP1B,CTNNA2,PPP3CA,LRRC4C,DLG1,DOCK10	Oli_M_down
												GO:CC	postsynapse	GO:0098794	1.53677e-13	12.8134	591	67	21	18956	GRID2,ANK2,DLGAP1,GPM6A,ASIC2,SNAP25,ADGRB3,PLCB1,MEF2C,GRIK2,GRIK1,TENM2,LRRTM4,ANKS1B,DLG2,MAP1B,CTNNA2,PPP3CA,LRRC4C,DLG1,DOCK10	Oli_M_down
												GO:CC	neuron projection	GO:0043005	8.64894e-10	9.06304	1396	67	25	18956	GRID2,ANK2,SYT1,GPM6A,ASIC2,ROBO2,CNTNAP2,SNAP25,NRXN1,PCDH9,DTNA,ADGRL3,GRIK2,SLC1A2,DSCAM,TENM2,IQCJ-SCHIP1,ANKS1B,SLC1A3,DLG2,MAP1B,CTNNA2,PPP3CA,DLG1,DOCK10	Oli_M_down
												GO:CC	axon	GO:0030424	1.67809e-09	8.77519	658	66	18	18956	SYT1,GPM6A,ROBO2,CNTNAP2,SNAP25,NRXN1,PCDH9,DTNA,ADGRL3,GRIK2,SLC1A2,DSCAM,TENM2,IQCJ-SCHIP1,DLG2,MAP1B,CTNNA2,DLG1	Oli_M_down
												GO:CC	synaptic membrane	GO:0097060	4.96313e-09	8.30424	358	66	14	18956	GRID2,ANK2,SYT1,GPM6A,SNAP25,NRXN1,GRIK2,GRIK1,TENM2,LRRTM4,DLG2,CTNNA2,LRRC4C,DLG1	Oli_M_down
												GO:CC	plasma membrane	GO:0005886	7.11097e-09	8.14807	5655	66	46	18956	GRID2,ANK2,SYT1,DLGAP1,GPM6A,ASIC2,ROBO2,CNTNAP2,SNAP25,NRXN1,ADGRB3,OPCML,PCDH9,DTNA,KCNQ5,NRG3,ADGRL3,GRIK2,FAM155A,STXBP5L,PDE4D,SLC1A2,DSCAM,GRIK1,TENM2,LRRTM4,DPP10,NEGR1,CNTN5,KCNIP4,PTPRD,ANKS1B,SGCZ,SLC1A3,SLC26A3,NKAIN2,SNTG1,LHFPL3,DLG2,LINGO1,GPC5,MAP1B,CTNNA2,PPP3CA,LRRC4C,DLG1	Oli_M_down
												GO:CC	glutamatergic synapse	GO:0098978	1.38745e-08	7.85778	248	66	12	18956	GRID2,GPM6A,SNAP25,NRXN1,NRG3,ADGRL3,GRIK2,PTPRD,DLG2,PPP3CA,LRRC4C,DLG1	Oli_M_down
												GO:CC	cell periphery	GO:0071944	1.50403e-08	7.82274	5768	66	46	18956	GRID2,ANK2,SYT1,DLGAP1,GPM6A,ASIC2,ROBO2,CNTNAP2,SNAP25,NRXN1,ADGRB3,OPCML,PCDH9,DTNA,KCNQ5,NRG3,ADGRL3,GRIK2,FAM155A,STXBP5L,PDE4D,SLC1A2,DSCAM,GRIK1,TENM2,LRRTM4,DPP10,NEGR1,CNTN5,KCNIP4,PTPRD,ANKS1B,SGCZ,SLC1A3,SLC26A3,NKAIN2,SNTG1,LHFPL3,DLG2,LINGO1,GPC5,MAP1B,CTNNA2,PPP3CA,LRRC4C,DLG1	Oli_M_down
												GO:CC	plasma membrane region	GO:0098590	1.08456e-07	6.96475	1213	66	21	18956	GRID2,ANK2,SYT1,GPM6A,ROBO2,CNTNAP2,SNAP25,NRXN1,GRIK2,PDE4D,SLC1A2,GRIK1,TENM2,LRRTM4,SLC1A3,SLC26A3,SNTG1,DLG2,CTNNA2,LRRC4C,DLG1	Oli_M_down
												GO:CC	plasma membrane bounded cell projection	GO:0120025	1.65363e-07	6.78156	2256	67	28	18956	GRID2,ANK2,SYT1,GPM6A,ASIC2,ROBO2,CNTNAP2,SNAP25,NRXN1,PCDH9,DTNA,ADGRL3,GRIK2,SLC1A2,DSCAM,TENM2,IQCJ-SCHIP1,ANKS1B,SLC1A3,SLC26A3,SNTG1,CTNNA3,DLG2,MAP1B,CTNNA2,PPP3CA,DLG1,DOCK10	Oli_M_down
												GO:CC	integral component of plasma membrane	GO:0005887	1.83873e-07	6.73548	1615	53	21	18956	GRID2,GPM6A,ASIC2,CNTNAP2,SNAP25,NRXN1,ADGRB3,PCDH9,KCNQ5,NRG3,ADGRL3,GRIK2,SLC1A2,DSCAM,GRIK1,TENM2,DPP10,KCNIP4,PTPRD,SLC1A3,SLC26A3	Oli_M_down
												GO:CC	intrinsic component of plasma membrane	GO:0031226	2.30944e-07	6.63649	1692	61	23	18956	GRID2,GPM6A,ASIC2,CNTNAP2,SNAP25,NRXN1,ADGRB3,PCDH9,KCNQ5,NRG3,ADGRL3,GRIK2,SLC1A2,DSCAM,GRIK1,TENM2,DPP10,KCNIP4,PTPRD,SLC1A3,SLC26A3,DLG2,GPC5	Oli_M_down
												GO:CC	cell projection	GO:0042995	4.35725e-07	6.36079	2353	67	28	18956	GRID2,ANK2,SYT1,GPM6A,ASIC2,ROBO2,CNTNAP2,SNAP25,NRXN1,PCDH9,DTNA,ADGRL3,GRIK2,SLC1A2,DSCAM,TENM2,IQCJ-SCHIP1,ANKS1B,SLC1A3,SLC26A3,SNTG1,CTNNA3,DLG2,MAP1B,CTNNA2,PPP3CA,DLG1,DOCK10	Oli_M_down
												GO:CC	main axon	GO:0044304	1.11209e-06	5.95386	69	66	7	18956	ROBO2,CNTNAP2,SLC1A2,IQCJ-SCHIP1,DLG2,MAP1B,DLG1	Oli_M_down
												GO:CC	postsynaptic membrane	GO:0045211	4.84112e-06	5.31505	255	66	10	18956	GRID2,ANK2,GRIK2,GRIK1,TENM2,LRRTM4,DLG2,CTNNA2,LRRC4C,DLG1	Oli_M_down
												GO:CC	potassium channel complex	GO:0034705	6.84445e-06	5.16466	100	59	7	18956	CNTNAP2,SNAP25,KCNQ5,GRIK2,DPP10,KCNIP4,DLG2	Oli_M_down
												GO:CC	ion channel complex	GO:0034702	2.23663e-05	4.65041	300	66	10	18956	GRID2,CNTNAP2,SNAP25,KCNQ5,GRIK2,PDE4D,DPP10,KCNIP4,DLG2,DLG1	Oli_M_down
												GO:CC	transmembrane transporter complex	GO:1902495	4.32104e-05	4.36441	322	66	10	18956	GRID2,CNTNAP2,SNAP25,KCNQ5,GRIK2,PDE4D,DPP10,KCNIP4,DLG2,DLG1	Oli_M_down
												GO:CC	dendritic spine	GO:0043197	4.41035e-05	4.35553	172	67	8	18956	GRID2,GPM6A,ASIC2,TENM2,ANKS1B,MAP1B,PPP3CA,DOCK10	Oli_M_down
												GO:CC	neuron spine	GO:0044309	5.03709e-05	4.29782	175	67	8	18956	GRID2,GPM6A,ASIC2,TENM2,ANKS1B,MAP1B,PPP3CA,DOCK10	Oli_M_down
												GO:CC	transporter complex	GO:1990351	5.42312e-05	4.26575	330	66	10	18956	GRID2,CNTNAP2,SNAP25,KCNQ5,GRIK2,PDE4D,DPP10,KCNIP4,DLG2,DLG1	Oli_M_down
												GO:CC	somatodendritic compartment	GO:0036477	7.90247e-05	4.10224	873	67	15	18956	GRID2,GPM6A,ASIC2,CNTNAP2,SNAP25,NRXN1,GRIK2,DSCAM,TENM2,ANKS1B,SLC1A3,DLG2,MAP1B,PPP3CA,DOCK10	Oli_M_down
												GO:CC	voltage-gated potassium channel complex	GO:0008076	9.73102e-05	4.01184	90	59	6	18956	CNTNAP2,SNAP25,KCNQ5,DPP10,KCNIP4,DLG2	Oli_M_down
												GO:CC	intrinsic component of membrane	GO:0031224	0.000108689	3.96382	5852	61	38	18956	GRID2,SYT1,GPM6A,ASIC2,ROBO2,CNTNAP2,SNAP25,NRXN1,ADGRB3,OPCML,PCDH9,GALNTL6,KCNQ5,CSMD1,NRG3,ADGRL3,GRIK2,FAM155A,PDE4D,SLC1A2,DSCAM,GRIK1,TENM2,LRRTM4,DPP10,NEGR1,CNTN5,KCNIP4,PTPRD,SGCZ,SLC1A3,SLC26A3,ATRNL1,NKAIN2,LHFPL3,DLG2,LINGO1,GPC5	Oli_M_down
												GO:CC	cation channel complex	GO:0034703	0.000125228	3.9023	225	59	8	18956	CNTNAP2,SNAP25,KCNQ5,GRIK2,PDE4D,DPP10,KCNIP4,DLG2	Oli_M_down
												GO:CC	presynaptic membrane	GO:0042734	0.000299886	3.52304	133	12	4	18956	SYT1,GPM6A,SNAP25,NRXN1	Oli_M_down
												GO:CC	growth cone	GO:0030426	0.000445703	3.35095	189	37	6	18956	GPM6A,SNAP25,NRXN1,PCDH9,DSCAM,TENM2	Oli_M_down
												GO:CC	distal axon	GO:0150034	0.000517105	3.28642	308	37	7	18956	GPM6A,SNAP25,NRXN1,PCDH9,GRIK2,DSCAM,TENM2	Oli_M_down
												GO:CC	site of polarized growth	GO:0030427	0.000550538	3.25921	196	37	6	18956	GPM6A,SNAP25,NRXN1,PCDH9,DSCAM,TENM2	Oli_M_down
												GO:CC	axolemma	GO:0030673	0.000793871	3.10025	16	34	3	18956	ROBO2,CNTNAP2,SLC1A2	Oli_M_down
												GO:CC	membrane	GO:0016020	0.000873076	3.05895	9802	67	53	18956	GRID2,PPP2R2B,ANK2,SYT1,DLGAP1,GPM6A,ASIC2,ROBO2,CNTNAP2,SNAP25,NRXN1,ADGRB3,OPCML,PCDH9,PLCB1,GALNTL6,DTNA,KCNQ5,CSMD1,NRG3,ADGRL3,GRIK2,FAM155A,STXBP5L,PDE4D,SLC1A2,DSCAM,GRIK1,TENM2,LRRTM4,DPP10,NEGR1,TUBA1B,CNTN5,KCNIP4,PTPRD,ANKS1B,SGCZ,SLC1A3,SLC26A3,ATRNL1,NKAIN2,SNTG1,LHFPL3,DLG2,LINGO1,GPC5,MAP1B,CTNNA2,PPP3CA,LRRC4C,DLG1,DOCK10	Oli_M_down
												GO:CC	plasma membrane protein complex	GO:0098797	0.00102709	2.98839	686	66	12	18956	GRID2,CNTNAP2,SNAP25,KCNQ5,GRIK2,PDE4D,DPP10,KCNIP4,SGCZ,SNTG1,DLG2,DLG1	Oli_M_down
												GO:CC	integral component of membrane	GO:0016021	0.00227803	2.64244	5699	61	35	18956	GRID2,SYT1,GPM6A,ASIC2,ROBO2,CNTNAP2,SNAP25,NRXN1,ADGRB3,PCDH9,GALNTL6,KCNQ5,CSMD1,NRG3,ADGRL3,GRIK2,FAM155A,PDE4D,SLC1A2,DSCAM,GRIK1,TENM2,LRRTM4,DPP10,KCNIP4,PTPRD,SGCZ,SLC1A3,SLC26A3,ATRNL1,NKAIN2,LHFPL3,DLG2,LINGO1,GPC5	Oli_M_down
												GO:CC	dendrite	GO:0030425	0.00309734	2.50901	627	67	11	18956	GRID2,GPM6A,ASIC2,CNTNAP2,GRIK2,DSCAM,TENM2,ANKS1B,MAP1B,PPP3CA,DOCK10	Oli_M_down
												GO:CC	dendritic tree	GO:0097447	0.00319102	2.49607	629	67	11	18956	GRID2,GPM6A,ASIC2,CNTNAP2,GRIK2,DSCAM,TENM2,ANKS1B,MAP1B,PPP3CA,DOCK10	Oli_M_down
												GO:CC	ionotropic glutamate receptor complex	GO:0008328	0.00634952	2.19726	48	66	4	18956	GRID2,GRIK2,DLG2,DLG1	Oli_M_down
												GO:CC	integral component of presynaptic active zone membrane	GO:0099059	0.00660144	2.18036	12	12	2	18956	GPM6A,NRXN1	Oli_M_down
												GO:CC	cell body	GO:0044297	0.00708902	2.14941	609	62	10	18956	GPM6A,ASIC2,CNTNAP2,NRXN1,GRIK2,SLC1A2,DSCAM,SLC1A3,DLG2,MAP1B	Oli_M_down
												GO:CC	neurotransmitter receptor complex	GO:0098878	0.00747597	2.12633	50	66	4	18956	GRID2,GRIK2,DLG2,DLG1	Oli_M_down
												GO:CC	intrinsic component of presynaptic active zone membrane	GO:0098945	0.00779895	2.10796	13	12	2	18956	GPM6A,NRXN1	Oli_M_down
												GO:CC	membrane protein complex	GO:0098796	0.0085754	2.06675	1301	66	15	18956	GRID2,CNTNAP2,SNAP25,KCNQ5,GRIK2,STXBP5L,PDE4D,SLC1A2,DPP10,KCNIP4,SGCZ,SLC1A3,SNTG1,DLG2,DLG1	Oli_M_down
												KEGG	Glutamatergic synapse	KEGG:04724	0.0023216	2.63421	114	64	7	7963	DLGAP1,PLCB1,GRIK2,SLC1A2,GRIK1,SLC1A3,PPP3CA	Oli_M_down
												REAC	Neuronal System	REAC:R-HSA-112316	5.3128e-06	5.27468	399	66	15	10627	SYT1,DLGAP1,SNAP25,NRXN1,PLCB1,KCNQ5,GRIK2,SLC1A2,GRIK1,LRRTM4,TUBA1B,PTPRD,SLC1A3,DLG2,DLG1	Oli_M_down
												REAC	Protein-protein interactions at synapses	REAC:R-HSA-6794362	0.000335503	3.4743	86	66	7	10627	SYT1,DLGAP1,NRXN1,LRRTM4,PTPRD,DLG2,DLG1	Oli_M_down
												REAC	Transmission across Chemical Synapses	REAC:R-HSA-112315	0.00136096	2.86615	258	66	10	10627	SYT1,SNAP25,PLCB1,GRIK2,SLC1A2,GRIK1,TUBA1B,SLC1A3,DLG2,DLG1	Oli_M_down
												REAC	Glutamate Neurotransmitter Release Cycle	REAC:R-HSA-210500	0.00139114	2.85663	23	51	4	10627	SYT1,SNAP25,SLC1A2,SLC1A3	Oli_M_down
												REAC	Activation of Na-permeable kainate receptors	REAC:R-HSA-451307	0.00398503	2.39957	2	36	2	10627	GRIK2,GRIK1	Oli_M_down
												REAC	Neurexins and neuroligins	REAC:R-HSA-6794361	0.00487544	2.31199	56	59	5	10627	SYT1,DLGAP1,NRXN1,LRRTM4,DLG2	Oli_M_down
												REAC	MECP2 regulates transcription factors	REAC:R-HSA-9022707	0.00579511	2.23694	4	18	2	10627	RBFOX1,MEF2C	Oli_M_down
												REAC	Ionotropic activity of kainate receptors	REAC:R-HSA-451306	0.00950625	2.02199	10	66	3	10627	GRIK2,GRIK1,DLG1	Oli_M_down
												REAC	Activation of Ca-permeable Kainate Receptor	REAC:R-HSA-451308	0.00950625	2.02199	10	66	3	10627	GRIK2,GRIK1,DLG1	Oli_M_down
												HPA	cerebral cortex; neuropil[High]	HPA:0100213	0.000454334	3.34263	403	64	12	10719	PPP2R2B,ANK2,ASIC2,CNTNAP2,SNAP25,SLC1A2,TUBA1B,CNTN5,IQCJ-SCHIP1,SLC1A3,GPC5,PPP3CA	Oli_M_down
												HP	Gluten intolerance	HP:0012538	0.00803197	2.09518	2	12	2	4322	CNTNAP2,NRXN1	Oli_M_down
												HP	Intolerance to protein	HP:0001984	0.00803197	2.09518	2	12	2	4322	CNTNAP2,NRXN1	Oli_M_down

## Sheet: Supplementary Table 9
Supplementary Table 7: Enriched disease pathways in female cells in the Entorhinal cortex
source	term_name	term_id	adjusted_p_value	negative_log10_of_adjusted_p_value	term_size	query_size	intersection_size	effective_domain_size	intersections	group		source	term_name	term_id	adjusted_p_value	negative_log10_of_adjusted_p_value	term_size	query_size	intersection_size	effective_domain_size	intersections	group
GO:MF	chaperone binding	GO:0051087	0.00538018	2.2692	104	10	3	18602	CLU,HES1,ATP1A2	Ast_F_up		GO:MF	cell adhesion molecule binding	GO:0050839	0.00322595	2.49134	539	144	16	18602	NRXN1,HSPA1A,LRRC4C,NLGN1,NRXN3,DSCAM,EDIL3,ANK3,SEPT7,PTPRD,ANLN,SHTN1,FMNL2,RTN4,CNTN2,DLG1	Ast_F_down
GO:CC	plasma membrane bounded cell projection	GO:0120025	0.00315626	2.50083	2256	19	10	18956	S100A6,VIM,CLU,ANK2,DOCK4,ATP1A2,DST,WWOX,DTNA,GFAP	Ast_F_up		GO:MF	signaling receptor binding	GO:0005102	0.0037823	2.42224	1674	112	26	18602	NRXN1,APOE,HSPA1A,ERBB4,NLGN1,DNM3,NRXN3,IL1RAPL1,ALCAM,APP,DSCAM,PLCL1,HSPA1B,FOXP1,APLP1,SYT1,EDIL3,FGF14,MT-ND2,NXPH1,CD74,PTPRD,NAMPT,MAGI2,CCL3,SERPINE1	Ast_F_down
GO:CC	cell projection	GO:0042995	0.00459317	2.33789	2353	19	10	18956	S100A6,VIM,CLU,ANK2,DOCK4,ATP1A2,DST,WWOX,DTNA,GFAP	Ast_F_up		GO:MF	structural molecule activity	GO:0005198	0.0058985	2.22926	696	145	18	18602	APOE,PLP1,DNM3,SNTG1,MOBP,EDIL3,ANK3,SEPT7,MBP,ERC2,CLDN5,CHI3L1,CRYAB,CLDN11,RPS19,LAMA2,DLG1,HIP1	Ast_F_down
GO:CC	cell periphery	GO:0071944	0.00668453	2.17493	5768	16	13	18956	S100A6,VIM,CLU,ANK2,LINGO1,DOCK4,ATP1A2,NRG3,TRPM3,DPP10,DST,WWOX,DTNA	Ast_F_up		GO:BP	nervous system development	GO:0007399	6.33e-13	12.1986	2483	146	60	18017	NRXN1,APOE,SLC1A2,DLC1,ADGRB3,PLP1,LRRC4C,ERBB4,GPM6A,NTM,NLGN1,DNM3,MT-CO1,OPCML,NRXN3,ADGRL3,PCDH15,CNP,GRID2,IL1RAPL1,ALCAM,APP,PRKACB,MOBP,DSCAM,NDRG2,MEF2C,CNTNAP2,RBFOX1,APLP1,TTLL7,CNTN5,RAPGEF5,APOD,SYT1,ANK3,FGF14,GPM6B,MAP4K4,MT-ND4,GRIK1,PTPRD,MBP,SHTN1,MAGI2,CCL3,CLDN5,LRP2,ROBO2,RTN4,DOCK10,GAB1,SGK1,CNTN2,HSP90AA1,CLDN11,TCF12,LAMA2,DLG1,KIF2A	Ast_F_down
REAC	Nuclear signaling by ERBB4	REAC:R-HSA-1251985	0.00624361	2.20456	31	19	3	10627	NRG3,WWOX,GFAP	Ast_F_up		GO:BP	cell junction organization	GO:0034330	7.01e-12	11.154	703	133	30	18017	NRXN1,APOE,DLC1,ADGRB3,LRRC4C,ERBB4,CADM2,GPM6A,NLGN1,DNM3,NRXN3,ADGRL3,GRID2,IL1RAPL1,APP,DSCAM,MEF2C,CNTN5,APOD,ANK3,GPM6B,MAP4K4,PTPRD,MAGI2,ERC2,CLDN5,ROBO2,DOCK10,CNTN2,CLDN11	Ast_F_down
REAC	NOTCH2 intracellular domain regulates transcription	REAC:R-HSA-2197563	0.00723991	2.14027	12	7	2	10627	MAML2,HES1	Ast_F_up		GO:BP	synapse assembly	GO:0007416	7.94e-12	11.1002	182	120	17	18017	NRXN1,ADGRB3,ERBB4,GPM6A,NLGN1,DNM3,NRXN3,ADGRL3,GRID2,IL1RAPL1,APP,DSCAM,MEF2C,CNTN5,PTPRD,MAGI2,ROBO2	Ast_F_down
REAC	RUNX3 regulates NOTCH signaling	REAC:R-HSA-8941856	0.00997603	2.00104	14	7	2	10627	MAML2,HES1	Ast_F_up		GO:BP	synapse organization	GO:0050808	4.32e-11	10.3642	417	129	23	18017	NRXN1,APOE,ADGRB3,LRRC4C,ERBB4,GPM6A,NLGN1,DNM3,NRXN3,ADGRL3,GRID2,IL1RAPL1,APP,DSCAM,MEF2C,CNTN5,ANK3,PTPRD,MAGI2,ERC2,ROBO2,DOCK10,CNTN2	Ast_F_down
REAC	MECP2 regulates transcription factors	REAC:R-HSA-9022707	0.00125821	2.90025	4	11	2	10627	MEF2C,RBFOX1	Neu_F_up		GO:BP	neuron projection development	GO:0031175	6.66e-11	10.1766	1030	130	34	18017	NRXN1,APOE,ADGRB3,PLP1,LRRC4C,GPM6A,NLGN1,DNM3,NRXN3,PCDH15,CNP,GRID2,IL1RAPL1,ALCAM,APP,DSCAM,MEF2C,CNTNAP2,APOD,SYT1,ANK3,GPM6B,MAP4K4,PTPRD,SHTN1,MAGI2,LRP2,ROBO2,RTN4,DOCK10,GAB1,SGK1,CNTN2,HSP90AA1	Ast_F_down
GO:MF	structural constituent of postsynapse	GO:0099186	1.6e-05	4.79576	13	11	3	18602	DLG2,DLG1,DNM3	Oli_F_up		GO:BP	cell morphogenesis	GO:0000902	6.78e-11	10.1685	1058	149	37	18017	NRXN1,APOE,DLC1,ADGRB3,LRRC4C,GPM6A,NLGN1,DNM3,NRXN3,PCDH15,CNP,IL1RAPL1,ALCAM,APP,DSCAM,MEF2C,CNTNAP2,SYT1,ANK3,TMEFF2,MAP4K4,SEPT7,PTPRD,SHTN1,CCL3,LRP2,FMNL2,ROBO2,RTN4,DOCK10,GAB1,SGK1,CNTN2,HSP90AA1,LAMA2,DLG1,SH3D19	Ast_F_down
GO:MF	structural constituent of postsynaptic specialization	GO:0098879	2.11e-05	4.67582	5	2	2	18602	DLG2,DLG1	Oli_F_up		GO:BP	neuron development	GO:0048666	7.61e-11	10.1185	1167	130	36	18017	NRXN1,APOE,ADGRB3,PLP1,LRRC4C,GPM6A,NTM,NLGN1,DNM3,OPCML,NRXN3,PCDH15,CNP,GRID2,IL1RAPL1,ALCAM,APP,DSCAM,MEF2C,CNTNAP2,APOD,SYT1,ANK3,GPM6B,MAP4K4,PTPRD,SHTN1,MAGI2,LRP2,ROBO2,RTN4,DOCK10,GAB1,SGK1,CNTN2,HSP90AA1	Ast_F_down
GO:MF	structural constituent of postsynaptic density	GO:0098919	2.11e-05	4.67582	5	2	2	18602	DLG2,DLG1	Oli_F_up		GO:BP	cell junction assembly	GO:0034329	1.41e-10	9.84937	435	144	24	18017	NRXN1,DLC1,ADGRB3,ERBB4,GPM6A,NLGN1,DNM3,NRXN3,ADGRL3,GRID2,IL1RAPL1,APP,DSCAM,MEF2C,CNTN5,APOD,GPM6B,MAP4K4,PTPRD,MAGI2,CLDN5,ROBO2,CLDN11,DLG1	Ast_F_down
GO:MF	structural constituent of synapse	GO:0098918	4.56e-05	4.34114	18	11	3	18602	DLG2,DLG1,DNM3	Oli_F_up		GO:BP	system development	GO:0048731	4e-10	9.39759	5096	133	78	18017	NRXN1,APOE,SLC1A2,DLC1,ADGRB3,PLP1,HSPA1A,ARHGAP24,SAT1,LRRC4C,ERBB4,GPM6A,MT-CO2,NTM,NLGN1,DNM3,MT-CO1,GLUL,OPCML,NRXN3,ADGRL3,MT-CYB,PCDH15,CNP,GRID2,IL1RAPL1,QDPR,ALCAM,APP,PRKACB,MOBP,DSCAM,NDRG2,MEF2C,HSPA1B,CNTNAP2,FOXP1,RBFOX1,APLP1,TTLL7,CNTN5,RAPGEF5,APOD,SYT1,ANK3,TMEFF2,FGF14,DYSF,GPM6B,MAP4K4,SRGN,AKAP6,MT-ND4,PIP4K2A,GRIK1,RGCC,CD74,PTPRD,CACNA1C,MBP,ANLN,SHTN1,MAGI2,CCL3,SERPINE1,CL…	Ast_F_down
GO:MF	guanylate kinase activity	GO:0004385	7.59e-05	4.11951	9	2	2	18602	DLG2,DLG1	Oli_F_up		GO:BP	neuron projection morphogenesis	GO:0048812	5.98e-10	9.22308	678	130	27	18017	NRXN1,APOE,ADGRB3,LRRC4C,GPM6A,NLGN1,DNM3,NRXN3,CNP,IL1RAPL1,ALCAM,APP,DSCAM,CNTNAP2,SYT1,ANK3,MAP4K4,PTPRD,SHTN1,LRP2,ROBO2,RTN4,DOCK10,GAB1,SGK1,CNTN2,HSP90AA1	Ast_F_down
GO:MF	nucleoside monophosphate kinase activity	GO:0050145	0.00053371	3.2727	23	2	2	18602	DLG2,DLG1	Oli_F_up		GO:BP	plasma membrane bounded cell projection morphogenesis	GO:0120039	9.7e-10	9.01344	692	130	27	18017	NRXN1,APOE,ADGRB3,LRRC4C,GPM6A,NLGN1,DNM3,NRXN3,CNP,IL1RAPL1,ALCAM,APP,DSCAM,CNTNAP2,SYT1,ANK3,MAP4K4,PTPRD,SHTN1,LRP2,ROBO2,RTN4,DOCK10,GAB1,SGK1,CNTN2,HSP90AA1	Ast_F_down
GO:MF	phosphotransferase activity, phosphate group as acceptor	GO:0016776	0.00172981	2.762	41	2	2	18602	DLG2,DLG1	Oli_F_up		GO:BP	cell projection morphogenesis	GO:0048858	1.11e-09	8.95448	696	130	27	18017	NRXN1,APOE,ADGRB3,LRRC4C,GPM6A,NLGN1,DNM3,NRXN3,CNP,IL1RAPL1,ALCAM,APP,DSCAM,CNTNAP2,SYT1,ANK3,MAP4K4,PTPRD,SHTN1,LRP2,ROBO2,RTN4,DOCK10,GAB1,SGK1,CNTN2,HSP90AA1	Ast_F_down
GO:MF	nucleobase-containing compound kinase activity	GO:0019205	0.00199561	2.69993	44	2	2	18602	DLG2,DLG1	Oli_F_up		GO:BP	cell part morphogenesis	GO:0032990	2.16e-09	8.66561	716	130	27	18017	NRXN1,APOE,ADGRB3,LRRC4C,GPM6A,NLGN1,DNM3,NRXN3,CNP,IL1RAPL1,ALCAM,APP,DSCAM,CNTNAP2,SYT1,ANK3,MAP4K4,PTPRD,SHTN1,LRP2,ROBO2,RTN4,DOCK10,GAB1,SGK1,CNTN2,HSP90AA1	Ast_F_down
GO:MF	structural molecule activity	GO:0005198	0.00968916	2.01371	696	25	7	18602	DLG2,DLG1,CLDN11,DNM3,DST,EDIL3,MBP	Oli_F_up		GO:BP	anatomical structure morphogenesis	GO:0009653	4.92e-09	8.30812	2849	131	54	18017	NRXN1,APOE,DLC1,ADGRB3,ARHGAP24,SAT1,LRRC4C,ERBB4,GPM6A,CST3,NLGN1,DNM3,GLUL,NRXN3,PCDH15,CNP,GRID2,IL1RAPL1,ALCAM,APP,PRKACB,DSCAM,MEF2C,CNTNAP2,FOXP1,APLP1,APOD,SYT1,ANK3,TMEFF2,DYSF,MAP4K4,SEPT7,RGCC,PTPRD,CACNA1C,MBP,SHTN1,MAGI2,CCL3,SERPINE1,CLDN5,LRP2,FMNL2,CHI3L1,ROBO2,RTN4,CRYAB,DOCK10,GAB1,SGK1,CNTN2,HSP90AA1,FLT1	Ast_F_down
GO:BP	cell junction organization	GO:0034330	7.39e-05	4.13141	703	21	9	18017	DLG2,DLG1,MAGI2,CLDN11,DNM3,DST,IL1RAPL1,CADM2,CLASP2	Oli_F_up		GO:BP	cellular component morphogenesis	GO:0032989	6.61e-09	8.17965	812	130	28	18017	NRXN1,APOE,ADGRB3,LRRC4C,GPM6A,NLGN1,DNM3,NRXN3,CNP,IL1RAPL1,ALCAM,APP,DSCAM,MEF2C,CNTNAP2,SYT1,ANK3,MAP4K4,PTPRD,SHTN1,LRP2,ROBO2,RTN4,DOCK10,GAB1,SGK1,CNTN2,HSP90AA1	Ast_F_down
GO:BP	cell adhesion	GO:0007155	0.00012658	3.89765	1475	32	14	18017	DLG2,DLG1,CLDN11,CTNNA3,DST,IL1RAPL1,NCAM2,CADM2,SPOCK1,CLASP2,EDIL3,MBP,FRMD5,SPP1	Oli_F_up		GO:BP	neuron differentiation	GO:0030182	7.14e-09	8.14625	1437	136	38	18017	NRXN1,APOE,ADGRB3,PLP1,LRRC4C,ERBB4,GPM6A,NTM,NLGN1,DNM3,OPCML,NRXN3,PCDH15,CNP,GRID2,IL1RAPL1,ALCAM,APP,DSCAM,MEF2C,CNTNAP2,APOD,SYT1,ANK3,GPM6B,MAP4K4,PTPRD,SHTN1,MAGI2,LRP2,ROBO2,RTN4,DOCK10,GAB1,SGK1,CNTN2,HSP90AA1,TCF12	Ast_F_down
GO:BP	biological adhesion	GO:0022610	0.00013434	3.87178	1482	32	14	18017	DLG2,DLG1,CLDN11,CTNNA3,DST,IL1RAPL1,NCAM2,CADM2,SPOCK1,CLASP2,EDIL3,MBP,FRMD5,SPP1	Oli_F_up		GO:BP	regulation of cell junction assembly	GO:1901888	7.16e-09	8.14514	197	120	15	18017	NRXN1,DLC1,ADGRB3,NLGN1,ADGRL3,GRID2,IL1RAPL1,APP,MEF2C,APOD,GPM6B,MAP4K4,PTPRD,CLDN5,ROBO2	Ast_F_down
GO:BP	postsynapse organization	GO:0099173	0.00015975	3.79655	155	14	5	18017	DLG2,DLG1,MAGI2,DNM3,IL1RAPL1	Oli_F_up		GO:BP	generation of neurons	GO:0048699	9.77e-09	8.01007	1605	130	39	18017	NRXN1,APOE,ADGRB3,PLP1,LRRC4C,ERBB4,GPM6A,NTM,NLGN1,DNM3,OPCML,NRXN3,ADGRL3,PCDH15,CNP,GRID2,IL1RAPL1,ALCAM,APP,DSCAM,MEF2C,CNTNAP2,APOD,SYT1,ANK3,GPM6B,MAP4K4,PTPRD,SHTN1,MAGI2,CCL3,LRP2,ROBO2,RTN4,DOCK10,GAB1,SGK1,CNTN2,HSP90AA1	Ast_F_down
GO:BP	maintenance of postsynaptic density structure	GO:0099562	0.00017774	3.75022	6	2	2	18017	DLG2,DLG1	Oli_F_up		GO:BP	regulation of cellular component biogenesis	GO:0044087	1.04e-08	7.98294	989	134	31	18017	NRXN1,APOE,DLC1,ADGRB3,HSPA1A,ARHGAP24,TMSB4X,GPM6A,NLGN1,TMSB10,DNM3,ADGRL3,GRID2,IL1RAPL1,APP,MEF2C,HSPA1B,APOD,TMEFF2,GPM6B,MAP4K4,SEPT7,PIP4K2A,RGCC,PTPRD,ANLN,CLDN5,ROBO2,CRYAB,HSP90AA1,CCP110	Ast_F_down
GO:BP	maintenance of postsynaptic specialization structure	GO:0098880	0.00017774	3.75022	6	2	2	18017	DLG2,DLG1	Oli_F_up		GO:BP	multicellular organism development	GO:0007275	1.05e-08	7.98039	5638	133	80	18017	NRXN1,APOE,SLC1A2,DLC1,ADGRB3,PLP1,HSPA1A,ARHGAP24,SAT1,LRRC4C,ERBB4,GPM6A,MT-CO2,NTM,NLGN1,DNM3,MT-CO1,GLUL,OPCML,NRXN3,ADGRL3,MT-CYB,PCDH15,CNP,GRID2,IL1RAPL1,QDPR,ALCAM,APP,PRKACB,MOBP,DSCAM,NDRG2,MEF2C,HSPA1B,CNTNAP2,FOXP1,RBFOX1,APLP1,TTLL7,CNTN5,RAPGEF5,APOD,SYT1,EDIL3,ANK3,TMEFF2,FGF14,DYSF,GPM6B,MAP4K4,SRGN,AKAP6,MT-ND4,SEPT7,PIP4K2A,GRIK1,RGCC,CD74,PTPRD,CACNA1C,MBP,ANLN,SHTN1,MAGI2,CCL3…	Ast_F_down
GO:BP	GDP metabolic process	GO:0046710	0.00053321	3.2731	10	2	2	18017	DLG2,DLG1	Oli_F_up		GO:BP	cell adhesion	GO:0007155	2.04e-08	7.69046	1475	113	34	18017	NRXN1,DLC1,LRRC4C,CADM2,NTM,NLGN1,ATP1B1,OPCML,NRXN3,ADGRL3,PCDH15,GRID2,PCDH9,IL1RAPL1,ALCAM,CERCAM,APP,DSCAM,CNTNAP2,APLP1,CNTN5,APOD,EDIL3,ANK3,TMEFF2,DYSF,GPM6B,MAP4K4,RGCC,CD74,PTPRD,MBP,SERPINE1,CLDN5	Ast_F_down
GO:BP	cell junction assembly	GO:0034329	0.00076044	3.11893	435	21	7	18017	DLG1,MAGI2,CLDN11,DNM3,DST,IL1RAPL1,CLASP2	Oli_F_up		GO:BP	biological adhesion	GO:0022610	2.32e-08	7.63376	1482	113	34	18017	NRXN1,DLC1,LRRC4C,CADM2,NTM,NLGN1,ATP1B1,OPCML,NRXN3,ADGRL3,PCDH15,GRID2,PCDH9,IL1RAPL1,ALCAM,CERCAM,APP,DSCAM,CNTNAP2,APLP1,CNTN5,APOD,EDIL3,ANK3,TMEFF2,DYSF,GPM6B,MAP4K4,RGCC,CD74,PTPRD,MBP,SERPINE1,CLDN5	Ast_F_down
GO:BP	GMP metabolic process	GO:0046037	0.00107827	2.96727	14	2	2	18017	DLG2,DLG1	Oli_F_up		GO:BP	plasma membrane bounded cell projection organization	GO:0120036	5.83e-08	7.23415	1567	134	38	18017	NRXN1,APOE,ADGRB3,PLP1,ARHGAP24,LRRC4C,GPM6A,NLGN1,DNM3,NRXN3,PCDH15,CNP,GRID2,IL1RAPL1,ALCAM,APP,DSCAM,MEF2C,CNTNAP2,APOD,SYT1,ANK3,GPM6B,MAP4K4,SEPT7,PTPRD,ANLN,SHTN1,MAGI2,LRP2,ROBO2,RTN4,DOCK10,GAB1,SGK1,CNTN2,HSP90AA1,CCP110	Ast_F_down
GO:BP	maintenance of synapse structure	GO:0099558	0.00161148	2.79278	17	2	2	18017	DLG2,DLG1	Oli_F_up		GO:BP	neurogenesis	GO:0022008	6.76e-08	7.16977	1710	130	39	18017	NRXN1,APOE,ADGRB3,PLP1,LRRC4C,ERBB4,GPM6A,NTM,NLGN1,DNM3,OPCML,NRXN3,ADGRL3,PCDH15,CNP,GRID2,IL1RAPL1,ALCAM,APP,DSCAM,MEF2C,CNTNAP2,APOD,SYT1,ANK3,GPM6B,MAP4K4,PTPRD,SHTN1,MAGI2,CCL3,LRP2,ROBO2,RTN4,DOCK10,GAB1,SGK1,CNTN2,HSP90AA1	Ast_F_down
GO:BP	receptor clustering	GO:0043113	0.00200265	2.69839	57	7	3	18017	DLG2,DLG1,MAGI2	Oli_F_up		GO:BP	cation transport	GO:0006812	7.76e-08	7.11035	1197	114	30	18017	NRXN1,TMSB4X,FTH1,FTL,GPM6A,MT-CO2,NLGN1,KCNIP4,ATP1B1,MT-CO1,MT-CYB,FAM155A,SLC24A2,MT-CO3,APP,MEF2C,MT-ATP6,SYT1,ANK3,FGF14,DYSF,GPM6B,NKAIN2,CEMIP,AKAP6,MT-ND4,CACNA1C,KCNH8,CCL3,LRP2	Ast_F_down
GO:BP	postsynaptic specialization organization	GO:0099084	0.00447896	2.34882	28	2	2	18017	DLG2,DLG1	Oli_F_up		GO:BP	ion transport	GO:0006811	1.04e-07	6.98313	1730	114	36	18017	NRXN1,APOE,SLC1A2,TMSB4X,FTH1,FTL,GPM6A,MT-CO2,NLGN1,KCNIP4,ATP1B1,MT-CO1,MT-CYB,GRID2,FAM155A,SLC24A2,MT-CO3,APP,MEF2C,MT-ATP6,ANO4,SYT1,ANK3,FGF14,DYSF,GPM6B,NKAIN2,CEMIP,SLCO1A2,AKAP6,MT-ND4,GRIK1,CACNA1C,KCNH8,CCL3,LRP2	Ast_F_down
GO:BP	postsynaptic density organization	GO:0097106	0.00447896	2.34882	28	2	2	18017	DLG2,DLG1	Oli_F_up		GO:BP	regulation of biological quality	GO:0065008	1.06e-07	6.97615	4133	145	69	18017	NRXN1,APOE,DLC1,ADGRB3,HSPA1A,TMSB4X,FTH1,FTL,ERBB4,GPM6A,MT-CO2,NLGN1,TMSB10,ATP1B1,DNM3,PDK4,GLUL,NRXN3,ADGRL3,CSMD1,PCDH15,CNP,GRID2,FAM155A,SLC24A2,IL1RAPL1,APP,PRKACB,DSCAM,PLCL1,MEF2C,HSPA1B,ANO4,SYT1,ANK3,FGF14,DYSF,GPM6B,MAP4K4,NOVA1,SRGN,CEMIP,AKAP6,SEPT7,GRIK1,CD74,PTPRD,CACNA1C,MBP,SHTN1,NAMPT,KCNH8,CCL3,SERPINE1,CLDN5,FMNL2,ROBO2,RTN4,CRYAB,DOCK10,SGK1,CNTN2,HSP90AA1,TMEM123,TMEM165,R…	Ast_F_down
GO:BP	cell junction maintenance	GO:0034331	0.00664735	2.17735	34	2	2	18017	DLG2,DLG1	Oli_F_up		GO:BP	cell projection organization	GO:0030030	1.25e-07	6.90347	1608	134	38	18017	NRXN1,APOE,ADGRB3,PLP1,ARHGAP24,LRRC4C,GPM6A,NLGN1,DNM3,NRXN3,PCDH15,CNP,GRID2,IL1RAPL1,ALCAM,APP,DSCAM,MEF2C,CNTNAP2,APOD,SYT1,ANK3,GPM6B,MAP4K4,SEPT7,PTPRD,ANLN,SHTN1,MAGI2,LRP2,ROBO2,RTN4,DOCK10,GAB1,SGK1,CNTN2,HSP90AA1,CCP110	Ast_F_down
GO:BP	regulation of NMDA receptor activity	GO:2000310	0.00789151	2.10284	37	2	2	18017	DLG2,DLG1	Oli_F_up		GO:BP	anatomical structure development	GO:0048856	1.29e-07	6.89067	6143	133	82	18017	NRXN1,APOE,SLC1A2,DLC1,ADGRB3,PLP1,HSPA1A,ARHGAP24,SAT1,LRRC4C,ERBB4,GPM6A,MT-CO2,CST3,NTM,NLGN1,DNM3,MT-CO1,GLUL,OPCML,NRXN3,ADGRL3,MT-CYB,PCDH15,CNP,GRID2,IL1RAPL1,QDPR,ALCAM,APP,PRKACB,MOBP,DSCAM,NDRG2,MEF2C,HSPA1B,CNTNAP2,FOXP1,RBFOX1,APLP1,TTLL7,CNTN5,RAPGEF5,APOD,SYT1,EDIL3,ANK3,TMEFF2,FGF14,DYSF,GPM6B,MAP4K4,SRGN,AKAP6,MT-ND4,SEPT7,PIP4K2A,GRIK1,RGCC,CD74,PTPRD,CACNA1C,MBP,ANLN,SHTN1,MAGI2…	Ast_F_down
GO:BP	purine ribonucleoside monophosphate metabolic process	GO:0009167	0.00789151	2.10284	37	2	2	18017	DLG2,DLG1	Oli_F_up		GO:BP	cell morphogenesis involved in neuron differentiation	GO:0048667	1.51e-07	6.82223	615	130	23	18017	NRXN1,APOE,ADGRB3,LRRC4C,NLGN1,DNM3,NRXN3,PCDH15,CNP,IL1RAPL1,ALCAM,APP,DSCAM,MEF2C,ANK3,PTPRD,SHTN1,ROBO2,RTN4,DOCK10,GAB1,CNTN2,HSP90AA1	Ast_F_down
GO:BP	guanosine-containing compound metabolic process	GO:1901068	0.00878019	2.0565	39	2	2	18017	DLG2,DLG1	Oli_F_up		GO:BP	cell development	GO:0048468	2.42e-07	6.61693	2237	143	47	18017	NRXN1,APOE,ADGRB3,PLP1,LRRC4C,ERBB4,GPM6A,NTM,NLGN1,DNM3,OPCML,NRXN3,PCDH15,CNP,GRID2,IL1RAPL1,ALCAM,APP,DSCAM,MEF2C,CNTNAP2,FOXP1,APOD,SYT1,ANK3,TMEFF2,DYSF,GPM6B,MAP4K4,AKAP6,PIP4K2A,PTPRD,SHTN1,MAGI2,CCL3,CLDN5,LRP2,ROBO2,RTN4,DOCK10,GAB1,SGK1,CNTN2,HSP90AA1,TCF12,RPS19,LAMA2	Ast_F_down
GO:BP	purine nucleoside monophosphate metabolic process	GO:0009126	0.00924231	2.03422	40	2	2	18017	DLG2,DLG1	Oli_F_up		GO:BP	ion transmembrane transport	GO:0034220	2.77e-07	6.55708	1179	114	29	18017	NRXN1,SLC1A2,TMSB4X,GPM6A,MT-CO2,NLGN1,KCNIP4,ATP1B1,MT-CO1,MT-CYB,GRID2,FAM155A,SLC24A2,MT-CO3,APP,MEF2C,MT-ATP6,ANO4,ANK3,FGF14,DYSF,CEMIP,AKAP6,MT-ND4,GRIK1,CACNA1C,KCNH8,CCL3,LRP2	Ast_F_down
GO:CC	axon	GO:0030424	1.12e-06	5.95257	658	25	10	18956	DLG2,DLG1,CLDN11,DNM3,DST,IL1RAPL1,NCAM2,CADM2,SPOCK1,MBP	Oli_F_up		GO:BP	cell-cell adhesion via plasma-membrane adhesion molecules	GO:0098742	3.77e-07	6.42415	275	133	16	18017	NRXN1,LRRC4C,NLGN1,ADGRL3,PCDH15,GRID2,PCDH9,IL1RAPL1,ALCAM,DSCAM,PTPRD,MBP,CLDN5,ROBO2,CNTN2,CLDN11	Ast_F_down
GO:CC	plasma membrane bounded cell projection	GO:0120025	6.4e-06	5.19377	2256	26	15	18956	DLG2,DLG1,CCDC88A,MAGI2,CLDN11,CTNNA3,DNM3,DST,IL1RAPL1,NCAM2,CADM2,SPOCK1,CLASP2,MBP,PDE4B	Oli_F_up		GO:BP	regulation of synapse organization	GO:0050807	4.07e-07	6.39014	214	64	11	18017	NRXN1,APOE,ADGRB3,GPM6A,NLGN1,DNM3,ADGRL3,GRID2,IL1RAPL1,APP,MEF2C	Ast_F_down
GO:CC	cell projection	GO:0042995	1.14e-05	4.94441	2353	26	15	18956	DLG2,DLG1,CCDC88A,MAGI2,CLDN11,CTNNA3,DNM3,DST,IL1RAPL1,NCAM2,CADM2,SPOCK1,CLASP2,MBP,PDE4B	Oli_F_up		GO:BP	regulation of synapse structure or activity	GO:0050803	6.95e-07	6.15804	225	64	11	18017	NRXN1,APOE,ADGRB3,GPM6A,NLGN1,DNM3,ADGRL3,GRID2,IL1RAPL1,APP,MEF2C	Ast_F_down
GO:CC	neuron projection	GO:0043005	2.04e-05	4.6894	1396	26	12	18956	DLG2,DLG1,MAGI2,CLDN11,DNM3,DST,IL1RAPL1,NCAM2,CADM2,SPOCK1,MBP,PDE4B	Oli_F_up		GO:BP	trans-synaptic signaling	GO:0099537	7.03e-07	6.15285	702	103	21	18017	NRXN1,APOE,SLC1A2,PLP1,LRRC4C,NLGN1,GLUL,NRXN3,CNP,GRID2,SLC24A2,IL1RAPL1,APP,PLCL1,MEF2C,SYT1,FGF14,NOVA1,GRIK1,PTPRD,MBP	Ast_F_down
[truncated: 818 more rows]

## Sheet: Supplementary Table 10
Supplementary Table 8: Enriched disease pathways in male cells in the Entorhinal cortex
[truncated: 1,117 more rows]
